# Supplementary material for: Metagenome sequencing-based strain-level and functional characterization of supragingival microbiome associated with dental caries in children
Source: J Oral Microbiol. 2018 Dec 28;11(1):1557986. doi: 10.1080/20002297.2018.1557986 (PMC6327923; doi:10.1080/20002297.2018.1557986)
Supplement: Supplemental Material [file ZJOM_A_1557986_SM3789.zip]

Archive with 10 entries (10 files):
- Supplemental data/Suppl. figures and tables - R1.docx
- Supplemental data/Suppl. file1.Preprocessing of sequences - statistics.xlsx
- Supplemental data/Suppl. file2. Phylum abundances and detection frequencies.xlsx
- Supplemental data/Suppl. file3. Genus abundances and detection frequencies.xlsx
- Supplemental data/Suppl. file4. Species abundances and detection frequencies.xlsx
- Supplemental data/Suppl. file5. Strain abundances and detection frequencies.xlsx
- Supplemental data/Suppl. file6. Core supragingival microbiome - genus level.xlsx
- Supplemental data/Suppl. file7. Core supragingival microbiome - species level.xlsx
- Supplemental data/Suppl. file8. Core supragingival microbiome - Strain level.xlsx
- Supplemental data/Suppl. file9. Phage abundances and detection frequencies.xlsx
