# Supplementary material for: Metagenome sequencing-based strain-level and functional characterization of supragingival microbiome associated with dental caries in children
Source: J Oral Microbiol. 2018 Dec 28;11(1):1557986. doi: 10.1080/20002297.2018.1557986 (PMC6327923; doi:10.1080/20002297.2018.1557986)
Supplement: Supplemental Material [file ZJOM_A_1557986_SM3789.zip › Supplemental data/Suppl. file1.Preprocessing of sequences - statistics.xlsx]

## Sheet: Sheet1
		Trimommatic output				kneaddata output
	Input reads	# dropped reads	# passed thriough filter	% Dropped	% survived	# human contaminated sequences	% host contamination	# Final sequences	%Final sequences
AC01	27575940	10429252	17146688	0.3782	0.6218	428698	0.0250018	16717990	0.606253
AC02	17698729	7053693	10645036	0.3985	0.6015	15134	0.0014217	10629902	0.600603
AC03	14450334	3881999	10568335	0.2686	0.7314	147223	0.0139306	10421112	0.721168
AC04	20012856	5081684	14931172	0.2539	0.7461	4131	0.00027667	14927041	0.745873
AC05	18897762	4760657	14137105	0.2519	0.7481	398259	0.0281712	13738846	0.727009
AC06	27669484	6356279	21313205	0.2297	0.7703	246421	0.0115619	21066784	0.761372
AC07	24868610	8559122	16309488	0.3442	0.6558	6722	0.000412153	16302766	0.655556
AC08	29366240	9803973	19562267	0.3339	0.6661	213428	0.0109102	8364572	0.284836
AC09	13842305	4965425	8876880	0.3587	0.6413	30979	0.00348985	8845901	0.639048
AC10	24712487	8154579	16557908	0.33	0.67	514662	0.0310825	16043246	0.649196
CF01	36828183	8956058	27872125	0.2432	0.7568	74225	0.00266305	27797900	0.7548
CF02	26313445	8242342	18071103	0.3132	0.6868	475332	0.0263034	17595771	0.668699
CF03	10751067	2916056	7835011	0.2712	0.7288	123328	0.0157406	7711683	0.717295
CF04	18455423	4685851	13769572	0.2539	0.7461	1425399	0.103518	12344173	0.668864
CF05	17563267	5398415	12164852	0.3074	0.6926	562970	0.0462784	11601882	0.660577
CF06	19215704	6153299	13062405	0.3202	0.6798	446240	0.0341622	12616165	0.656555
CF07	11719815	3675027	8044788	0.3136	0.6864	118742	0.0147601	7926046	0.676294
CF08	19234054	6342871	12891183	0.3298	0.6702	848365	0.0658097	12042818	0.62612
CF09	18050535	5277736	12772799	0.2924	0.7076	7245	0.000567221	12765554	0.707212
CF10	14246549	4152782	10093767	0.2915	0.7085	270394	0.0267882	9823373	0.689526
EC01	29602996	11357425	18245571	0.3837	0.6163	36536	0.00200246	18209035	0.615108
EC02	20305984	5156269	15149715	0.2539	0.7461	596175	0.0393522	14553540	0.716712
EC03	25217879	8256876	16961003	0.3274	0.6726	21571	0.0012718	16939432	0.671723
EC04	19433653	8107611	11326042	0.4172	0.5828	17887	0.00157928	11308155	0.581885
EC05	13175373	4648616	8526757	0.3528	0.6472	64109	0.00751857	8462648	0.642308
EC06	29557406	9344738	20212668	0.3162	0.6838	628490	0.0310939	19584178	0.662581
EC07	16467029	4783503	11683526	0.2905	0.7095	145831	0.0124818	11537695	0.700654
EC08	21797340	7508142	14289198	0.3445	0.6555	1139792	0.079766	13149406	0.603257
EC09	26061496	8887166	17174330	0.341	0.659	716277	0.0417063	16458053	0.631508
EC10	21238733	6353075	14885658	0.2991	0.7009	87031	0.00584663	14798627	0.696775
Average	2.11444e+07	6.64168e+06	1.45027e+07	0.314111	0.685889	327053	0.0225512	1.38095e+07	0.653105
AC average	2.19095e+07	6.90467e+06	1.50048e+07	0.315145	0.684855	200566	0.0133668	13705816	0.625566
CF average	1.92378e+07	5.58004e+06	1.36578e+07	0.290056	0.709944	435224	0.0318664	1.32225e+07	0.68732
EC average	2.22858e+07	7.44034e+06	1.48454e+07	0.33386	0.66614	345370	0.0232644	1.45001e+07	0.650642
