# Supplementary material for: Metagenome sequencing-based strain-level and functional characterization of supragingival microbiome associated with dental caries in children
Source: J Oral Microbiol. 2018 Dec 28;11(1):1557986. doi: 10.1080/20002297.2018.1557986 (PMC6327923; doi:10.1080/20002297.2018.1557986)
Supplement: Supplemental Material [file ZJOM_A_1557986_SM3789.zip › Supplemental data/Suppl. file2. Phylum abundances and detection frequencies.xlsx]

## Sheet: Relative abundances
Class	Caries	Caries	Caries	Caries	Caries	Caries	Caries	Caries	Caries	Caries	Caries	Caries	Caries	Caries	Caries	Caries	Caries	Caries	Caries	Caries	Free	Free	Free	Free	Free	Free	Free	Free	Free	Free
Subclass	Advanced_caries	Advanced_caries	Advanced_caries	Advanced_caries	Advanced_caries	Advanced_caries	Advanced_caries	Advanced_caries	Advanced_caries	Advanced_caries	Early_caries	Early_caries	Early_caries	Early_caries	Early_caries	Early_caries	Early_caries	Early_caries	Early_caries	Early_caries	Caries-free	Caries-free	Caries-free	Caries-free	Caries-free	Caries-free	Caries-free	Caries-free	Caries-free	Caries-free
Subject ID	AC1	AC2	AC3	AC4	AC5	AC6	AC7	AC8	AC9	AC10	EC1	EC2	EC3	EC4	EC5	EC6	EC7	EC8	EC9	EC10	CF1	CF2	CF3	CF4	CF5	CF6	CF7	CF8	CF9	CF10	Average AC	Average EC	Average CF	Overall
Actinobacteria	0.5059	0.527	0.4241	0.3536	0.4397	0.3427	0.2788	0.3653	0.3915	0.5095	0.535	0.5627	0.3619	0.5812	0.2776	0.3927	0.4923	0.5324	0.4043	0.4639	0.5403	0.636	0.4292	0.5319	0.5956	0.5309	0.4814	0.5837	0.3704	0.566	0.41381	0.4604	0.52654	0.466917
Firmicutes	0.2301	0.1558	0.2989	0.2252	0.1656	0.3467	0.2338	0.4639	0.1784	0.1784	0.2034	0.1804	0.2227	0.1502	0.3457	0.3299	0.2716	0.2287	0.2981	0.1743	0.1445	0.1464	0.2223	0.2237	0.16	0.1188	0.1974	0.1821	0.285	0.1752	0.24768	0.2405	0.18554	0.224573
Bacteroidetes	0.1419	0.1449	0.1246	0.1709	0.2166	0.1418	0.2993	0.0666	0.2052	0.1235	0.1216	0.1162	0.2053	0.1349	0.2011	0.1087	0.1249	0.1448	0.1133	0.1396	0.1372	0.1114	0.1656	0.1231	0.0871	0.1483	0.1593	0.0767	0.1756	0.1099	0.16353	0.14104	0.12942	0.144663
Proteobacteria	0.035	0.0562	0.0188	0.1196	0.0745	0.0539	0.0438	0.0452	0.0873	0.0847	0.0218	0.0518	0.0624	0.0652	0.0596	0.1012	0.0431	0.0141	0.0257	0.0648	0.1024	0.0288	0.0333	0.057	0.0864	0.0578	0.0505	0.0693	0.0845	0.06	0.0619	0.05097	0.063	0.0586233
Fusobacteria	0.067	0.0478	0.0795	0.0539	0.0527	0.0618	0.061	0.0373	0.0689	0.0527	0.0733	0.0466	0.0569	0.0488	0.0725	0.0451	0.0409	0.0598	0.1162	0.0395	0.0301	0.0582	0.0738	0.0439	0.0574	0.078	0.0703	0.0515	0.0494	0.0563	0.05826	0.05996	0.05689	0.05837
Candidatus Saccharibacteria	0.0182	0.065	0.0522	0.072	0.0304	0.0526	0.0735	0.0204	0.0504	0.0485	0.0414	0.0378	0.0821	0.0166	0.027	0.0206	0.0231	0.0173	0.0402	0.112	0.0418	0.0183	0.0526	0.019	0.0113	0.0475	0.0362	0.0354	0.0224	0.0218	0.04832	0.04181	0.03063	0.0402533
Spirochaetes	0.0013	0.0045	0.0024	0.0046	0.0136	0.002	0.008	0.0017	0.0176	0.0023	0.0024	0.0039	0.0073	0.0026	0.0061	0.0004	0.0038	0.0031	0.0023	0.0054	0.0025	0.0003	0.0207	0.0013	0.002	0.0156	0.0023	0.0026	0.0089	0.0099	0.0058	0.00373	0.00661	0.00538
Bacteria_u_p	0.0005	0.0001	0	0.0008	0.0012	0.0002	0.0005	0.0003	0.0007	0.0014	0.0004	0.002	0.0015	0.0014	0.0019	0.0011	0.0011	0	0.0003	0.0015	0.0003	0	0.0007	0.0007	0.0004	0.0024	0.0026	0.0001	0.0042	0.0004	0.00057	0.00112	0.00118	0.000956667
Tenericutes	0.0004	0	0	0	0.0054	0	0.0018	0	0	0	0	0	0.0001	0	0.0087	0.0001	0.0001	0	0.0002	0	0	0	0.0004	0	0	0.0003	0	0	0.0002	0	0.00076	0.00092	9e-05	0.00059
Synergistetes	0	0	0	0	0.0009	0	0.0005	0	0.0003	0	0	0	0.0001	0	0	0	0	0	0	0	0	0	0.0013	0	0	0.0001	0	0	0.0003	0	0.00017	1e-05	0.00017	0.000116667
Chlorobi	0	0	0	0	0	0	0	0	0	0	0	0	0.0004	0	0	0	0	0	0	0	0	0	0	0	0	0	0	0	0	0	0	4e-05	0	1.33333e-05
Chlamydiae	0	0	0	0	0	0	0	0	0	0	0	0	0	0	0	0	0	0	0	0	0	0.0001	0	0	0	0	0	0	0	0	0	0	1e-05	3.33333e-06

## Sheet: Frequencies
Class	Caries	Caries	Caries	Caries	Caries	Caries	Caries	Caries	Caries	Caries	Caries	Caries	Caries	Caries	Caries	Caries	Caries	Caries	Caries	Caries	Free	Free	Free	Free	Free	Free	Free	Free	Free	Free
Subclass	Advanced_caries	Advanced_caries	Advanced_caries	Advanced_caries	Advanced_caries	Advanced_caries	Advanced_caries	Advanced_caries	Advanced_caries	Advanced_caries	Early_caries	Early_caries	Early_caries	Early_caries	Early_caries	Early_caries	Early_caries	Early_caries	Early_caries	Early_caries	Caries-free	Caries-free	Caries-free	Caries-free	Caries-free	Caries-free	Caries-free	Caries-free	Caries-free	Caries-free
Subject ID	AC1	AC2	AC3	AC4	AC5	AC6	AC7	AC8	AC9	AC10	EC1	EC2	EC3	EC4	EC5	EC6	EC7	EC8	EC9	EC10	CF1	CF2	CF3	CF4	CF5	CF6	CF7	CF8	CF9	CF10	Average AC	Average EC	Average CF	Overall
Actinobacteria	1	1	1	1	1	1	1	1	1	1	1	1	1	1	1	1	1	1	1	1	1	1	1	1	1	1	1	1	1	1	1	1	1	1
Firmicutes	1	1	1	1	1	1	1	1	1	1	1	1	1	1	1	1	1	1	1	1	1	1	1	1	1	1	1	1	1	1	1	1	1	1
Bacteroidetes	1	1	1	1	1	1	1	1	1	1	1	1	1	1	1	1	1	1	1	1	1	1	1	1	1	1	1	1	1	1	1	1	1	1
Proteobacteria	1	1	1	1	1	1	1	1	1	1	1	1	1	1	1	1	1	1	1	1	1	1	1	1	1	1	1	1	1	1	1	1	1	1
Fusobacteria	1	1	1	1	1	1	1	1	1	1	1	1	1	1	1	1	1	1	1	1	1	1	1	1	1	1	1	1	1	1	1	1	1	1
Candidatus Saccharibacteria	1	1	1	1	1	1	1	1	1	1	1	1	1	1	1	1	1	1	1	1	1	1	1	1	1	1	1	1	1	1	1	1	1	1
Spirochaetes	1	1	1	1	1	1	1	1	1	1	1	1	1	1	1	1	1	1	1	1	1	1	1	1	1	1	1	1	1	1	1	1	1	1
Bacteria_u_p	1	1	0	1	1	1	1	1	1	1	1	1	1	1	1	1	1	0	1	1	1	0	1	1	1	1	1	1	1	1	0.9	0.9	0.9	0.9
Tenericutes	1	0	0	0	1	0	1	0	0	0	0	0	1	0	1	1	1	0	1	0	0	0	1	0	0	1	0	0	1	0	0.3	0.5	0.3	0.366667
Synergistetes	0	0	0	0	1	0	1	0	1	0	0	0	1	0	0	0	0	0	0	0	0	0	1	0	0	1	0	0	1	0	0.3	0.1	0.3	0.233333
Chlorobi	0	0	0	0	0	0	0	0	0	0	0	0	1	0	0	0	0	0	0	0	0	0	0	0	0	0	0	0	0	0	0	0.1	0	0.0333333
Chlamydiae	0	0	0	0	0	0	0	0	0	0	0	0	0	0	0	0	0	0	0	0	0	1	0	0	0	0	0	0	0	0	0	0	0.1	0.0333333
Number of phyla detected	9	8	7	8	10	8	10	8	9	8	8	8	11	8	9	9	9	7	9	8	8	8	10	8	8	10	8	8	10	8	10	11	11	12
