# Supplementary material for: Metagenome sequencing-based strain-level and functional characterization of supragingival microbiome associated with dental caries in children
Source: J Oral Microbiol. 2018 Dec 28;11(1):1557986. doi: 10.1080/20002297.2018.1557986 (PMC6327923; doi:10.1080/20002297.2018.1557986)
Supplement: Supplemental Material [file ZJOM_A_1557986_SM3789.zip › Supplemental data/Suppl. file3. Genus abundances and detection frequencies.xlsx]

## Sheet: Relative abundances
Class	Caries	Caries	Caries	Caries	Caries	Caries	Caries	Caries	Caries	Caries	Caries	Caries	Caries	Caries	Caries	Caries	Caries	Caries	Caries	Caries	Free	Free	Free	Free	Free	Free	Free	Free	Free	Free
Subclass	Advanced_caries	Advanced_caries	Advanced_caries	Advanced_caries	Advanced_caries	Advanced_caries	Advanced_caries	Advanced_caries	Advanced_caries	Advanced_caries	Early_caries	Early_caries	Early_caries	Early_caries	Early_caries	Early_caries	Early_caries	Early_caries	Early_caries	Early_caries	Caries_free	Caries_free	Caries_free	Caries_free	Caries_free	Caries_free	Caries_free	Caries_free	Caries_free	Caries_free
Subject ID	AC1	AC2	AC3	AC4	AC5	AC6	AC7	AC8	AC9	AC10	EC1	EC2	EC3	EC4	EC5	EC6	EC7	EC8	EC9	EC10	CF1	CF2	CF3	CF4	CF5	CF6	CF7	CF8	CF9	CF10	Average AC	Average EC	Average CF	Overall
Actinomyces	0.4145	0.4273	0.3728	0.2864	0.332	0.2849	0.1847	0.2428	0.3128	0.3371	0.4645	0.4271	0.3065	0.5406	0.1964	0.3424	0.4393	0.2763	0.3415	0.3689	0.3062	0.3512	0.3803	0.3925	0.5148	0.4435	0.3935	0.5065	0.2488	0.3798	0.31953	0.37035	0.39171	0.36053
Streptococcus	0.0597	0.0436	0.1215	0.0761	0.0578	0.1241	0.0358	0.2714	0.0513	0.0519	0.0569	0.0463	0.0762	0.0286	0.1811	0.1712	0.1188	0.0571	0.1187	0.033	0.0759	0.0501	0.0548	0.1335	0.0605	0.0298	0.0923	0.0467	0.1515	0.0455	0.08932	0.08879	0.07406	0.0840567
Capnocytophaga	0.0421	0.0641	0.0375	0.0605	0.1232	0.0286	0.0647	0.0297	0.0825	0.0505	0.0336	0.0634	0.0849	0.0512	0.0793	0.0539	0.0633	0.0286	0.0355	0.0578	0.0657	0.0618	0.049	0.0854	0.0476	0.0872	0.1072	0.0426	0.0925	0.0462	0.05834	0.05515	0.06852	0.06067
Prevotella	0.0858	0.0386	0.0737	0.0773	0.0355	0.0861	0.1948	0.0331	0.0625	0.0304	0.0663	0.0341	0.084	0.0553	0.0775	0.0233	0.0369	0.1073	0.0633	0.0277	0.0349	0.0238	0.0595	0.0241	0.015	0.0306	0.015	0.02	0.0394	0.0258	0.07178	0.05757	0.02881	0.05272
Veillonella	0.0603	0.0611	0.0707	0.0832	0.0287	0.0994	0.0459	0.1061	0.0327	0.0554	0.0345	0.0492	0.0686	0.0619	0.0327	0.0709	0.0602	0.0663	0.0579	0.0485	0.0226	0.0298	0.0268	0.0265	0.0493	0.0132	0.0317	0.072	0.046	0.0206	0.06435	0.05507	0.03385	0.05109
Leptotrichia	0.0556	0.0297	0.072	0.0297	0.0265	0.0419	0.0432	0.0302	0.0559	0.0345	0.0568	0.0289	0.0336	0.0286	0.0471	0.0295	0.0322	0.0521	0.1065	0.0204	0.0175	0.049	0.046	0.0341	0.0417	0.0539	0.0541	0.0383	0.0213	0.0358	0.04192	0.04357	0.03917	0.0415533
Candidatus Saccharibacteria_u_g	0.0182	0.065	0.0522	0.072	0.0304	0.0526	0.0735	0.0204	0.0504	0.0485	0.0414	0.0378	0.0821	0.0166	0.027	0.0206	0.0231	0.0173	0.0402	0.112	0.0418	0.0183	0.0526	0.019	0.0113	0.0475	0.0362	0.0354	0.0224	0.0218	0.04832	0.04181	0.03063	0.0402533
Actinobaculum	0.0533	0.0616	0.007	0.0029	0.0112	0.0012	0.0012	0.0277	0.007	0.0974	0.0007	0.0645	0.0084	0.0146	0.0187	0.0016	0.0032	0.2332	0.0267	0.0177	0.1605	0.2332	0.0058	0.0266	0.0199	0.0125	0.0279	0.0096	0.021	0.0103	0.02705	0.03893	0.05273	0.03957
Selenomonas	0.0439	0.0192	0.0595	0.0187	0.0181	0.0302	0.057	0.0169	0.0279	0.0182	0.0383	0.0354	0.0183	0.0195	0.027	0.0174	0.0368	0.044	0.0587	0.0151	0.0073	0.0299	0.0386	0.0151	0.0044	0.0231	0.0256	0.0217	0.0135	0.0266	0.03096	0.03105	0.02058	0.02753
Pseudopropionibacterium	0.0068	0.0189	0.006	0.0362	0.0648	0.005	0.0143	0.0033	0.0515	0.0235	0.0259	0.0224	0.0304	0.0135	0.0174	0.0052	0.0059	0.0044	0.0068	0.0361	0.045	0.004	0.0149	0.0078	0.025	0.0198	0.0249	0.015	0.0824	0.1581	0.02303	0.0168	0.03969	0.0265067
Corynebacterium	0.0172	0.0125	0.0155	0.0201	0.0216	0.0114	0.0177	0.0623	0.0166	0.0409	0.0344	0.0404	0.0117	0.0088	0.0121	0.0242	0.0189	0.0086	0.0141	0.0351	0.0239	0.0343	0.023	0.0418	0.0273	0.0434	0.0304	0.0471	0.0146	0.0111	0.02358	0.02083	0.02969	0.0247
Neisseria	0.0076	0.0157	0.0042	0.0412	0.0292	0.0098	0.0134	0.0263	0.0303	0.0401	0.0057	0.0076	0.0127	0.0208	0.0248	0.0426	0.0055	0.0055	0.0104	0.0275	0.0465	0.0063	0.008	0.0195	0.0338	0.0085	0.0081	0.0283	0.0253	0.0276	0.02178	0.01631	0.02119	0.01976
Fusobacterium	0.0114	0.0181	0.0075	0.0242	0.0262	0.0199	0.0178	0.0071	0.013	0.0182	0.0165	0.0177	0.0233	0.0202	0.0254	0.0156	0.0087	0.0077	0.0097	0.0191	0.0126	0.0092	0.0278	0.0098	0.0157	0.0241	0.0162	0.0132	0.0281	0.0205	0.01634	0.01639	0.01772	0.0168167
Porphyromonas	0.0074	0.0218	0.0048	0.0149	0.0107	0.0144	0.0118	0.0013	0.0135	0.0311	0.004	0.0027	0.0145	0.0133	0.0139	0.0222	0.0125	0.0009	0.0054	0.0307	0.0185	0.0118	0.0108	0.0016	0.0128	0.0059	0.0151	0.0058	0.0168	0.0245	0.01317	0.01201	0.01236	0.0125133
Tannerella	0.0048	0.0133	0.0076	0.0133	0.0193	0.0057	0.0206	0.0014	0.0214	0.0094	0.0159	0.0129	0.0153	0.0114	0.0222	0.0089	0.0086	0.005	0.0061	0.0098	0.008	0.0125	0.0205	0.0054	0.0102	0.01	0.0194	0.0037	0.0112	0.0083	0.01168	0.01161	0.01092	0.0114033
Lautropia	0.0047	0.0046	0.0014	0.0107	0.0078	0.0027	0.0088	0.0036	0.0239	0.0071	0.0022	0.005	0.0161	0.016	0.0059	0.0241	0.0113	0.0009	0.0021	0.0043	0.0188	0.0059	0.0081	0.0036	0.0119	0.0185	0.0131	0.0059	0.0238	0.0079	0.00753	0.00879	0.01175	0.00935667
Cardiobacterium	0.0046	0.0056	0.0025	0.0105	0.0141	0.0038	0.0072	0.0043	0.014	0.0079	0.0053	0.0197	0.01	0.0082	0.0058	0.0098	0.0068	0.0008	0.0029	0.0111	0.01	0.0032	0.005	0.0044	0.0088	0.0167	0.0162	0.01	0.0149	0.0082	0.00745	0.00804	0.00974	0.00841
Clostridiales Family XIII. Incertae Sedis_u_g	0.0022	0.003	0.0031	0.0034	0.0143	0.0122	0.0101	0.0006	0.002	0.0009	0.0076	0.0083	0.0078	0.0072	0.0145	0.0033	0.0101	0.0052	0.0037	0.0186	0.0085	0.0002	0.0283	0.0071	0.0001	0.0067	0.0077	0.0019	0.0176	0.0234	0.00518	0.00863	0.01015	0.00798667
Lachnoanaerobaculum	0.0129	0.0065	0.0083	0.0042	0.0059	0.0099	0.0123	0.0026	0.0065	0.0115	0.0132	0.0127	0.0037	0.0064	0.0036	0.0077	0.0153	0.0078	0.0114	0.0149	0.0021	0.0065	0.0065	0.0062	0.0028	0.0044	0.0052	0.0122	0.003	0.0032	0.00806	0.00967	0.00521	0.00764667
Rothia	0.0028	0.0018	0.0016	0.0012	0.0087	0.0037	0.0004	0.027	0.0024	0.009	0.0056	0.0083	0.0027	0.0014	0.0058	0.0168	0.0067	0.0016	0.0062	0.0047	0.0011	0.0092	0.001	0.0606	0.0086	0.0109	0.0034	0.0045	0.0031	0.0018	0.00586	0.00598	0.01042	0.00742
Gemella	0.0029	0.003	0.0017	0.0076	0.006	0.0113	0.0034	0.0192	0.0025	0.0094	0.0068	0.0068	0.0083	0.0022	0.0191	0.0133	0.0017	0.0012	0.008	0.0061	0.0036	0.0048	0.0056	0.0069	0.0102	0.0075	0.0086	0.003	0.0047	0.008	0.0067	0.00735	0.00629	0.00678
Granulicatella	0.0108	0.0066	0.0065	0.0079	0.0025	0.0062	0.0039	0.0163	0.0021	0.0075	0.0035	0.0044	0.0045	0.004	0.0091	0.0115	0.0073	0.0022	0.0047	0.0059	0.0082	0.0062	0.0033	0.0097	0.0053	0.0037	0.0052	0.0034	0.0087	0.0059	0.00703	0.00571	0.00596	0.00623333
Treponema	0.0013	0.0045	0.0024	0.0046	0.0136	0.002	0.008	0.0017	0.0176	0.0023	0.0024	0.0039	0.0073	0.0026	0.0061	0.0004	0.0038	0.0031	0.0023	0.0054	0.0025	0.0003	0.0207	0.0013	0.002	0.0156	0.0023	0.0026	0.0089	0.0099	0.0058	0.00373	0.00661	0.00538
Stomatobaculum	0.0139	0.0027	0.0125	0.0004	0.0001	0.0092	0.0207	0.0041	0.0063	0.0053	0.0195	0.0001	0.0007	0.001	0.0058	0.0011	0.0091	0.0167	0.0109	0.0003	0.0036	0.0052	0.0009	0.0007	0	0	0.0073	0.0011	0.0012	0.0001	0.00752	0.00652	0.00201	0.00535
Abiotrophia	0.0009	0.0024	0.0007	0.004	0.0046	0.0052	0.0009	0.0172	0.0067	0.0045	0.0003	0.0003	0.0055	0.0027	0.0034	0.0215	0.0011	0.0022	0.0027	0.0019	0.0032	0.0049	0.0011	0.004	0.0182	0.0029	0.0024	0.0073	0.0045	0.0047	0.00471	0.00416	0.00532	0.00473
Bacteroidetes_u_g	0.0009	0.0036	0.0005	0.0021	0.0253	0.0004	0.0068	0.0008	0.0225	0.0014	0.0013	0.0019	0.0034	0.0006	0.0021	0.0002	0.0035	0.0016	0.0007	0.0133	0.0069	0.0001	0.009	0.0003	0.0015	0.0107	0.0021	0.0036	0.0081	0.0022	0.00643	0.00286	0.00445	0.00458
Campylobacter	0.0034	0.0077	0.0057	0.0105	0.0041	0.0071	0.0086	0.0022	0.0048	0.003	0.004	0.0037	0.0069	0.0037	0.007	0.0018	0.0015	0.0043	0.0036	0.0023	0.0038	0.0039	0.0038	0.0064	0.0014	0.0031	0.0025	0.0029	0.0063	0.002	0.00571	0.00388	0.00361	0.0044
Kingella	0.0048	0.0021	0.0033	0.0005	0.0049	0.0057	0.0007	0.0044	0.0017	0.0078	0.0028	0.0071	0.0024	0.0037	0.0036	0.0104	0.0058	0.001	0.0022	0.0037	0.0026	0.0042	0.0008	0.0097	0.0045	0.0033	0.0028	0.0058	0.0021	0.0032	0.00359	0.00427	0.0039	0.00392
Aggregatibacter	0.0021	0.005	0.0003	0.0112	0.0019	0.0013	0.0023	0.0007	0.0057	0.0085	0.0004	0.0033	0.0061	0.0051	0.0037	0.0026	0.0015	0.0002	0.0029	0.008	0.0098	0.0024	0.0043	0.0065	0.0029	0.0043	0.0036	0.0029	0.0034	0.0043	0.0039	0.00338	0.00444	0.00390667
Haemophilus	0.0031	0.0061	0.0002	0.0099	0.0064	0.0091	0.0013	0.0014	0.0013	0.0042	0.0001	0.0017	0.0039	0.005	0.0038	0.0056	0.0059	0.0005	0.0002	0.0027	0.006	0.0015	0.0006	0.0029	0.0133	0.0007	0.0023	0.0091	0.005	0.0027	0.0043	0.00294	0.00441	0.00388333
Lachnospiraceae_u_g	0.0033	0.0011	0.0022	0.0025	0.0024	0.005	0.0056	0.0013	0.0034	0.0042	0.0075	0.002	0.0039	0.0043	0.0018	0.004	0.0015	0.006	0.0062	0.0019	0.0015	0.0016	0.0033	0.0028	0.0066	0.0073	0.0037	0.0032	0.002	0.0016	0.0031	0.00391	0.00336	0.00345667
Parvimonas	0.0039	0.0016	0.0003	0.0011	0.003	0.0074	0.0042	0.0011	0.0001	0.0005	0.0022	0.0011	0.0044	0.0028	0.026	0.0004	0.0006	0.0009	0.0013	0.009	0.0005	0.0002	0.0035	0.0025	0	0.001	0.0006	0.0002	0.0076	0.0095	0.00232	0.00487	0.00256	0.00325
Morococcus	0.0037	0.0087	0.0005	0.0232	0.0017	0.0118	0.0003	0.0014	0.0013	0.0037	0.0004	0.0002	0.0015	0.0008	0.0029	0.0029	0.0042	0.0003	0.0005	0.0019	0.0034	0.0004	0.0001	0.0008	0.0092	0.0009	0.0009	0.0029	0.0013	0.0013	0.00563	0.00156	0.00212	0.00310333
Atopobium	0.0065	0.0003	0.0072	0.0019	0	0.0143	0.0124	0.0018	0.0006	0.0015	0.0033	0	0.0006	0	0.0077	0.0024	0.0066	0.0073	0.0053	0.0003	0.0033	0.0032	0.0017	0.0012	0	0	0.0006	0	0	0.0001	0.00465	0.00335	0.00101	0.00300333
Alloprevotella	0.0009	0.0034	0.0005	0.0027	0.0024	0.0066	0.0006	0.0003	0.0028	0.0006	0.0005	0.0011	0.0031	0.0007	0.006	0.0001	0	0.0014	0.0023	0.0002	0.0031	0.0014	0.0164	0.0062	0	0.0035	0	0.001	0.0061	0.0029	0.00208	0.00154	0.00406	0.00256
Oribacterium	0.0047	0.0016	0.0016	0.0015	0.0028	0.0039	0.0112	0.0016	0.0005	0.0023	0.0033	0.0015	0.001	0.0015	0.003	0.0022	0.0046	0.0034	0.0022	0.0036	0.0017	0.0011	0.002	0.0008	0.0012	0.0002	0.0022	0.0019	0.0019	0.004	0.00317	0.00263	0.0017	0.0025
Johnsonella	0.0013	0.0002	0.0002	0.0008	0.0102	0.0001	0.004	0	0.0111	0.0001	0.0014	0.0001	0.0072	0.0006	0.0001	0.0001	0.0003	0.001	0.0008	0.0088	0.0016	0	0.0076	0.0004	0	0.0077	0.0004	0.0011	0.0022	0.0009	0.0028	0.00204	0.00219	0.00234333
Peptostreptococcus	0.0012	0.0009	0.0007	0.0034	0	0.0061	0.0077	0.0003	0.01	0.0017	0	0.0006	0.0036	0.0008	0	0.001	0	0.0001	0.0003	0	0	0	0.0136	0.0005	0	0.0018	0.0013	0.0021	0.0075	0.0035	0.0032	0.00064	0.00303	0.00229
Bifidobacterium	0.0022	0.0037	0.0115	0	0	0	0.0392	0	0	0	0	0	0	0	0	0	0.0073	0	0.0017	0	0	0	0	0	0	0	0	0	0	0	0.00566	0.0009	0	0.00218667
Solobacterium	0.0028	0.0002	0.0021	0.0049	0.0013	0.0079	0.0008	0.0004	0.001	0.0007	0.0033	0.0026	0.0022	0.0034	0.0024	0.002	0.0007	0.0016	0.0026	0.0018	0.0016	0.0001	0.0035	0.0021	0	0.0003	0.0009	0.0012	0.0029	0.0011	0.00221	0.00226	0.00137	0.00194667
Dialister	0.0012	0.0004	0.0025	0.0027	0.0007	0.0049	0.0008	0.0005	0.0005	0.0006	0.0007	0.0001	0.0019	0.001	0.0106	0.0003	0.0005	0.0017	0.0039	0.0013	0.0012	0.0043	0.0014	0.0007	0	0.0006	0	0.0009	0.004	0.0001	0.00148	0.0022	0.00132	0.00166667
Eikenella	0.0007	0.0006	0.0006	0.0013	0.004	0.0024	0.001	0.0006	0.0042	0.0019	0.0008	0.0032	0.0028	0.0017	0.0021	0.0011	0.0004	0.0002	0.0007	0.0027	0.0014	0.0006	0.0018	0.0029	0.0005	0.0017	0.001	0.0013	0.0021	0.0027	0.00173	0.00157	0.0016	0.00163333
Slackia	0	0	0.0004	0.0045	0.0006	0.0066	0.0072	0	0	0	0.0006	0	0	0.0001	0.0185	0	0	0.0006	0.0008	0	0	0	0.0011	0.0008	0	0	0	0.0006	0	0.0018	0.00193	0.00206	0.00043	0.00147333
Christensenella	0.0022	0.0007	0.0016	0.001	0.0009	0.0018	0.0032	0.0011	0.0012	0.0006	0.0022	0.0009	0.0008	0.0008	0.0012	0.0011	0.0013	0.0016	0.0013	0.0008	0.0009	0.0006	0.0016	0.0009	0.0007	0.0013	0.0012	0.0008	0.001	0.0009	0.00143	0.0012	0.00099	0.00120667
Centipeda	0.0006	0.0003	0.001	0.0003	0.0003	0.0001	0.0027	0.0009	0.0028	0.0013	0.0004	0.0005	0.001	0.0001	0.0004	0	0.0002	0.0014	0.0017	0.0002	0	0.0007	0.0054	0.0014	0.0001	0.0034	0.0001	0.0001	0.0002	0.0019	0.00103	0.00059	0.00133	0.000983333
Bacteria_u_g	0.0005	0.0001	0	0.0008	0.0012	0.0002	0.0005	0.0003	0.0007	0.0014	0.0004	0.002	0.0015	0.0014	0.0019	0.0011	0.0011	0	0.0003	0.0015	0.0003	0	0.0007	0.0007	0.0004	0.0024	0.0026	0.0001	0.0042	0.0004	0.00057	0.00112	0.00118	0.000956667
Catonella	0.0002	0	0.0002	0.0004	0.0029	0.0003	0.0003	0.0004	0.0012	0.0005	0.0008	0.0016	0.0014	0.0001	0.0017	0.0002	0.0004	0.0002	0.0003	0.0008	0.0002	0	0.0014	0.0008	0.0001	0.0014	0.0004	0.0004	0.0011	0.0003	0.00064	0.00075	0.00061	0.000666667
Propionibacterium	0	0	0	0.0003	0	0.0152	0.0001	0.0001	0.0002	0	0	0	0.0001	0.0021	0	0	0	0	0.0007	0.0001	0.0001	0	0	0	0	0	0	0	0.0002	0.0001	0.00159	0.0003	4e-05	0.000643333
Mycoplasma	0.0004	0	0	0	0.0054	0	0.0018	0	0	0	0	0	0.0001	0	0.0087	0.0001	0.0001	0	0.0002	0	0	0	0.0004	0	0	0.0003	0	0	0.0002	0	0.00076	0.00092	9e-05	0.00059
Peptoanaerobacter	0.0001	0	0.0001	0.0003	0.0006	0.0001	0.0003	0.0001	0.0063	0.0004	0.0002	0.0009	0.0008	0.0003	0.0002	0.0001	0.0001	0	0	0.0007	0	0	0.002	0.0001	0.0001	0.0014	0.0002	0	0.0004	0.0007	0.00083	0.00033	0.00049	0.00055
Olsenella	0.0018	0.0008	0.0001	0	0.0008	0.0002	0.0012	0.0002	0.0004	0	0	0	0.0015	0.0001	0.001	0	0.0005	0.0001	0.0001	0.001	0	0	0.0014	0.0006	0	0.0001	0.0007	0.0004	0.0003	0.0029	0.00055	0.00043	0.00064	0.00054
Megasphaera	0.0007	0.0001	0.0007	0.0001	0.0013	0.0007	0	0.0001	0.0002	0.0002	0.0002	0	0	0	0	0.0001	0.0005	0.0078	0.0005	0	0	0.0002	0	0	0	0	0	0.0003	0	0	0.00041	0.00091	5e-05	0.000456667
Peptostreptococcaceae_u_g	0.0001	0.0001	0.0001	0.0003	0.0005	0.0001	0.0003	0.0001	0.0017	0.0005	0.0003	0.001	0.0007	0.0003	0.0009	0.0001	0.0001	0.0001	0	0.0008	0.0001	0	0.0018	0.0001	0.0001	0.0011	0.0002	0.0001	0.0003	0.0008	0.00038	0.00043	0.00046	0.000423333
Mogibacterium	0.0001	0.0001	0.0001	0.0001	0.0001	0	0.0005	0.0001	0.0001	0	0.0001	0	0.0001	0.0001	0.0004	0.0001	0.0001	0.0001	0.0001	0.0001	0	0	0.0004	0.0001	0	0	0.0001	0	0.0018	0.0053	0.00012	0.00012	0.00077	0.000336667
Clostridiales_u_g	0	0.0003	0	0	0	0.0004	0	0	0	0	0	0.0035	0	0	0.0002	0	0	0	0	0	0	0	0	0	0	0	0	0	0	0.0042	7e-05	0.00037	0.00042	0.000286667
Eggerthia	0	0	0	0	0	0	0	0	0	0	0	0	0	0	0	0	0	0	0	0	0	0	0.007	0	0	0	0	0	0	0	0	0	0.0007	0.000233333
Cryptobacterium	0.0001	0	0.0006	0.0001	0	0	0	0.0001	0	0	0	0	0	0	0	0	0.0038	0	0.0004	0	0.0002	0.0007	0	0	0	0	0	0	0	0	9e-05	0.00042	9e-05	0.0002
Peptoniphilus	0.0001	0.0001	0	0.0003	0	0.0002	0.0001	0.001	0.0002	0.0001	0.0001	0.0001	0.0001	0	0.0001	0.0003	0.0001	0	0	0.0002	0	0	0	0.0002	0.0002	0	0.0001	0.0005	0.0001	0.0002	0.00021	0.0001	0.00013	0.000146667
Bulleidia	0	0	0	0	0	0	0.0009	0	0	0	0	0	0	0	0	0	0	0	0	0	0	0	0.0007	0	0	0	0	0	0	0.002	9e-05	0	0.00027	0.00012
Fretibacterium	0	0	0	0	0.0009	0	0.0005	0	0.0003	0	0	0	0.0001	0	0	0	0	0	0	0	0	0	0.0013	0	0	0.0001	0	0	0.0003	0	0.00017	1e-05	0.00017	0.000116667
Bacteroidales_u_g	0	0	0	0	0	0	0	0	0	0	0	0	0	0.0023	0	0	0	0	0	0	0	0	0	0	0	0.0003	0.0005	0	0	0	0	0.00023	8e-05	0.000103333
Scardovia	0.0006	0.0001	0.0013	0	0	0	0.0002	0	0	0	0	0	0	0	0	0.0001	0.0001	0.0003	0	0	0	0.0001	0	0	0	0	0	0	0	0	0.00022	5e-05	1e-05	9.33333e-05
Stenotrophomonas	0.0001	0	0.0001	0	0.0003	0.0001	0.0001	0.0001	0.0001	0.0001	0	0.0001	0	0	0	0.0001	0.0001	0.0003	0	0.0002	0	0.0001	0.0002	0.0002	0.0001	0	0	0.0001	0	0	0.0001	8e-05	7e-05	8.33333e-05
Staphylococcus	0	0	0	0	0.0004	0	0	0.0003	0	0	0.0001	0.0004	0	0.0006	0	0	0	0	0.0001	0	0.0001	0	0	0	0.0001	0	0	0	0.0002	0	7e-05	0.00012	4e-05	7.66667e-05
Anaeroglobus	0	0	0	0	0.0002	0	0.0007	0	0	0	0	0	0	0	0	0	0	0	0	0	0	0	0.0002	0.0003	0	0	0	0	0.0006	0	9e-05	0	0.00011	6.66667e-05
Phocaeicola	0	0	0	0	0	0	0	0	0	0	0	0	0	0	0	0	0	0	0	0	0	0	0.0004	0	0	0	0	0	0.0014	0	0	0	0.00018	6e-05
Filifactor	0	0	0.0001	0	0	0	0.0002	0	0.0001	0	0	0	0	0	0	0	0	0	0	0	0	0	0.0009	0	0	0	0	0	0.0003	0	4e-05	0	0.00012	5.33333e-05
Shuttleworthia	0	0	0.0009	0	0	0	0.0001	0	0	0	0	0	0	0	0	0	0.0001	0.0001	0.0001	0	0.0001	0	0.0001	0.0001	0	0	0	0	0	0	0.0001	3e-05	3e-05	5.33333e-05
Escherichia	0.0001	0	0	0	0	0.0001	0.0001	0.0002	0	0.0001	0	0.0001	0	0	0	0.0001	0.0001	0.0001	0.0002	0.0001	0	0.0001	0	0	0	0	0	0.0001	0	0	6e-05	7e-05	2e-05	5e-05
Paraprevotella	0	0.0001	0	0.0001	0.0001	0	0	0	0	0.0001	0	0.0001	0.0001	0.0001	0.0001	0.0001	0.0001	0	0	0.0001	0.0001	0	0	0.0001	0	0.0001	0	0	0.0001	0	4e-05	7e-05	4e-05	5e-05
Moraxella	0	0	0	0.0004	0	0	0	0	0	0.0002	0	0	0	0	0	0	0	0	0	0.0002	0.0001	0	0	0	0	0	0	0	0	0	6e-05	2e-05	1e-05	3e-05
Nakamurella	0	0	0	0	0	0	0.0001	0	0	0	0	0	0	0	0	0	0	0	0	0	0	0	0	0	0	0.0007	0	0	0	0	1e-05	0	7e-05	2.66667e-05
Desulfobulbus	0	0	0	0	0	0	0	0	0	0	0	0.0001	0	0	0	0	0	0	0	0	0	0	0.0006	0	0	0	0	0	0.0001	0	0	1e-05	7e-05	2.66667e-05
Conchiformibius	0	0	0	0	0.0001	0	0	0	0	0.0001	0	0	0	0.0001	0	0.0001	0	0	0	0.0001	0	0	0	0	0	0	0	0	0	0	2e-05	3e-05	0	1.66667e-05
Mitsuokella	0.0001	0	0	0	0	0	0.0002	0	0	0	0	0	0	0	0	0	0	0	0	0	0	0	0	0	0	0	0	0	0	0.0002	3e-05	0	2e-05	1.66667e-05
Clostridioides	0	0	0	0	0	0	0	0	0	0	0	0	0	0	0.0004	0	0	0	0	0	0	0	0	0.0001	0	0	0	0	0	0	0	4e-05	1e-05	1.66667e-05
Chlorobiaceae_u_g	0	0	0	0	0	0	0	0	0	0	0	0	0.0004	0	0	0	0	0	0	0	0	0	0	0	0	0	0	0	0	0	0	4e-05	0	1.33333e-05
Lactobacillus	0	0	0	0	0	0	0	0.0002	0	0.0001	0	0	0	0	0	0	0	0	0	0	0	0	0	0.0001	0	0	0	0	0	0	3e-05	0	1e-05	1.33333e-05
Pseudomonas	0.0001	0.0001	0	0	0	0	0	0	0	0	0.0001	0	0	0	0	0	0	0	0	0	0	0.0001	0	0	0	0	0	0	0	0	2e-05	1e-05	1e-05	1.33333e-05
Acinetobacter	0	0	0	0	0	0	0	0	0	0	0	0	0	0	0	0	0	0	0	0	0	0.0001	0	0.0001	0	0.0001	0	0	0	0	0	0	3e-05	1e-05
Actinobacillus	0	0	0	0	0	0	0	0	0	0	0	0	0	0.0001	0	0	0	0	0	0	0	0	0	0	0	0	0	0	0.0001	0	0	1e-05	1e-05	6.66667e-06
Mobiluncus	0	0	0.0001	0	0	0.0001	0	0	0	0	0	0	0	0	0	0	0	0	0	0	0	0	0	0	0	0	0	0	0	0	2e-05	0	0	6.66667e-06
Parascardovia	0.0001	0	0	0	0	0	0	0	0	0.0001	0	0	0	0	0	0	0	0	0	0	0	0	0	0	0	0	0	0	0	0	2e-05	0	0	6.66667e-06
Pseudoramibacter	0	0	0	0	0	0	0	0	0	0	0	0	0	0	0	0	0	0	0	0	0	0	0	0	0	0	0	0	0.0002	0	0	0	2e-05	6.66667e-06
Bacteroides	0	0	0	0	0.0001	0	0	0	0	0	0	0	0	0	0	0	0	0	0	0	0	0	0	0	0	0	0	0	0	0	1e-05	0	0	3.33333e-06
Bilophila	0	0	0	0	0	0	0	0	0	0	0	0	0	0	0	0	0	0	0	0	0	0	0	0	0	0	0	0	0.0001	0	0	0	1e-05	3.33333e-06
Carnobacterium	0	0	0	0	0	0	0	0	0	0	0	0	0	0	0	0	0.0001	0	0	0	0	0	0	0	0	0	0	0	0	0	0	1e-05	0	3.33333e-06
Chlamydia	0	0	0	0	0	0	0	0	0	0	0	0	0	0	0	0	0	0	0	0	0	0.0001	0	0	0	0	0	0	0	0	0	0	1e-05	3.33333e-06
Cupriavidus	0	0	0	0	0	0	0	0	0	0	0	0	0	0	0	0	0	0	0	0	0	0	0	0	0	0	0	0	0	0.0001	0	0	1e-05	3.33333e-06
Pasteurellaceae_u_g	0	0	0	0.0001	0	0	0	0	0	0	0	0	0	0	0	0	0	0	0	0	0	0	0	0	0	0	0	0	0	0	1e-05	0	0	3.33333e-06
Leucobacter	0	0	0	0	0	0.0001	0	0	0	0	0	0	0	0	0	0	0	0	0	0	0	0	0	0	0	0	0	0	0	0	1e-05	0	0	3.33333e-06
Rodentibacter	0	0	0	0.0001	0	0	0	0	0	0	0	0	0	0	0	0	0	0	0	0	0	0	0	0	0	0	0	0	0	0	1e-05	0	0	3.33333e-06
Acidipropionibacterium	0	0	0	0	0	0	0.0001	0	0	0	0	0	0	0	0	0	0	0	0	0	0	0	0	0	0	0	0	0	0	0	1e-05	0	0	3.33333e-06
Propionibacteriaceae_u_g	0	0	0	0	0	0	0	0	0	0	0	0	0	0	0	0	0	0	0	0	0	0.0001	0	0	0	0	0	0	0	0	0	0	1e-05	3.33333e-06

## Sheet: Prevalence
Class	Caries	Caries	Caries	Caries	Caries	Caries	Caries	Caries	Caries	Caries	Caries	Caries	Caries	Caries	Caries	Caries	Caries	Caries	Caries	Caries	Free	Free	Free	Free	Free	Free	Free	Free	Free	Free
Sub_class	Advanced_caries	Advanced_caries	Advanced_caries	Advanced_caries	Advanced_caries	Advanced_caries	Advanced_caries	Advanced_caries	Advanced_caries	Advanced_caries	Early_caries	Early_caries	Early_caries	Early_caries	Early_caries	Early_caries	Early_caries	Early_caries	Early_caries	Early_caries	Caries_free	Caries_free	Caries_free	Caries_free	Caries_free	Caries_free	Caries_free	Caries_free	Caries_free	Caries_free
Subject_ID	AC1	AC2	AC3	AC4	AC5	AC6	AC7	AC8	AC9	AC10	EC1	EC2	EC3	EC4	EC5	EC6	EC7	EC8	EC9	EC10	CF1	CF2	CF3	CF4	CF5	CF6	CF7	CF8	CF9	CF10	Prevalence AC	Prevalence EC	Prevalence CF	Overall
Abiotrophia	1	1	1	1	1	1	1	1	1	1	1	1	1	1	1	1	1	1	1	1	1	1	1	1	1	1	1	1	1	1	1	1	1	1
Actinobaculum	1	1	1	1	1	1	1	1	1	1	1	1	1	1	1	1	1	1	1	1	1	1	1	1	1	1	1	1	1	1	1	1	1	1
Actinomyces	1	1	1	1	1	1	1	1	1	1	1	1	1	1	1	1	1	1	1	1	1	1	1	1	1	1	1	1	1	1	1	1	1	1
Aggregatibacter	1	1	1	1	1	1	1	1	1	1	1	1	1	1	1	1	1	1	1	1	1	1	1	1	1	1	1	1	1	1	1	1	1	1
Bacteroidetes_u_g	1	1	1	1	1	1	1	1	1	1	1	1	1	1	1	1	1	1	1	1	1	1	1	1	1	1	1	1	1	1	1	1	1	1
Campylobacter	1	1	1	1	1	1	1	1	1	1	1	1	1	1	1	1	1	1	1	1	1	1	1	1	1	1	1	1	1	1	1	1	1	1
Prevotella	1	1	1	1	1	1	1	1	1	1	1	1	1	1	1	1	1	1	1	1	1	1	1	1	1	1	1	1	1	1	1	1	1	1
Candidatus Saccharibacteria_u_g	1	1	1	1	1	1	1	1	1	1	1	1	1	1	1	1	1	1	1	1	1	1	1	1	1	1	1	1	1	1	1	1	1	1
Capnocytophaga	1	1	1	1	1	1	1	1	1	1	1	1	1	1	1	1	1	1	1	1	1	1	1	1	1	1	1	1	1	1	1	1	1	1
Cardiobacterium	1	1	1	1	1	1	1	1	1	1	1	1	1	1	1	1	1	1	1	1	1	1	1	1	1	1	1	1	1	1	1	1	1	1
Christensenella	1	1	1	1	1	1	1	1	1	1	1	1	1	1	1	1	1	1	1	1	1	1	1	1	1	1	1	1	1	1	1	1	1	1
Corynebacterium	1	1	1	1	1	1	1	1	1	1	1	1	1	1	1	1	1	1	1	1	1	1	1	1	1	1	1	1	1	1	1	1	1	1
Eikenella	1	1	1	1	1	1	1	1	1	1	1	1	1	1	1	1	1	1	1	1	1	1	1	1	1	1	1	1	1	1	1	1	1	1
Clostridiales Family XIII. Incertae Sedis_u_g	1	1	1	1	1	1	1	1	1	1	1	1	1	1	1	1	1	1	1	1	1	1	1	1	1	1	1	1	1	1	1	1	1	1
Fusobacterium	1	1	1	1	1	1	1	1	1	1	1	1	1	1	1	1	1	1	1	1	1	1	1	1	1	1	1	1	1	1	1	1	1	1
Gemella	1	1	1	1	1	1	1	1	1	1	1	1	1	1	1	1	1	1	1	1	1	1	1	1	1	1	1	1	1	1	1	1	1	1
Granulicatella	1	1	1	1	1	1	1	1	1	1	1	1	1	1	1	1	1	1	1	1	1	1	1	1	1	1	1	1	1	1	1	1	1	1
Haemophilus	1	1	1	1	1	1	1	1	1	1	1	1	1	1	1	1	1	1	1	1	1	1	1	1	1	1	1	1	1	1	1	1	1	1
Kingella	1	1	1	1	1	1	1	1	1	1	1	1	1	1	1	1	1	1	1	1	1	1	1	1	1	1	1	1	1	1	1	1	1	1
Lachnoanaerobaculum	1	1	1	1	1	1	1	1	1	1	1	1	1	1	1	1	1	1	1	1	1	1	1	1	1	1	1	1	1	1	1	1	1	1
Lachnospiraceae_u_g	1	1	1	1	1	1	1	1	1	1	1	1	1	1	1	1	1	1	1	1	1	1	1	1	1	1	1	1	1	1	1	1	1	1
Lautropia	1	1	1	1	1	1	1	1	1	1	1	1	1	1	1	1	1	1	1	1	1	1	1	1	1	1	1	1	1	1	1	1	1	1
Leptotrichia	1	1	1	1	1	1	1	1	1	1	1	1	1	1	1	1	1	1	1	1	1	1	1	1	1	1	1	1	1	1	1	1	1	1
Morococcus	1	1	1	1	1	1	1	1	1	1	1	1	1	1	1	1	1	1	1	1	1	1	1	1	1	1	1	1	1	1	1	1	1	1
Neisseria	1	1	1	1	1	1	1	1	1	1	1	1	1	1	1	1	1	1	1	1	1	1	1	1	1	1	1	1	1	1	1	1	1	1
Oribacterium	1	1	1	1	1	1	1	1	1	1	1	1	1	1	1	1	1	1	1	1	1	1	1	1	1	1	1	1	1	1	1	1	1	1
Porphyromonas	1	1	1	1	1	1	1	1	1	1	1	1	1	1	1	1	1	1	1	1	1	1	1	1	1	1	1	1	1	1	1	1	1	1
Pseudopropionibacterium	1	1	1	1	1	1	1	1	1	1	1	1	1	1	1	1	1	1	1	1	1	1	1	1	1	1	1	1	1	1	1	1	1	1
Rothia	1	1	1	1	1	1	1	1	1	1	1	1	1	1	1	1	1	1	1	1	1	1	1	1	1	1	1	1	1	1	1	1	1	1
Selenomonas	1	1	1	1	1	1	1	1	1	1	1	1	1	1	1	1	1	1	1	1	1	1	1	1	1	1	1	1	1	1	1	1	1	1
Streptococcus	1	1	1	1	1	1	1	1	1	1	1	1	1	1	1	1	1	1	1	1	1	1	1	1	1	1	1	1	1	1	1	1	1	1
Tannerella	1	1	1	1	1	1	1	1	1	1	1	1	1	1	1	1	1	1	1	1	1	1	1	1	1	1	1	1	1	1	1	1	1	1
Treponema	1	1	1	1	1	1	1	1	1	1	1	1	1	1	1	1	1	1	1	1	1	1	1	1	1	1	1	1	1	1	1	1	1	1
Veillonella	1	1	1	1	1	1	1	1	1	1	1	1	1	1	1	1	1	1	1	1	1	1	1	1	1	1	1	1	1	1	1	1	1	1
Parvimonas	1	1	1	1	1	1	1	1	1	1	1	1	1	1	1	1	1	1	1	1	1	1	1	1	0	1	1	1	1	1	1	1	0.9	0.966667
Solobacterium	1	1	1	1	1	1	1	1	1	1	1	1	1	1	1	1	1	1	1	1	1	1	1	1	0	1	1	1	1	1	1	1	0.9	0.966667
Catonella	1	0	1	1	1	1	1	1	1	1	1	1	1	1	1	1	1	1	1	1	1	0	1	1	1	1	1	1	1	1	0.9	1	0.9	0.933333
Centipeda	1	1	1	1	1	1	1	1	1	1	1	1	1	1	1	0	1	1	1	1	0	1	1	1	1	1	1	1	1	1	1	0.9	0.9	0.933333
Peptostreptococcaceae_u_g	1	1	1	1	1	1	1	1	1	1	1	1	1	1	1	1	1	1	0	1	1	0	1	1	1	1	1	1	1	1	1	0.9	0.9	0.933333
Dialister	1	1	1	1	1	1	1	1	1	1	1	1	1	1	1	1	1	1	1	1	1	1	1	1	0	1	0	1	1	1	1	1	0.8	0.933333
Stomatobaculum	1	1	1	1	1	1	1	1	1	1	1	1	1	1	1	1	1	1	1	1	1	1	1	1	0	0	1	1	1	1	1	1	0.8	0.933333
Alloprevotella	1	1	1	1	1	1	1	1	1	1	1	1	1	1	1	1	0	1	1	1	1	1	1	1	0	1	0	1	1	1	1	0.9	0.8	0.9
Johnsonella	1	1	1	1	1	1	1	0	1	1	1	1	1	1	1	1	1	1	1	1	1	0	1	1	0	1	1	1	1	1	0.9	1	0.8	0.9
Bacteria_u_g	1	1	0	1	1	1	1	1	1	1	1	1	1	1	1	1	1	0	1	1	1	0	1	1	1	1	1	1	1	1	0.9	0.9	0.9	0.9
Peptoanaerobacter	1	0	1	1	1	1	1	1	1	1	1	1	1	1	1	1	1	0	0	1	0	0	1	1	1	1	1	0	1	1	0.9	0.8	0.7	0.8
Atopobium	1	1	1	1	0	1	1	1	1	1	1	0	1	0	1	1	1	1	1	1	1	1	1	1	0	0	1	0	0	1	0.9	0.8	0.6	0.766667
Mogibacterium	1	1	1	1	1	0	1	1	1	0	1	0	1	1	1	1	1	1	1	1	0	0	1	1	0	0	1	0	1	1	0.8	0.9	0.5	0.733333
Olsenella	1	1	1	0	1	1	1	1	1	0	0	0	1	1	1	0	1	1	1	1	0	0	1	1	0	1	1	1	1	1	0.8	0.7	0.7	0.733333
Peptostreptococcus	1	1	1	1	0	1	1	1	1	1	0	1	1	1	0	1	0	1	1	0	0	0	1	1	0	1	1	1	1	1	0.9	0.6	0.7	0.733333
Peptoniphilus	1	1	0	1	0	1	1	1	1	1	1	1	1	0	1	1	1	0	0	1	0	0	0	1	1	0	1	1	1	1	0.8	0.7	0.6	0.7
Stenotrophomonas	1	0	1	0	1	1	1	1	1	1	0	1	0	0	0	1	1	1	0	1	0	1	1	1	1	0	0	1	0	0	0.8	0.5	0.5	0.6
Megasphaera	1	1	1	1	1	1	0	1	1	1	1	0	0	0	0	1	1	1	1	0	0	1	0	0	0	0	0	1	0	0	0.9	0.5	0.2	0.533333
Paraprevotella	0	1	0	1	1	0	0	0	0	1	0	1	1	1	1	1	1	0	0	1	1	0	0	1	0	1	0	0	1	0	0.4	0.7	0.4	0.5
Slackia	0	0	1	1	1	1	1	0	0	0	1	0	0	1	1	0	0	1	1	0	0	0	1	1	0	0	0	1	0	1	0.5	0.5	0.4	0.466667
Escherichia	1	0	0	0	0	1	1	1	0	1	0	1	0	0	0	1	1	1	1	1	0	1	0	0	0	0	0	1	0	0	0.5	0.6	0.2	0.433333
Propionibacterium	0	0	0	1	0	1	1	1	1	0	0	0	1	1	0	0	0	0	1	1	1	0	0	0	0	0	0	0	1	1	0.5	0.4	0.3	0.4
Mycoplasma	1	0	0	0	1	0	1	0	0	0	0	0	1	0	1	1	1	0	1	0	0	0	1	0	0	1	0	0	1	0	0.3	0.5	0.3	0.366667
Staphylococcus	0	0	0	0	1	0	0	1	0	0	1	1	0	1	0	0	0	0	1	0	1	0	0	0	1	0	0	0	1	0	0.2	0.4	0.3	0.3
Cryptobacterium	1	0	1	1	0	0	0	1	0	0	0	0	0	0	0	0	1	0	1	0	1	1	0	0	0	0	0	0	0	0	0.4	0.2	0.2	0.266667
Scardovia	1	1	1	0	0	0	1	0	0	0	0	0	0	0	0	1	1	1	0	0	0	1	0	0	0	0	0	0	0	0	0.4	0.3	0.1	0.266667
Shuttleworthia	0	0	1	0	0	0	1	0	0	0	0	0	0	0	0	0	1	1	1	0	1	0	1	1	0	0	0	0	0	0	0.2	0.3	0.3	0.266667
Fretibacterium	0	0	0	0	1	0	1	0	1	0	0	0	1	0	0	0	0	0	0	0	0	0	1	0	0	1	0	0	1	0	0.3	0.1	0.3	0.233333
Bifidobacterium	1	1	1	0	0	0	1	0	0	0	0	0	0	0	0	0	1	0	1	0	0	0	0	0	0	0	0	0	0	0	0.4	0.2	0	0.2
Anaeroglobus	0	0	0	0	1	0	1	0	0	0	0	0	0	0	0	0	0	0	0	0	0	0	1	1	0	0	0	0	1	0	0.2	0	0.3	0.166667
Clostridiales_u_g	0	1	0	0	0	1	0	0	0	0	0	1	0	0	1	0	0	0	0	0	0	0	0	0	0	0	0	0	0	1	0.2	0.2	0.1	0.166667
Conchiformibius	0	0	0	0	1	0	0	0	0	1	0	0	0	1	0	1	0	0	0	1	0	0	0	0	0	0	0	0	0	0	0.2	0.3	0	0.166667
Filifactor	0	0	1	0	0	0	1	0	1	0	0	0	0	0	0	0	0	0	0	0	0	0	1	0	0	0	0	0	1	0	0.3	0	0.2	0.166667
Moraxella	0	0	0	1	0	0	0	0	0	1	0	0	0	0	0	0	0	0	0	1	1	0	0	0	0	0	0	0	0	0	0.2	0.1	0.1	0.133333
Pseudomonas	1	1	0	0	0	0	0	0	0	0	1	0	0	0	0	0	0	0	0	0	0	1	0	0	0	0	0	0	0	0	0.2	0.1	0.1	0.133333
Acinetobacter	0	0	0	0	0	0	0	0	0	0	0	0	0	0	0	0	0	0	0	0	0	1	0	1	0	1	0	0	0	0	0	0	0.3	0.1
Bacteroidales_u_g	0	0	0	0	0	0	0	0	0	0	0	0	0	1	0	0	0	0	0	0	0	0	0	0	0	1	1	0	0	0	0	0.1	0.2	0.1
Bulleidia	0	0	0	0	0	0	1	0	0	0	0	0	0	0	0	0	0	0	0	0	0	0	1	0	0	0	0	0	0	1	0.1	0	0.2	0.1
Desulfobulbus	0	0	0	0	0	0	0	0	0	0	0	1	0	0	0	0	0	0	0	0	0	0	1	0	0	0	0	0	1	0	0	0.1	0.2	0.1
Lactobacillus	0	0	0	0	0	0	0	1	0	1	0	0	0	0	0	0	0	0	0	0	0	0	0	1	0	0	0	0	0	0	0.2	0	0.1	0.1
Mitsuokella	1	0	0	0	0	0	1	0	0	0	0	0	0	0	0	0	0	0	0	0	0	0	0	0	0	0	0	0	0	1	0.2	0	0.1	0.1
Actinobacillus	0	0	0	0	0	0	0	0	0	0	0	0	0	1	0	0	0	0	0	0	0	0	0	0	0	0	0	0	1	0	0	0.1	0.1	0.0666667
Mobiluncus	0	0	1	0	0	1	0	0	0	0	0	0	0	0	0	0	0	0	0	0	0	0	0	0	0	0	0	0	0	0	0.2	0	0	0.0666667
Nakamurella	0	0	0	0	0	0	1	0	0	0	0	0	0	0	0	0	0	0	0	0	0	0	0	0	0	1	0	0	0	0	0.1	0	0.1	0.0666667
Parascardovia	1	0	0	0	0	0	0	0	0	1	0	0	0	0	0	0	0	0	0	0	0	0	0	0	0	0	0	0	0	0	0.2	0	0	0.0666667
Clostridioides	0	0	0	0	0	0	0	0	0	0	0	0	0	0	1	0	0	0	0	0	0	0	0	1	0	0	0	0	0	0	0	0.1	0.1	0.0666667
Phocaeicola	0	0	0	0	0	0	0	0	0	0	0	0	0	0	0	0	0	0	0	0	0	0	1	0	0	0	0	0	1	0	0	0	0.2	0.0666667
Bacteroides	0	0	0	0	1	0	0	0	0	0	0	0	0	0	0	0	0	0	0	0	0	0	0	0	0	0	0	0	0	0	0.1	0	0	0.0333333
Bilophila	0	0	0	0	0	0	0	0	0	0	0	0	0	0	0	0	0	0	0	0	0	0	0	0	0	0	0	0	1	0	0	0	0.1	0.0333333
Carnobacterium	0	0	0	0	0	0	0	0	0	0	0	0	0	0	0	0	1	0	0	0	0	0	0	0	0	0	0	0	0	0	0	0.1	0	0.0333333
Chlamydia	0	0	0	0	0	0	0	0	0	0	0	0	0	0	0	0	0	0	0	0	0	1	0	0	0	0	0	0	0	0	0	0	0.1	0.0333333
Cupriavidus	0	0	0	0	0	0	0	0	0	0	0	0	0	0	0	0	0	0	0	0	0	0	0	0	0	0	0	0	0	1	0	0	0.1	0.0333333
Eggerthia	0	0	0	0	0	0	0	0	0	0	0	0	0	0	0	0	0	0	0	0	0	0	1	0	0	0	0	0	0	0	0	0	0.1	0.0333333
Pasteurellaceae_u_g	0	0	0	1	0	0	0	0	0	0	0	0	0	0	0	0	0	0	0	0	0	0	0	0	0	0	0	0	0	0	0.1	0	0	0.0333333
Chlorobiaceae_u_g	0	0	0	0	0	0	0	0	0	0	0	0	1	0	0	0	0	0	0	0	0	0	0	0	0	0	0	0	0	0	0	0.1	0	0.0333333
Leucobacter	0	0	0	0	0	1	0	0	0	0	0	0	0	0	0	0	0	0	0	0	0	0	0	0	0	0	0	0	0	0	0.1	0	0	0.0333333
Rodentibacter	0	0	0	1	0	0	0	0	0	0	0	0	0	0	0	0	0	0	0	0	0	0	0	0	0	0	0	0	0	0	0.1	0	0	0.0333333
Acidipropionibacterium	0	0	0	0	0	0	1	0	0	0	0	0	0	0	0	0	0	0	0	0	0	0	0	0	0	0	0	0	0	0	0.1	0	0	0.0333333
Propionibacteriaceae_u_g	0	0	0	0	0	0	0	0	0	0	0	0	0	0	0	0	0	0	0	0	0	1	0	0	0	0	0	0	0	0	0	0	0.1	0.0333333
Pseudoramibacter	0	0	0	0	0	0	0	0	0	0	0	0	0	0	0	0	0	0	0	0	0	0	0	0	0	0	0	0	1	0	0	0	0.1	0.0333333
Number of genera detected	60	54	57	57	57	57	65	56	55	56	52	53	55	55	54	55	58	53	56	55	50	50	60	58	42	52	49	51	61	56	80	73	83	94
