# Supplementary material for: Metagenome sequencing-based strain-level and functional characterization of supragingival microbiome associated with dental caries in children
Source: J Oral Microbiol. 2018 Dec 28;11(1):1557986. doi: 10.1080/20002297.2018.1557986 (PMC6327923; doi:10.1080/20002297.2018.1557986)
Supplement: Supplemental Material [file ZJOM_A_1557986_SM3789.zip › Supplemental data/Suppl. file4. Species abundances and detection frequencies.xlsx]

## Sheet: Relative abundances
Class	Caries	Caries	Caries	Caries	Caries	Caries	Caries	Caries	Caries	Caries	Caries	Caries	Caries	Caries	Caries	Caries	Caries	Caries	Caries	Caries	Free	Free	Free	Free	Free	Free	Free	Free	Free	Free
Subclass	Advanced_caries	Advanced_caries	Advanced_caries	Advanced_caries	Advanced_caries	Advanced_caries	Advanced_caries	Advanced_caries	Advanced_caries	Advanced_caries	Early_caries	Early_caries	Early_caries	Early_caries	Early_caries	Early_caries	Early_caries	Early_caries	Early_caries	Early_caries	Caries-free	Caries-free	Caries-free	Caries-free	Caries-free	Caries-free	Caries-free	Caries-free	Caries-free	Caries-free
Subject ID	AC1	AC2	AC3	AC4	AC5	AC6	AC7	AC8	AC9	AC10	EC1	EC2	EC3	EC4	EC5	EC6	EC7	EC8	EC9	EC10	CF1	CF2	CF3	CF4	CF5	CF6	CF7	CF8	CF9	CF10	Average AC	Average EC	Average CF	Overall
Actinomyces dentalis	0.026	0.1165	0.0627	0.0911	0.0884	0.1303	0.0232	0.0154	0.0692	0.0466	0.1022	0.1329	0.0833	0.0886	0.031	0.0258	0.0429	0.1407	0.0416	0.0967	0.2098	0.0671	0.063	0.0177	0.0127	0.0744	0.0609	0.0494	0.0564	0.0253	0.06694	0.07857	0.06367	0.0697267
Actinobaculum sp. oral taxon 183	0.0533	0.0616	0.007	0.0029	0.0112	0.0012	0.0012	0.0277	0.007	0.0974	0.0007	0.0645	0.0084	0.0146	0.0187	0.0016	0.0032	0.2332	0.0267	0.0177	0.1605	0.2332	0.0058	0.0266	0.0199	0.0125	0.0279	0.0096	0.021	0.0103	0.02705	0.03893	0.05273	0.03957
Actinomyces gerencseriae	0.0262	0.0462	0.0704	0.0046	0.0154	0.0036	0.0049	0.0327	0.0294	0.0032	0.0038	0.0491	0.0043	0.0515	0.0174	0.054	0.0119	0.0041	0.0409	0.028	0.0009	0.0628	0.0212	0.0115	0.0283	0.0161	0.0099	0.2961	0.0032	0.0854	0.02366	0.0265	0.05354	0.0345667
Actinomyces naeslundii	0.0518	0.0482	0.0144	0.0249	0.0174	0.0225	0.0263	0.0237	0.0384	0.0333	0.0398	0.1017	0.0118	0.0277	0.0051	0.0508	0.02	0.0044	0.011	0.0404	0.0243	0.069	0.0409	0.0505	0.0388	0.0273	0.0503	0.0572	0.0064	0.0584	0.03009	0.03127	0.04231	0.0345567
Actinomyces johnsonii	0.0638	0.0531	0.0256	0.0125	0.0634	0.0013	0.0118	0.009	0.0186	0.0755	0.0097	0.0024	0.06	0.0107	0.0062	0.0074	0.0756	0.0294	0.0313	0.0149	0.0028	0.0047	0.0569	0.0279	0.0243	0.0273	0.0756	0.004	0.0507	0.0114	0.03346	0.02476	0.02856	0.0289267
Pseudopropionibacterium propionicum	0.0068	0.0189	0.006	0.0362	0.0648	0.005	0.0143	0.0033	0.0515	0.0235	0.0259	0.0224	0.0304	0.0135	0.0174	0.0052	0.0059	0.0044	0.0068	0.0361	0.045	0.004	0.0149	0.0078	0.025	0.0198	0.0249	0.015	0.0824	0.1581	0.02303	0.0168	0.03969	0.0265067
Actinomyces sp. oral taxon 175	0.0157	0.0111	0.0136	0.0152	0.0096	0.0183	0.0079	0.0401	0.0208	0.0154	0.0264	0.0129	0.0107	0.0112	0.0077	0.0405	0.0429	0.0168	0.0192	0.0192	0.0198	0.019	0.0137	0.0767	0.0761	0.0591	0.0271	0.0134	0.0121	0.0168	0.01677	0.02075	0.03338	0.0236333
Actinomyces oris	0.0188	0.0059	0.0095	0.0104	0.0049	0.0291	0.0047	0.0208	0.01	0.0122	0.0118	0.0114	0.0083	0.0104	0.0059	0.0423	0.0464	0.0148	0.0123	0.0155	0.0097	0.0183	0.0097	0.0238	0.1703	0.0419	0.0234	0.0101	0.0063	0.0143	0.01263	0.01791	0.03278	0.0211067
Actinomyces massiliensis	0.0578	0.0214	0.0281	0.0377	0.0245	0.0053	0.0032	0.0035	0.0196	0.0174	0.0144	0.0506	0.0258	0.0209	0.0086	0.0295	0.0176	0.0027	0.0043	0.0311	0.0052	0.0329	0.0234	0.0113	0.0138	0.0355	0.0271	0.0207	0.0095	0.0225	0.02185	0.02055	0.02019	0.0208633
Actinomyces viscosus	0.0173	0.0087	0.0133	0.0171	0.0072	0.0225	0.006	0.0199	0.0173	0.0146	0.0217	0.0142	0.0109	0.0123	0.0085	0.0365	0.0368	0.0155	0.0156	0.0125	0.0116	0.0197	0.0114	0.0524	0.0697	0.0674	0.024	0.0113	0.0089	0.0182	0.01439	0.01845	0.02946	0.0207667
Actinomyces sp. oral taxon 178	0.0294	0.0212	0.0289	0.0154	0.0106	0.0024	0.0119	0.0103	0.0199	0.0227	0.0943	0.0082	0.014	0.0172	0.0276	0.0065	0.0184	0.006	0.0328	0.0363	0.0053	0.0094	0.0198	0.0095	0.0142	0.0148	0.0175	0.0076	0.0169	0.0162	0.01727	0.02613	0.01312	0.01884
Corynebacterium matruchotii	0.0135	0.01	0.0132	0.0113	0.0172	0.0106	0.0172	0.0573	0.0138	0.0294	0.0312	0.0257	0.0073	0.0072	0.0108	0.0095	0.0124	0.0071	0.0128	0.019	0.0185	0.0285	0.0203	0.0295	0.0181	0.03	0.0264	0.0354	0.0076	0.009	0.01935	0.0143	0.02233	0.01866
Actinomyces sp. oral taxon 877	0.0276	0.0173	0.0251	0.0152	0.0104	0.0029	0.0118	0.0122	0.0233	0.0202	0.0977	0.0081	0.0141	0.0256	0.0274	0.0067	0.0173	0.0059	0.0237	0.0344	0.005	0.0094	0.0194	0.0109	0.0126	0.0144	0.017	0.0082	0.0159	0.0162	0.0166	0.02609	0.0129	0.01853
Actinomyces sp. oral taxon 849	0.0333	0.0222	0.0166	0.0091	0.0387	0.0017	0.0104	0.0074	0.0154	0.0406	0.0075	0.0039	0.0316	0.0094	0.0052	0.0079	0.0415	0.0182	0.0328	0.0093	0.003	0.0067	0.0543	0.0198	0.0202	0.0228	0.026	0.0061	0.016	0.0114	0.01954	0.01673	0.01863	0.0183
candidate division TM7 single-cell isolate TM7c	0.0047	0.034	0.013	0.0329	0.0159	0.0119	0.0336	0.0083	0.0241	0.0257	0.0113	0.0206	0.043	0.0059	0.0124	0.009	0.0099	0.0052	0.0036	0.0603	0.0226	0.0076	0.0253	0.0098	0.0062	0.025	0.0178	0.0181	0.0113	0.0113	0.02041	0.01812	0.0155	0.01801
Veillonella parvula	0.0127	0.0149	0.0146	0.0231	0.0065	0.0283	0.011	0.0255	0.008	0.0138	0.0056	0.0113	0.0171	0.0148	0.008	0.0177	0.0141	0.0099	0.0119	0.0106	0.0052	0.0084	0.0068	0.0072	0.012	0.0036	0.0078	0.0168	0.0108	0.0055	0.01584	0.0121	0.00841	0.0121167
Streptococcus sp. 2_1_36FAA	0.0024	0.0034	0.0073	0.0119	0.0113	0.0273	0.0041	0.0491	0.0085	0.0065	0.0052	0.0013	0.0151	0.0041	0.0434	0.0147	0.039	0.0049	0.0079	0.002	0.0106	0.0076	0.0054	0.0088	0.0089	0.0005	0.0154	0.0004	0.0046	0.002	0.01318	0.01376	0.00642	0.01112
Veillonella dispar	0.0153	0.0146	0.0132	0.0168	0.0076	0.0177	0.0107	0.0229	0.0075	0.0127	0.0053	0.0102	0.014	0.014	0.0074	0.0167	0.0131	0.0099	0.0097	0.0106	0.0055	0.006	0.0065	0.0057	0.0115	0.0033	0.0072	0.0167	0.0107	0.0041	0.0139	0.01109	0.00772	0.0109033
Tannerella sp. oral taxon HOT-286	0.0048	0.0133	0.0076	0.0133	0.0168	0.0057	0.0186	0.0014	0.0211	0.0094	0.0158	0.0129	0.0152	0.0114	0.0222	0.0089	0.0074	0.005	0.0061	0.0097	0.0057	0.0125	0.0138	0.0053	0.0102	0.01	0.0194	0.0037	0.0082	0.0083	0.0112	0.01146	0.00971	0.01079
Veillonella sp. 6_1_27	0.0103	0.0148	0.0136	0.0185	0.0068	0.0183	0.0099	0.0242	0.0074	0.012	0.005	0.0106	0.0155	0.0133	0.0073	0.0149	0.0138	0.0086	0.0114	0.013	0.005	0.006	0.0063	0.0058	0.0109	0.003	0.0074	0.0154	0.0097	0.0048	0.01358	0.01134	0.00743	0.0107833
Streptococcus gordonii	0.0022	0.0023	0.0113	0.013	0.0076	0.0229	0.0032	0.0558	0.0074	0.0028	0.0055	0.0009	0.0175	0.0039	0.0504	0.0101	0.021	0.0036	0.0087	0.0012	0.0199	0.0061	0.0036	0.0098	0.0056	0.0004	0.013	0.0009	0.0091	0.0023	0.01285	0.01228	0.00707	0.0107333
candidate division TM7 single-cell isolate TM7b	0.0046	0.0185	0.0116	0.0176	0.0078	0.0147	0.0201	0.0051	0.0127	0.013	0.0096	0.0106	0.0228	0.0037	0.0052	0.007	0.0063	0.0037	0.0085	0.0332	0.0111	0.005	0.0128	0.0051	0.0031	0.0118	0.0095	0.0108	0.0054	0.0054	0.01257	0.01106	0.008	0.0105433
Veillonella sp. 3_1_44	0.0102	0.0135	0.0127	0.0195	0.0054	0.0178	0.0094	0.02	0.0072	0.0118	0.0056	0.0117	0.0161	0.0136	0.0074	0.0144	0.0131	0.0085	0.0105	0.01	0.0047	0.0061	0.006	0.0059	0.011	0.0029	0.0073	0.0148	0.0109	0.0046	0.01275	0.01109	0.00742	0.01042
Actinomyces sp. oral taxon 448	0.0051	0.0003	0.0259	0.0004	0.0003	0.0035	0.0002	0.0117	0.006	0.0017	0.0002	0.0004	0.0003	0.1611	0.0012	0.0058	0.0004	0.0002	0.0421	0.0006	0.0003	0.0163	0.0009	0.0129	0.0023	0.0002	0.0006	0	0.0002	0.001	0.00551	0.02123	0.00347	0.01007
Streptococcus sanguinis	0.0044	0.0025	0.0036	0.0023	0.0107	0.0115	0.0016	0.0209	0.0043	0.0031	0.0031	0.0098	0.0046	0.0034	0.02	0.1024	0.0035	0.0003	0.0123	0.001	0.005	0.0038	0.005	0.0112	0.0098	0.003	0.0072	0.0107	0.0084	0.0116	0.00649	0.01604	0.00757	0.0100333
Leptotrichia buccalis	0.0143	0.0057	0.0102	0.0056	0.01	0.0021	0.0078	0.005	0.0127	0.0097	0.0088	0.0055	0.0102	0.0039	0.0153	0.0049	0.001	0.0102	0.0194	0.0051	0.0025	0.0111	0.0157	0.0109	0.0203	0.0177	0.0202	0.0122	0.0041	0.009	0.00831	0.00843	0.01237	0.00970333
Lautropia mirabilis	0.0047	0.0046	0.0014	0.0107	0.0078	0.0027	0.0088	0.0036	0.0239	0.0071	0.0022	0.005	0.0161	0.016	0.0059	0.0241	0.0113	0.0009	0.0021	0.0043	0.0188	0.0059	0.0081	0.0036	0.0119	0.0185	0.0131	0.0059	0.0238	0.0079	0.00753	0.00879	0.01175	0.00935667
candidate division TM7 single-cell isolate TM7a	0.0076	0.0095	0.018	0.0116	0.0045	0.0238	0.0144	0.0053	0.0076	0.008	0.0149	0.0057	0.0127	0.0042	0.0039	0.0043	0.0046	0.0075	0.024	0.0165	0.0066	0.0055	0.0091	0.0036	0.0019	0.0074	0.0073	0.0059	0.0036	0.0037	0.01103	0.00983	0.00546	0.00877333
Leptotrichia wadei	0.0154	0.0059	0.025	0.0023	0.0006	0.0185	0.0148	0.0089	0.0029	0.007	0.0136	0.0009	0.0019	0.0059	0.0022	0.0035	0.006	0.0206	0.0446	0.001	0.0008	0.0129	0.0038	0.0067	0.0006	0.0052	0.0056	0.0015	0.0007	0.0012	0.01013	0.01002	0.0039	0.00801667
Leptotrichia shahii	0.0107	0.0054	0.0225	0.0021	0.0029	0.0123	0.0067	0.0073	0.0101	0.0035	0.0227	0.0075	0.0018	0.0014	0.0127	0.0022	0.0089	0.011	0.0211	0.0011	0.0029	0.0029	0.011	0.0036	0.0006	0.0046	0.006	0.0009	0.0016	0.0098	0.00835	0.00904	0.00439	0.00726
Actinomyces israelii	0.0013	0.0122	0.0058	0.0107	0.0147	0.0105	0.0128	0.0006	0.0028	0.0008	0.0069	0.002	0.002	0.002	0.0132	0.0013	0.0038	0.0009	0.0079	0.0036	0.0003	0.0011	0.0039	0.0097	0.001	0.0018	0.0066	0.0021	0.0213	0.0539	0.00722	0.00436	0.01017	0.00725
Cardiobacterium hominis	0.0043	0.0039	0.0021	0.0063	0.01	0.0033	0.0059	0.0031	0.0104	0.0068	0.0048	0.0173	0.0073	0.0073	0.0033	0.0092	0.006	0.0006	0.0025	0.01	0.0088	0.0018	0.0035	0.0032	0.0073	0.0146	0.0135	0.0085	0.0101	0.0063	0.00561	0.00683	0.00776	0.00673333
Actinomyces sp. oral taxon 171	0.0071	0.0036	0.0039	0.0038	0.0027	0.0037	0.0022	0.004	0.0046	0.0097	0.0036	0.0078	0.0039	0.003	0.002	0.0083	0.0212	0.0089	0.0069	0.0044	0.0033	0.007	0.0047	0.0186	0.0127	0.0199	0.0055	0.0054	0.003	0.0065	0.00453	0.007	0.00866	0.00673
[Eubacterium] brachy	0.002	0.003	0.002	0.0024	0.0143	0.007	0.0066	0.0006	0.001	0.0002	0.007	0.0083	0.0076	0.0069	0.0132	0.003	0.01	0.0027	0.0036	0.0184	0.0085	0.0001	0.0168	0.0069	0	0.0067	0.0058	0.0013	0.0126	0.0219	0.00391	0.00807	0.00806	0.00668
Capnocytophaga sp. CM59	0.0032	0.0041	0.0026	0.0031	0.0272	0.0029	0.0061	0.002	0.0045	0.0036	0.0033	0.0085	0.0058	0.0017	0.0097	0.0064	0.0094	0.0012	0.0025	0.0045	0.0062	0.0158	0.003	0.0181	0.0055	0.0109	0.0093	0.0019	0.006	0.0017	0.00593	0.0053	0.00784	0.00635667
Selenomonas noxia	0.0071	0.0095	0.0071	0.0034	0.004	0.0055	0.009	0.0027	0.0071	0.0067	0.0051	0.0133	0.0046	0.003	0.0064	0.0047	0.0122	0.0091	0.007	0.0045	0.0024	0.0074	0.0041	0.0038	0.0014	0.0065	0.007	0.0144	0.0026	0.0071	0.00621	0.00699	0.00567	0.00629
Capnocytophaga granulosa	0.0027	0.0041	0.0025	0.003	0.0278	0.0033	0.006	0.0019	0.0045	0.0035	0.0031	0.0072	0.005	0.0016	0.011	0.0061	0.0081	0.0012	0.0023	0.0045	0.0068	0.0134	0.0027	0.016	0.0046	0.0109	0.0082	0.0017	0.0066	0.0017	0.00593	0.00501	0.00726	0.00606667
Corynebacterium durum	0.0037	0.0025	0.0023	0.0088	0.0044	0.0008	0.0005	0.005	0.0027	0.0115	0.0032	0.0147	0.0043	0.0016	0.0013	0.0147	0.0065	0.0015	0.0013	0.0161	0.0054	0.0058	0.0027	0.0123	0.0092	0.0134	0.004	0.0117	0.0069	0.0021	0.00422	0.00652	0.00735	0.00603
Granulicatella adiacens	0.0106	0.0056	0.0064	0.0079	0.0018	0.0062	0.0038	0.0154	0.0021	0.0072	0.0034	0.0042	0.004	0.0039	0.0091	0.0097	0.0069	0.0021	0.0044	0.0053	0.0082	0.0062	0.0033	0.0097	0.0052	0.0037	0.005	0.0034	0.0086	0.0057	0.0067	0.0053	0.0059	0.00596667
Capnocytophaga sp. oral taxon 329	0.0044	0.0096	0.002	0.0055	0.0097	0.0024	0.0048	0.0029	0.0088	0.0052	0.0027	0.0065	0.0073	0.0059	0.0128	0.0056	0.0082	0.0007	0.0013	0.0098	0.006	0.0046	0.0062	0.0067	0.0039	0.0075	0.0078	0.0021	0.0127	0.0046	0.00553	0.00608	0.00621	0.00594
Actinomyces sp. oral taxon 170	0.0041	0.0027	0.0055	0.0028	0.0081	0.0016	0.0027	0.0022	0.0035	0.0047	0.0029	0.0084	0.0123	0.0025	0.0116	0.0029	0.0065	0.0032	0.0026	0.0021	0.0014	0.0048	0.0095	0.0248	0.005	0.0107	0.0039	0.007	0.004	0.0033	0.00379	0.0055	0.00744	0.00557667
Stomatobaculum longum	0.0139	0.0027	0.0125	0.0004	0.0001	0.0092	0.0207	0.0041	0.0063	0.0053	0.0195	0.0001	0.0007	0.001	0.0058	0.0011	0.0091	0.0167	0.0109	0.0003	0.0036	0.0052	0.0009	0.0007	0	0	0.0073	0.0011	0.0012	0.0001	0.00752	0.00652	0.00201	0.00535
Gemella morbillorum	0.0025	0.003	0.0016	0.0067	0.005	0.0056	0.0032	0.0029	0.0023	0.0081	0.0064	0.0063	0.008	0.0022	0.0187	0.0091	0.0014	0.001	0.0064	0.0058	0.0036	0.0032	0.0055	0.006	0.0051	0.0074	0.008	0.0019	0.0043	0.0078	0.00409	0.00653	0.00528	0.0053
Streptococcus cristatus	0.0056	0.0021	0.0036	0.0016	0.0012	0.004	0.0034	0.0152	0.0028	0.0095	0.0039	0.0101	0.0046	0.0009	0.0053	0.0122	0.0055	0.0018	0.0056	0.0025	0.0022	0.0041	0.0029	0.0159	0.0071	0.0015	0.011	0.003	0.0052	0.002	0.0049	0.00524	0.00549	0.00521
Rothia dentocariosa	0.0018	0.0014	0.0012	0.0006	0.0064	0.0028	0.0001	0.0179	0.0013	0.006	0.0044	0.004	0.0021	0.0011	0.003	0.0096	0.0037	0.0008	0.0039	0.0036	0.0006	0.008	0.0007	0.0508	0.0059	0.0053	0.0019	0.0022	0.0014	0.0009	0.00395	0.00362	0.00777	0.00511333
Fusobacterium nucleatum	0.0028	0.0075	0.0023	0.005	0.0077	0.0079	0.0063	0.0026	0.0039	0.0052	0.0052	0.0049	0.0043	0.0051	0.0069	0.0054	0.0028	0.0032	0.0035	0.0041	0.003	0.0021	0.0086	0.0021	0.0038	0.0055	0.0048	0.0038	0.0093	0.0052	0.00512	0.00454	0.00482	0.00482667
Abiotrophia defectiva	0.0009	0.0024	0.0007	0.004	0.0046	0.0052	0.0009	0.0172	0.0067	0.0045	0.0003	0.0003	0.0055	0.0027	0.0034	0.0215	0.0011	0.0022	0.0027	0.0019	0.0032	0.0049	0.0011	0.004	0.0182	0.0029	0.0024	0.0073	0.0045	0.0047	0.00471	0.00416	0.00532	0.00473
Leptotrichia hofstadii	0.005	0.0031	0.0046	0.0027	0.004	0.0014	0.0023	0.002	0.0096	0.0049	0.0027	0.0028	0.0042	0.0046	0.0063	0.0065	0.0069	0.0034	0.0073	0.002	0.0025	0.0081	0.0044	0.0062	0.0059	0.0064	0.006	0.0084	0.0026	0.0026	0.00396	0.00467	0.00531	0.00464667
Prevotella melaninogenica	0.0093	0.0034	0.0081	0.0059	0.0023	0.0087	0.0384	0.0008	0.0024	0.0022	0.0051	0	0.0052	0.0082	0.0036	0.0033	0.0036	0.0096	0.0063	0.0007	0.0033	0.0018	0.001	0.0014	0.0003	0.0007	0.001	0.0005	0.0004	0.0009	0.00815	0.00456	0.00113	0.00461333
Leptotrichia sp. oral taxon 225	0.0033	0.0019	0.0027	0.0072	0.0045	0.0015	0.0041	0.0015	0.0099	0.0029	0.0034	0.0045	0.0073	0.0028	0.0047	0.0042	0.0027	0.0021	0.0044	0.0025	0.0043	0.005	0.0033	0.0025	0.0066	0.0101	0.0084	0.0073	0.0046	0.0061	0.00395	0.00386	0.00582	0.00454333
Bacteroidetes oral taxon 274	0.0009	0.0036	0.0005	0.0021	0.0253	0.0004	0.0068	0.0008	0.0225	0.0014	0.0013	0.0019	0.0034	0.0006	0.0021	0.0002	0.0035	0.0016	0.0007	0.0133	0.0069	0.0001	0.0086	0.0003	0.0015	0.0107	0.0021	0.0036	0.0066	0.0022	0.00643	0.00286	0.00426	0.00451667
Prevotella pallens	0.0063	0.0003	0.0058	0.0125	0.0009	0.0216	0.0276	0.0032	0.003	0.0003	0.0085	0	0.0006	0.0049	0.0085	0	0	0.0068	0.0111	0	0.0001	0.0001	0.0033	0	0	0.0005	0	0.0001	0.005	0.0013	0.00815	0.00404	0.00104	0.00441
Streptococcus oralis	0.002	0.0029	0.0023	0.0043	0.002	0.0036	0.0004	0.0105	0.0024	0.002	0.0047	0.0024	0.0024	0.0013	0.004	0.0032	0.0073	0.0036	0.004	0.004	0.0035	0.0089	0.003	0.0201	0.0016	0.0056	0.006	0.0017	0.006	0.0055	0.00324	0.00369	0.00619	0.00437333
Capnocytophaga ochracea	0.0036	0.0041	0.0045	0.0027	0.005	0.0026	0.0045	0.0025	0.0073	0.0035	0.0026	0.0043	0.0044	0.0061	0.0029	0.0026	0.0043	0.004	0.0034	0.0029	0.0039	0.0034	0.0043	0.005	0.0032	0.0067	0.0076	0.0042	0.0055	0.0048	0.00403	0.00375	0.00486	0.00421333
Capnocytophaga sp. oral taxon 412	0.0035	0.0041	0.0044	0.0026	0.0053	0.0027	0.0048	0.0026	0.0048	0.0033	0.0026	0.0048	0.0046	0.0043	0.0029	0.0027	0.0044	0.0039	0.0035	0.003	0.0039	0.0037	0.0041	0.0057	0.0032	0.007	0.0079	0.0041	0.0058	0.0047	0.00381	0.00367	0.00501	0.00416333
Capnocytophaga sp. oral taxon 326	0.0046	0.0031	0.0015	0.0065	0.0065	0.0006	0.0019	0.0025	0.0067	0.0099	0.0019	0.0027	0.0066	0.0043	0.0048	0.0025	0.0056	0.0014	0.003	0.0032	0.0034	0.0039	0.0066	0.006	0.0036	0.0028	0.0064	0.0049	0.0046	0.0025	0.00438	0.0036	0.00447	0.00415
Capnocytophaga sputigena	0.0036	0.0051	0.0011	0.0071	0.0033	0.0017	0.0029	0.0033	0.0048	0.0048	0.0024	0.003	0.0071	0.0051	0.0034	0.0086	0.002	0.0008	0.0012	0.0045	0.0085	0.0016	0.0022	0.0011	0.0027	0.004	0.006	0.0044	0.0149	0.0028	0.00377	0.00381	0.00482	0.00413333
Capnocytophaga gingivalis	0.0015	0.0046	0.0017	0.005	0.0049	0.0023	0.0011	0.0013	0.0052	0.0031	0.0029	0.0049	0.0085	0.0043	0.0048	0.0063	0.0019	0.0007	0.0007	0.0061	0.0032	0.0024	0.0023	0.0009	0.0056	0.0028	0.0136	0.0042	0.0131	0.0033	0.00307	0.00411	0.00514	0.00410667
Selenomonas sp. CM52	0.0114	0.0023	0.0115	0.0007	0.0013	0.0038	0.0115	0.0027	0.0029	0.0014	0.0035	0.0029	0.001	0.0015	0.0014	0.0022	0.0103	0.011	0.0125	0.0002	0.0007	0.0058	0.0056	0.0023	0.0001	0.0037	0.0011	0.0019	0.0017	0.0037	0.00495	0.00465	0.00266	0.00408667
Capnocytophaga sp. oral taxon 380	0.0034	0.0069	0.0043	0.0025	0.0048	0.0025	0.0048	0.0024	0.0045	0.0031	0.0026	0.0044	0.0045	0.004	0.0027	0.0026	0.0043	0.0038	0.0034	0.0028	0.0037	0.0034	0.0039	0.0048	0.003	0.0068	0.0077	0.0036	0.0052	0.0046	0.00392	0.00351	0.00467	0.00403333
Prevotella sp. oral taxon 472	0.0013	0.0013	0.0011	0.0081	0.0064	0.0015	0.0018	0.0013	0.0157	0.0009	0.0026	0.0033	0.0195	0.0062	0.0147	0.0008	0.0013	0.0008	0.0007	0.0045	0.0019	0.0001	0.0054	0.0026	0.0009	0.0028	0.0014	0.0022	0.0065	0.0032	0.00394	0.00544	0.0027	0.00402667
Capnocytophaga sp. oral taxon 336	0.0032	0.0036	0.004	0.0026	0.006	0.0023	0.0046	0.0023	0.0048	0.0029	0.0023	0.004	0.0047	0.0048	0.0027	0.0023	0.0039	0.0034	0.0033	0.0026	0.0034	0.003	0.0038	0.0052	0.0029	0.0055	0.0075	0.0036	0.0047	0.0056	0.00363	0.0034	0.00452	0.00385
Prevotella oulorum	0.0101	0.0055	0.01	0.0058	0.0004	0.0064	0.005	0.0046	0.001	0.0035	0.0111	0.0017	0.0026	0.0059	0.0032	0.0009	0.006	0.0089	0.0076	0.0002	0.0029	0.0037	0.0017	0.0019	0.0013	0.0006	0.0004	0	0.0013	0.001	0.00523	0.00481	0.00148	0.00384
Prevotella loescheii	0.0012	0.0012	0.0011	0.0079	0.006	0.0016	0.0017	0.0013	0.0142	0.001	0.0025	0.0033	0.0184	0.0057	0.0137	0.0007	0.0013	0.001	0.0007	0.0044	0.0018	0.0001	0.0051	0.0025	0.0009	0.003	0.0014	0.0018	0.0064	0.0028	0.00372	0.00517	0.00258	0.00382333
Capnocytophaga sp. oral taxon 335	0.0036	0.0034	0.0041	0.0024	0.0054	0.0024	0.0043	0.0023	0.0047	0.0035	0.0024	0.004	0.0044	0.004	0.0026	0.0022	0.0037	0.0036	0.0031	0.0027	0.0038	0.0029	0.0037	0.0052	0.0029	0.0066	0.0074	0.0037	0.0051	0.0045	0.00361	0.00327	0.00458	0.00382
Selenomonas sputigena	0.0078	0.0014	0.0102	0.0017	0.0031	0.0026	0.007	0.0023	0.0055	0.002	0.0069	0.0043	0.003	0.002	0.0026	0.0016	0.0024	0.0065	0.0107	0.0006	0.0004	0.0031	0.0093	0.0012	0.0001	0.0059	0.0007	0.0014	0.0017	0.0055	0.00436	0.00406	0.00293	0.00378333
Porphyromonas sp. oral taxon 279	0.0032	0.01	0.0019	0.0051	0.002	0.0063	0.0017	0.0005	0.0018	0.0127	0.0018	0.0005	0.0023	0.0027	0.0041	0.0084	0.0056	0.0003	0.0011	0.0086	0.006	0.005	0.0053	0.0003	0.0051	0.0004	0.0029	0.0016	0.0037	0.0023	0.00452	0.00354	0.00326	0.00377333
Actinomyces odontolyticus	0.001	0.0186	0.0025	0.008	0.0041	0.0056	0.0032	0.0009	0.0013	0.0033	0.0021	0.0053	0.0047	0.0057	0.0015	0.0044	0.0055	0.0003	0.0007	0.0095	0.0008	0.0004	0.0012	0.004	0.0028	0.0005	0.0061	0.0033	0.0056	0.0001	0.00485	0.00397	0.00248	0.00376667
Capnocytophaga sp. oral taxon 324	0.003	0.0033	0.0041	0.0022	0.0055	0.0022	0.0042	0.0022	0.0039	0.0027	0.0023	0.0037	0.004	0.0034	0.0024	0.0021	0.0035	0.0036	0.0033	0.0026	0.0034	0.0026	0.0036	0.0045	0.0027	0.0081	0.007	0.0035	0.0047	0.0044	0.00333	0.00309	0.00445	0.00362333
Haemophilus parainfluenzae	0.0029	0.0056	0.0001	0.0092	0.0061	0.0087	0.0009	0.0011	0.0012	0.0036	0.0001	0.0013	0.0033	0.0046	0.0035	0.0053	0.0056	0.0004	0.0001	0.0021	0.0056	0.0014	0.0006	0.0027	0.0129	0.0006	0.0021	0.0086	0.0047	0.002	0.00394	0.00263	0.00412	0.00356333
Prevotella sp. oral taxon 317	0.0027	0.0034	0.0015	0.001	0.0025	0.0028	0.0167	0.0011	0.0039	0.0036	0.0024	0.0065	0.0053	0.0016	0.0014	0.0035	0.0014	0.0029	0.0011	0.0045	0.0021	0.0013	0.0102	0.0024	0.0034	0.0055	0.0021	0.0042	0.0021	0.0033	0.00392	0.00306	0.00366	0.00354667
Porphyromonas sp. oral taxon 278	0.0014	0.0026	0.0001	0.0039	0.0023	0.002	0.005	0.0002	0.0072	0.0039	0.0003	0	0.0069	0.0059	0.0058	0.0054	0.0021	0.0003	0.0034	0.0126	0.0056	0.0018	0.0018	0	0.0013	0.0016	0.0079	0.0001	0.0046	0.0077	0.00286	0.00427	0.00324	0.00345667
Actinomyces georgiae	0.0068	0.0039	0.0039	0.0025	0.0032	0.0008	0.0027	0.0032	0.0043	0.0026	0.0073	0.0023	0.0024	0.0059	0.0066	0.0014	0.003	0.0014	0.0039	0.003	0.0013	0.0017	0.0039	0.0021	0.0025	0.006	0.0041	0.0018	0.0031	0.0044	0.00339	0.00372	0.00309	0.0034
Streptococcus mutans	0.0081	0.0008	0.0532	0.0004	0.0001	0.0132	0.0004	0.0038	0.0026	0.0011	0.0001	0.0001	0	0	0.0005	0.0031	0.001	0.0003	0.0066	0.0003	0.0004	0.0016	0.0003	0.0003	0.0003	0	0.0003	0.0005	0.001	0.0002	0.00837	0.0012	0.00049	0.00335333
Lachnoanaerobaculum saburreum	0.0051	0.0009	0.0046	0.0003	0.0012	0.0035	0.0067	0.0022	0.0018	0.0041	0.0096	0.0051	0.0004	0.0018	0.003	0.0022	0.0072	0.0062	0.0077	0.0026	0.0005	0.003	0.0045	0.0049	0.0006	0.0017	0.0026	0.0038	0.0006	0.0015	0.00304	0.00458	0.00237	0.00333
Fusobacterium sp. CM22	0.0039	0.0034	0.0011	0.0027	0.0046	0.0015	0.0019	0.0009	0.0023	0.0048	0.0038	0.0025	0.0052	0.0046	0.0047	0.0025	0.0021	0.001	0.0013	0.0026	0.0016	0.0033	0.0054	0.0035	0.0063	0.0073	0.0037	0.0025	0.0041	0.0029	0.00271	0.00303	0.00406	0.00326667
Actinomyces timonensis	0.0027	0.0005	0.0003	0.0003	0.0002	0.0003	0.002	0.0001	0.0004	0.0002	0.0011	0.0002	0.0002	0.0708	0.0002	0.0002	0.0025	0.0002	0.0002	0.0003	0.0001	0.0001	0.0002	0.0004	0.0003	0.0017	0.0002	0.0002	0.0004	0.0109	0.0007	0.00759	0.00145	0.00324667
Neisseria sicca	0.0018	0.0021	0.0008	0.0033	0.006	0.002	0.0003	0.007	0.0043	0.0087	0.0003	0.0042	0.0014	0.0032	0.0063	0.0126	0.0012	0.0007	0.0019	0.0025	0.0041	0.0013	0.0005	0.0025	0.005	0.0007	0.0022	0.0035	0.0025	0.0033	0.00363	0.00343	0.00256	0.00320667
Neisseria sp. oral taxon 014	0.0011	0.0021	0.0005	0.0048	0.0043	0.0004	0.0093	0.0095	0.0056	0.003	0.0036	0	0.0021	0.0004	0.0027	0.0036	0.0009	0.0027	0.003	0.0003	0.0012	0.0002	0.0037	0.0007	0.0047	0.0026	0.0001	0.0049	0.0026	0.0143	0.00406	0.00193	0.0035	0.00316333
Prevotella conceptionensis	0.0031	0.0028	0.0011	0.0009	0.0024	0.0029	0.0096	0.001	0.0034	0.0032	0.0023	0.007	0.005	0.0015	0.0018	0.0036	0.0013	0.0036	0.001	0.0044	0.002	0.0012	0.0068	0.0023	0.0032	0.0052	0.0019	0.0044	0.0022	0.0031	0.00304	0.00315	0.00323	0.00314
Actinomyces sp. oral taxon 180	0.0075	0.0033	0.0118	0.0001	0.0017	0.0029	0.0033	0.0184	0.0014	0.0045	0.0041	0.0003	0.0014	0.0006	0.002	0.0018	0.0126	0.0007	0.0064	0.0009	0.0001	0	0.0052	0.0005	0.0014	0	0.0004	0.0001	0.0001	0	0.00549	0.00308	0.00078	0.00311667
Morococcus cerebrosus	0.0037	0.0087	0.0005	0.0232	0.0017	0.0118	0.0003	0.0014	0.0013	0.0037	0.0004	0.0002	0.0015	0.0008	0.0029	0.0029	0.0042	0.0003	0.0005	0.0019	0.0034	0.0004	0.0001	0.0008	0.0092	0.0009	0.0009	0.0029	0.0013	0.0013	0.00563	0.00156	0.00212	0.00310333
Fusobacterium sp. OBRC1	0.0017	0.0034	0.0016	0.0032	0.0061	0.002	0.0039	0.001	0.0029	0.0041	0.0043	0.0054	0.0043	0.0043	0.0046	0.0042	0.0018	0.0006	0.0013	0.0032	0.0019	0.0017	0.0034	0.0014	0.0031	0.0035	0.0036	0.0018	0.0049	0.0031	0.00299	0.0034	0.00284	0.00307667
Neisseria sp. GT4A_CT1	0.0014	0.0014	0.0007	0.0031	0.0046	0.0013	0.0003	0.0036	0.0031	0.0034	0.0003	0.0005	0.0014	0.0036	0.0047	0.0102	0.0009	0.0006	0.0015	0.0016	0.0266	0.001	0.0004	0.002	0.0046	0.0007	0.0012	0.0007	0.0026	0.0027	0.00229	0.00253	0.00425	0.00302333
Prevotella maculosa	0.0031	0.0043	0.0044	0.004	0.0031	0.002	0.0054	0.0017	0.0028	0.0017	0.0047	0.0031	0.0046	0.0036	0.0038	0.0012	0.0027	0.0085	0.0038	0.0013	0.0019	0.0024	0.0039	0.0017	0.0006	0.002	0.0009	0.0013	0.0033	0.0013	0.00325	0.00373	0.00193	0.00297
Candidatus Saccharibacteria oral taxon TM7x	0.0013	0.003	0.0096	0.0099	0.0022	0.0022	0.0054	0.0017	0.006	0.0018	0.0056	0.0009	0.0036	0.0028	0.0055	0.0003	0.0023	0.0009	0.0041	0.002	0.0015	0.0002	0.0054	0.0005	0.0001	0.0033	0.0016	0.0006	0.0021	0.0014	0.00431	0.0028	0.00167	0.00292667
Neisseria elongata	0.0003	0.0022	0.0001	0.0067	0.0013	0.0017	0.0011	0.0003	0.0045	0.0116	0.0001	0.0018	0.0034	0.0048	0.003	0.0032	0.0002	0.0001	0.0001	0.0115	0.0066	0.0022	0.0007	0.0008	0.0024	0.0023	0.0011	0.0042	0.0083	0.0008	0.00298	0.00282	0.00294	0.00291333
Porphyromonas sp. KLE 1280	0.0022	0.0082	0.0018	0.0041	0.0018	0.0051	0.0016	0.0003	0.0016	0.0097	0.0012	0.0004	0.0021	0.0019	0.0028	0.0061	0.0037	0.0002	0.0008	0.0066	0.0051	0.0049	0.0001	0.0002	0.0042	0.0003	0.0034	0.0015	0.0029	0.0016	0.00364	0.00258	0.00242	0.00288
Streptococcus mitis	0.0039	0.0012	0.0012	0.007	0.0139	0.0014	0.0007	0.0056	0.0021	0.0013	0.0018	0.0018	0.0019	0.0009	0.0027	0.0029	0.0035	0.0008	0.0016	0.0019	0.0011	0.0028	0.001	0.0051	0.0018	0.0019	0.0049	0.003	0.0024	0.0019	0.00383	0.00198	0.00259	0.0028
Prevotella sp. ICM33	0.0063	0.002	0.0048	0.0035	0.0014	0.0053	0.0198	0.0006	0.0014	0.0023	0.003	0	0.0034	0.0023	0.0021	0.002	0.0023	0.0071	0.0039	0.0005	0.0024	0.0011	0.0007	0.0008	0.0003	0.0005	0.0004	0.0005	0.0003	0.0006	0.00474	0.00266	0.00076	0.00272
Streptococcus sinensis	0.0005	0.0003	0.0003	0.0003	0.0002	0.0005	0.0087	0.0009	0.0006	0.0007	0.0003	0.0004	0.0006	0.0001	0.0007	0.0011	0.0006	0.0001	0.0006	0.0003	0.0007	0.0004	0.0001	0.0009	0.0005	0.0003	0.0017	0.0005	0.057	0.0003	0.0013	0.00048	0.00624	0.00267333
Veillonella sp. DORA_B_18_19_23	0.0027	0.0025	0.0028	0.0034	0.0013	0.004	0.002	0.0081	0.0021	0.0024	0.0015	0.0043	0.0035	0.0046	0.0017	0.0037	0.0041	0.0015	0.0021	0.0023	0.001	0.0015	0.0008	0.0017	0.003	0.0003	0.0012	0.0047	0.0033	0.0013	0.00313	0.00293	0.00188	0.00264667
Capnocytophaga sp. oral taxon 332	0.0003	0.0022	0.0002	0.0085	0.0069	0.0001	0.008	0.0002	0.0083	0.0008	0.0004	0.0001	0.0062	0.0002	0.0076	0.0031	0.0002	0.0001	0	0.0048	0.007	0.0001	0.0002	0.005	0.0028	0.0012	0.0029	0.0001	0.0017	0.0001	0.00355	0.00227	0.00211	0.00264333
Leptotrichia sp. oral taxon 879	0.0042	0.0015	0.0029	0.0014	0.0021	0.0014	0.0018	0.0031	0.0042	0.003	0.0029	0.0014	0.0018	0.0026	0.0029	0.0045	0.0041	0.0022	0.0053	0.0015	0.0011	0.0051	0.0022	0.0019	0.0027	0.003	0.0025	0.0027	0.0014	0.0014	0.00256	0.00292	0.0024	0.00262667
Kingella oralis	0.0031	0.0012	0.003	0.0001	0.0041	0.0041	0.0006	0.0039	0.0014	0.0036	0.0025	0.0063	0.0007	0.002	0.0022	0.0057	0.0047	0.0009	0.0018	0.0007	0.0013	0.003	0.0004	0.0057	0.0034	0.0015	0.0025	0.0038	0.0007	0.0018	0.00251	0.00275	0.00241	0.00255667
Fusobacterium sp. CM1	0.0021	0.0014	0.002	0.0014	0.0047	0.0056	0.0027	0.002	0.0004	0.0006	0.0007	0.0035	0.0027	0.0025	0.0047	0.001	0.0013	0.0023	0.0026	0.0031	0.0012	0.0013	0.0068	0.0019	0.001	0.0039	0.0031	0.003	0.0028	0.004	0.00229	0.00244	0.0029	0.00254333
Streptococcus intermedius	0.0048	0.0058	0.0001	0.0007	0.0027	0.001	0.0005	0.0059	0.0022	0.0008	0.0016	0.0016	0.0065	0.004	0.0025	0.0003	0.003	0.0015	0.0044	0.0047	0.0016	0.0012	0.0017	0.0057	0.0025	0.0013	0.0018	0.0007	0.0015	0.0012	0.00245	0.00301	0.00192	0.00246
Capnocytophaga sp. oral taxon 863	0.0003	0.0053	0.0002	0.0065	0.0011	0.0002	0.0064	0.0009	0.0089	0.0003	0.0019	0.0007	0.011	0.0003	0.0077	0.0004	0.0005	0.0001	0.0041	0.0016	0.0005	0.0007	0.0002	0.0008	0.0004	0.0041	0.0063	0.0002	0.0012	0.0004	0.00301	0.00283	0.00148	0.00244
Lachnospiraceae bacterium oral taxon 500	0.0009	0.001	0.0008	0.0024	0.0022	0.0014	0.0011	0.0001	0.0034	0.0039	0.0027	0.0017	0.0038	0.0038	0.0014	0.0038	0.0004	0.0015	0.0021	0.0016	0.0013	0.0012	0.003	0.0027	0.0066	0.0073	0.0037	0.0029	0.0019	0.0015	0.00172	0.00228	0.00321	0.00240333
Neisseria macacae	0.0016	0.0015	0.0008	0.0026	0.0056	0.0014	0.0003	0.0042	0.0036	0.0039	0.0003	0.0005	0.0015	0.0025	0.0055	0.0108	0.0011	0.0007	0.0014	0.0017	0.0038	0.0012	0.0006	0.0021	0.0046	0.0007	0.0011	0.0007	0.0024	0.0029	0.00255	0.0026	0.00201	0.00238667
Treponema socranskii	0.0009	0.003	0.0013	0.0025	0.0059	0.0012	0.0026	0.0007	0.0074	0.0017	0.0015	0.0021	0.0047	0.0014	0.0033	0.0003	0.0016	0.0014	0.0012	0.0026	0.0011	0.0001	0.0058	0.0007	0.0014	0.0069	0.0014	0.0008	0.0024	0.0035	0.00272	0.00201	0.00241	0.00238
Streptococcus sp. GMD3S	0.0014	0.0033	0.0005	0.0053	0.0002	0.0059	0.0001	0.0109	0.0007	0.0007	0.0005	0.0028	0.0013	0.0008	0.0014	0.002	0.0021	0.0004	0.0005	0.0021	0.0085	0.0016	0.0003	0.0021	0.0017	0.005	0.0015	0.0017	0.0047	0.0011	0.0029	0.00139	0.00282	0.00237
Johnsonella ignava	0.0013	0.0002	0.0002	0.0008	0.0102	0.0001	0.004	0	0.0111	0.0001	0.0014	0.0001	0.0072	0.0006	0.0001	0.0001	0.0003	0.001	0.0008	0.0088	0.0016	0	0.0076	0.0004	0	0.0077	0.0004	0.0011	0.0022	0.0009	0.0028	0.00204	0.00219	0.00234333
Actinomyces sp. oral taxon 848	0.0069	0.0021	0.0011	0.0003	0.0021	0.0041	0.0003	0.0034	0.0035	0.0021	0.0021	0.0017	0.0007	0.0002	0	0.0056	0.0086	0.0014	0.0021	0.0014	0.0004	0.0003	0.0014	0.0054	0.0031	0.0013	0.0027	0	0.0017	0.0031	0.00259	0.00238	0.00194	0.00230333
Prevotella sp. oral taxon 306	0.0129	0.001	0.0079	0.0018	0.0001	0.0016	0.0071	0.0019	0	0.001	0.0045	0	0.0009	0.0008	0.0007	0.0002	0.001	0.0107	0.0092	0.0001	0.0028	0.0011	0.0006	0.0002	0	0	0	0	0.0004	0	0.00353	0.00281	0.00051	0.00228333
Prevotella saccharolytica	0.001	0.0024	0.0011	0.0051	0.0041	0.0011	0.0032	0.0003	0.0043	0.0027	0.0017	0.0021	0.0059	0.0021	0.0034	0.0004	0.0001	0.0015	0.0008	0.0031	0.0025	0.0012	0.0039	0.0009	0.0019	0.0038	0.0024	0.0007	0.0032	0.0011	0.00253	0.00211	0.00216	0.00226667
Leptotrichia sp. oral taxon 215	0.0006	0.0054	0.0018	0.0047	0.0014	0.0039	0.0044	0.0003	0.0021	0.0024	0.0014	0.0015	0.0022	0.0031	0.0014	0.0027	0.0006	0.001	0.0006	0.0048	0.0017	0.0025	0.0025	0.0004	0.0014	0.0026	0.0028	0.0013	0.0048	0.0016	0.0027	0.00193	0.00216	0.00226333
Streptococcus sp. AS14	0.0013	0.0015	0.0004	0.0018	0.0021	0.0015	0.0015	0.0029	0.0029	0.0018	0.0008	0.0038	0.0031	0.0011	0.0023	0	0.0025	0.0002	0.0022	0.0009	0.0046	0.001	0.0009	0.0052	0.0072	0.0018	0.0036	0.0036	0.0034	0.0019	0.00177	0.00169	0.00332	0.00226
Peptostreptococcus stomatis	0.0012	0.0009	0.0007	0.0034	0	0.0059	0.0073	0.0003	0.01	0.0017	0	0.0006	0.0036	0.0008	0	0.001	0	0.0001	0.0003	0	0	0	0.0136	0.0005	0	0.0018	0.0013	0.0021	0.0072	0.0035	0.00314	0.00064	0.003	0.00226
Selenomonas artemidis	0.0007	0.0008	0.0047	0.0043	0.0014	0.0038	0.002	0.0011	0.0004	0.0006	0.0036	0.0037	0.0013	0.0044	0.0034	0.0021	0.0032	0.0008	0.0039	0.0032	0.0008	0.0007	0.003	0.0033	0.0008	0.001	0.0061	0.0001	0.0014	0.0011	0.00198	0.00296	0.00183	0.00225667
Alloprevotella tannerae	0.0008	0.0034	0.0005	0.0019	0.0024	0.0065	0.0002	0.0002	0.0023	0.0006	0.0003	0.0011	0.003	0.0007	0.006	0.0001	0	0.0014	0.0023	0.0001	0.0021	0.0014	0.0138	0.0043	0	0.0035	0	0.001	0.0039	0.0029	0.00188	0.0015	0.00329	0.00222333
Selenomonas flueggei	0.0048	0.0012	0.0092	0.0001	0.0001	0.0017	0.0095	0.002	0.0006	0.0007	0.0054	0.0001	0.0008	0.0003	0.0002	0.0021	0.0014	0.0066	0.0114	0	0.0005	0.0061	0.0005	0.0001	0	0.0002	0.0001	0.0002	0.0008	0	0.00299	0.00283	0.00085	0.00222333
Aggregatibacter sp. oral taxon 458	0.0016	0.0034	0.0002	0.0054	0.0012	0.0007	0.0006	0.0004	0.0015	0.0055	0.0001	0.0025	0.0042	0.0028	0.0027	0.0015	0.0012	0.0001	0.0023	0.0027	0.003	0.0019	0.0025	0.0041	0.0021	0.0024	0.0029	0.0018	0.0023	0.002	0.00205	0.00201	0.0025	0.00218667
Neisseria flavescens	0.0003	0.0031	0.0007	0.0132	0.0034	0.0004	0.0008	0.0004	0.0058	0.005	0.0006	0.0002	0.0009	0.004	0.0009	0.0003	0.0006	0.0004	0.0006	0.0056	0.0013	0.0001	0.0009	0.002	0.0033	0.0006	0.0006	0.0034	0.0033	0.0021	0.00331	0.00141	0.00176	0.00216
Rothia aeria	0.0008	0.0003	0.0004	0.0006	0.0019	0.0006	0.0001	0.0053	0.0008	0.0021	0.0009	0.0041	0.0006	0.0003	0.0026	0.0071	0.0027	0.0007	0.0021	0.001	0.0005	0.0011	0.0003	0.0097	0.0026	0.0055	0.0014	0.002	0.0015	0.0009	0.00129	0.00221	0.00255	0.00201667
Prevotella oris	0.0018	0.0014	0.0009	0.001	0.001	0.0098	0.017	0.0015	0.0003	0.0004	0.0013	0.0023	0.0015	0.001	0.0048	0.0003	0.0022	0.0008	0.0005	0.0008	0.0015	0.0001	0.0013	0.002	0.0002	0.0008	0.0008	0.0011	0.0014	0.0003	0.00351	0.00155	0.00095	0.00200333
Streptococcus sp. F0441	0.0017	0.0007	0.0018	0.004	0.0001	0.002	0.0002	0.0063	0.0011	0.0004	0.0021	0.0003	0.0018	0.0003	0.004	0.0008	0.0006	0.0033	0.0041	0.0004	0.0006	0.0008	0.0011	0.0127	0.0004	0.0003	0.0016	0.0011	0.0036	0.0008	0.00183	0.00177	0.0023	0.00196667
Solobacterium moorei	0.0028	0.0002	0.0021	0.0049	0.0013	0.0079	0.0008	0.0004	0.001	0.0007	0.0033	0.0026	0.0022	0.0034	0.0024	0.002	0.0007	0.0016	0.0026	0.0018	0.0016	0.0001	0.0035	0.0021	0	0.0003	0.0009	0.0012	0.0029	0.0011	0.00221	0.00226	0.00137	0.00194667
Lachnoanaerobaculum sp. MSX33	0.0033	0.0037	0.0016	0.0012	0.002	0.003	0.0014	0.0002	0.002	0.005	0.0015	0.003	0.0015	0.0018	0.0002	0.0024	0.0036	0.0007	0.0016	0.0081	0.0006	0.0007	0.0008	0.0007	0.0012	0.0006	0.0011	0.0029	0.001	0.0005	0.00234	0.00244	0.00101	0.00193
Prevotella salivae	0.0069	0.0005	0.0094	0.0006	0.0001	0.0071	0.0026	0.0055	0.0002	0.0014	0.0029	0.0001	0.0001	0.0004	0.0003	0.0004	0.0029	0.0085	0.005	0	0.0001	0.0023	0	0.0001	0	0	0	0	0.0001	0	0.00343	0.00206	0.00026	0.00191667
Selenomonas sp. oral taxon 149	0.0075	0.0006	0.0074	0.0001	0.0002	0.0049	0.0035	0.0014	0.0008	0.0012	0.003	0.0003	0.0002	0.0002	0.0001	0.0009	0.0022	0.007	0.0062	0.0001	0.0003	0.0059	0.0004	0.0004	0.0001	0.0002	0	0.001	0.0005	0.0001	0.00276	0.00202	0.00089	0.00189
Campylobacter gracilis	0.0019	0.0046	0.0024	0.0012	0.0024	0.0018	0.0041	0.0015	0.0016	0.0017	0.0019	0.0021	0.0021	0.0012	0.0019	0.0008	0.0011	0.0024	0.0026	0.0012	0.0013	0.0028	0.0021	0.002	0.0004	0.0013	0.0014	0.0016	0.0018	0.0012	0.00232	0.00173	0.00159	0.00188
Parvimonas sp. oral taxon 110	0.0035	0.0004	0	0.0002	0.0005	0.0038	0.0012	0.001	0	0.0004	0.0004	0.0004	0.003	0.0005	0.0232	0.0003	0.0003	0.0001	0.0006	0.0079	0.0002	0.0001	0.0018	0.0004	0	0.0006	0	0	0.0029	0.0019	0.0011	0.00367	0.00079	0.00185333
Selenomonas infelix	0.003	0.0007	0.002	0.0014	0.0039	0.0018	0.0023	0.0015	0.003	0.0018	0.0029	0.0036	0.0016	0.0007	0.0026	0.0003	0.0015	0.0007	0.0018	0.0024	0.0002	0.0002	0.0059	0.0005	0.0007	0.0021	0.0012	0.0019	0.001	0.0018	0.00214	0.00181	0.00155	0.00183333
Oribacterium sp. oral taxon 078	0.0038	0.0012	0.0012	0.001	0.0028	0.0025	0.0046	0.0014	0.0005	0.0017	0.0008	0.0013	0.0007	0.0014	0.0013	0.0021	0.0041	0.0027	0.0011	0.0033	0.0014	0.0008	0.0019	0.0004	0.0012	0.0002	0.002	0.0017	0.0017	0.004	0.00207	0.00188	0.00153	0.00182667
Leptotrichia trevisanii	0.0015	0.0008	0.0023	0.0036	0.0008	0.0007	0.001	0.002	0.0041	0.001	0.0012	0.0007	0.0032	0.0011	0.0012	0.0009	0.0019	0.0015	0.0037	0.0017	0.0014	0.0014	0.0015	0.0011	0.0023	0.0028	0.0024	0.0027	0.0014	0.0028	0.00178	0.00171	0.00198	0.00182333
Streptococcus sp. M143	0.002	0.001	0.0024	0.0009	0.0011	0.0011	0.0003	0.0032	0.0026	0.0018	0.0016	0.001	0.001	0.0014	0.0024	0.0024	0.0052	0.0007	0.0027	0.0011	0.0009	0.0021	0.0008	0.0035	0.0012	0.0018	0.0032	0.001	0.0017	0.0015	0.00164	0.00195	0.00177	0.00178667
Cardiobacterium valvarum	0.0003	0.0017	0.0004	0.0042	0.0041	0.0005	0.0013	0.0012	0.0036	0.0011	0.0005	0.0024	0.0027	0.0009	0.0025	0.0006	0.0008	0.0002	0.0004	0.0011	0.0012	0.0014	0.0015	0.0012	0.0015	0.0021	0.0027	0.0015	0.0048	0.0019	0.00184	0.00121	0.00198	0.00167667
Streptococcus anginosus	0.0002	0.0006	0.0019	0.0014	0.0001	0.0029	0.0002	0.0006	0.0004	0.0007	0.0026	0.0001	0.0012	0.0001	0.0002	0.0001	0.0042	0.0083	0.0122	0.0001	0.0001	0	0.0066	0.0001	0.0001	0.0002	0.0005	0.0008	0.003	0.0004	0.0009	0.00291	0.00118	0.00166333
Actinomyces sp. ICM54	0.0014	0.0053	0.0017	0.0024	0.0018	0.0031	0.0047	0.0007	0.0007	0.0014	0.0017	0.0021	0.0018	0.0021	0.0012	0.0016	0.0023	0	0.0006	0.0028	0.0004	0.0002	0.0007	0.0017	0.0013	0	0.0026	0.0013	0.0021	0	0.00232	0.00162	0.00103	0.00165667
Eikenella corrodens	0.0007	0.0006	0.0006	0.0013	0.004	0.0024	0.001	0.0006	0.0042	0.0019	0.0008	0.0032	0.0028	0.0017	0.0021	0.0011	0.0004	0.0002	0.0007	0.0027	0.0014	0.0006	0.0018	0.0029	0.0005	0.0017	0.001	0.0013	0.0021	0.0027	0.00173	0.00157	0.0016	0.00163333
Dialister invisus	0.0007	0.0004	0.0025	0.0027	0	0.0049	0.0008	0.0005	0.0005	0.0006	0.0002	0.0001	0.0019	0.001	0.0106	0.0003	0.0005	0.0017	0.0039	0.0013	0.0012	0.0043	0.0014	0.0007	0	0.0006	0	0.0009	0.004	0.0001	0.00136	0.00215	0.00132	0.00161
Streptococcus sp. VT 162	0.0014	0.0018	0.0008	0.0017	0.0002	0.002	0.0001	0.0109	0.0007	0.0024	0.0004	0.0008	0.0008	0.0004	0.0014	0.0012	0.0021	0.0006	0.0008	0.0008	0.0024	0.0009	0.0003	0.0037	0.0023	0.0007	0.0019	0.001	0.0026	0.0011	0.0022	0.00093	0.00169	0.00160667
Streptococcus massiliensis	0	0.0001	0	0	0	0.0001	0.0001	0.0001	0	0	0	0	0.0001	0	0.0231	0	0	0	0.0195	0	0.0003	0	0	0.0001	0	0	0.0016	0	0.0015	0	4e-05	0.00427	0.00035	0.00155333
Streptococcus sp. C300	0.0015	0.0019	0.001	0.0019	0.0004	0.0029	0.0001	0.0081	0.0005	0.0008	0.0004	0.0014	0.0009	0.0004	0.0013	0.0014	0.0018	0.0007	0.0008	0.0011	0.0029	0.0009	0.0003	0.0023	0.0013	0.0008	0.0014	0.0009	0.0033	0.0013	0.00191	0.00102	0.00154	0.00149
Streptococcus agalactiae	0.0003	0.001	0.0107	0.0026	0.0002	0.0001	0.0004	0.0001	0.0016	0.0023	0.0029	0.0002	0.0002	0.0007	0.0002	0.0002	0.004	0.0004	0.0029	0.0005	0	0.0001	0.0039	0	0.0001	0.0001	0.0001	0.0001	0.0086	0.0001	0.00193	0.00122	0.00131	0.00148667
Fusobacterium periodonticum	0.0001	0.0007	0.0001	0.0081	0.0008	0.0018	0.0015	0.0001	0.0018	0.0015	0.0013	0.0002	0.0033	0.0016	0.0016	0.0013	0.0002	0.0003	0.0004	0.0031	0.0031	0.0002	0.001	0.0001	0.0004	0.0012	0.0003	0.0013	0.0042	0.0028	0.00165	0.00133	0.00146	0.00148
Selenomonas sp. oral taxon 892	0.0005	0.0006	0.0005	0.0013	0.0015	0.0009	0.0072	0.0003	0.0036	0.0007	0.002	0.0007	0.0037	0.0019	0.0043	0.0002	0.0007	0.0003	0.0005	0.0026	0.0011	0.0001	0.004	0.0001	0.0004	0.0017	0.0001	0.0001	0.0008	0.0013	0.00171	0.00169	0.00097	0.00145667
Streptococcus sp. oral taxon 071	0.0016	0.0008	0.0016	0.0028	0.0001	0.0014	0.0002	0.0036	0.0012	0.0005	0.0013	0.0003	0.0016	0.0003	0.0032	0.001	0.0007	0.0027	0.003	0.0005	0.0005	0.0012	0.0013	0.0037	0.0004	0.0004	0.0014	0.0011	0.0043	0.0007	0.00138	0.00146	0.0015	0.00144667
Prevotella veroralis	0.0056	0.0011	0.003	0.0021	0.0002	0.001	0.0097	0.0022	0.0003	0.0005	0.0036	0.0001	0.0011	0.0004	0.0006	0.0004	0.0011	0.0034	0.0028	0	0.0016	0.0011	0.0003	0.0003	0	0.0002	0	0.0001	0.0004	0.0001	0.00257	0.00135	0.00041	0.00144333
Bifidobacterium sp. MSTE12	0	0.0019	0.0069	0	0	0	0.033	0	0	0	0	0	0	0	0	0	0	0	0.0009	0	0	0	0	0	0	0	0	0	0	0	0.00418	9e-05	0	0.00142333
Porphyromonas catoniae	0.0006	0.0007	0.001	0.0017	0.0009	0.0007	0.0005	0.0003	0.0026	0.0043	0.0004	0.0015	0.0014	0.0026	0.0009	0.002	0.0011	0.0001	0.0001	0.0013	0.001	0.0001	0.0011	0.0011	0.0021	0.0024	0.0007	0.0023	0.0034	0.0036	0.00133	0.00114	0.00178	0.00141667
Streptococcus sp. DBCMS	0.0011	0.0015	0.0005	0.0018	0.0007	0.001	0.0002	0.0134	0.0005	0.0007	0.0006	0.0006	0.001	0.0003	0.001	0.0008	0.0011	0.0005	0.0006	0.0024	0.002	0.0006	0.0002	0.0021	0.0013	0.0005	0.0011	0.0008	0.0021	0.0011	0.00214	0.00089	0.00118	0.00140333
Gemella haemolysans	0.0004	0	0.0001	0.0008	0.0008	0.0056	0.0001	0.0159	0.0002	0.0009	0.0002	0.0004	0.0002	0	0.0003	0.0039	0.0002	0.0001	0.0015	0.0002	0	0.0015	0	0.0008	0.0049	0	0.0005	0.0008	0	0.0001	0.00248	0.0007	0.00086	0.00134667
Kingella denitrificans	0.0017	0.0009	0.0003	0.0004	0.0007	0.0016	0.0001	0.0005	0.0003	0.0041	0.0003	0.0008	0.0016	0.0016	0.0014	0.0046	0.0011	0.0001	0.0004	0.003	0.0013	0.0012	0.0004	0.004	0.001	0.0018	0.0003	0.002	0.0014	0.0014	0.00106	0.00149	0.00148	0.00134333
Prevotella denticola	0.0023	0.0005	0.0019	0.0008	0	0.0011	0.0009	0.0007	0.0004	0.0004	0	0.0001	0.0007	0.0004	0.0025	0	0.0016	0.0205	0.0004	0.0003	0.001	0.0021	0.0006	0.0001	0	0	0	0	0.0003	0.0003	0.0009	0.00265	0.00044	0.00133
Prevotella nigrescens	0.0007	0.0008	0.0021	0.0019	0.0017	0.004	0.0038	0.0017	0.0015	0.0006	0.0016	0.0011	0.0007	0.0009	0.0032	0.0006	0.0008	0.0011	0.0013	0.0002	0.0012	0.0001	0.0021	0.0006	0.0001	0.0006	0.0008	0.0017	0.0013	0.0006	0.00188	0.00115	0.00091	0.00131333
Prevotella micans	0.0011	0.002	0.001	0.0013	0	0.0001	0.0015	0.0008	0.0033	0.0014	0.0014	0.0015	0.004	0.0008	0.0029	0.0006	0.001	0.0005	0.0003	0.0013	0.0012	0	0.0024	0.002	0.0013	0.0023	0.001	0.0004	0.0012	0.0001	0.00125	0.00143	0.00119	0.00129
Streptococcus parasanguinis	0.0031	0.0002	0.0017	0.0003	0.0001	0.0022	0.0001	0.0037	0	0.0003	0.0057	0.0001	0.0001	0.0001	0.0001	0.0002	0.0001	0.0095	0.0091	0.0001	0	0.0001	0.0002	0.0001	0.0001	0	0.0002	0.0003	0.0001	0.0001	0.00117	0.00251	0.00012	0.00126667
Neisseria mucosa	0.0007	0.0017	0.0001	0.0024	0.0006	0.0017	0.0002	0.0003	0.0009	0.0018	0.0003	0.0001	0.001	0.0006	0.001	0.0007	0.0003	0.0001	0.0001	0.0015	0.0018	0.0001	0.0001	0.0004	0.0074	0.0003	0.0013	0.0087	0.0011	0.0005	0.00104	0.00057	0.00217	0.00126
Actinomyces sp. HPA0247	0.0008	0.0004	0.0004	0.0004	0.0004	0.0049	0.0195	0.001	0.0007	0.0002	0.0006	0.0001	0.0003	0.0001	0.0041	0.0002	0.0001	0	0.0015	0.0003	0	0	0.0011	0	0.0002	0	0.0003	0	0.0001	0	0.00287	0.00073	0.00017	0.00125667
Lachnoanaerobaculum sp. OBRC5-5	0.0026	0.0008	0.0012	0.0012	0.0014	0.0017	0.0011	0.0001	0.0015	0.0009	0.0012	0.0026	0.0009	0.0015	0.0002	0.0015	0.0026	0.0004	0.0013	0.0019	0.0005	0.0022	0.0007	0.0003	0.0003	0.0015	0.0008	0.0029	0.0008	0.0006	0.00125	0.00141	0.00106	0.00124
Atopobium rimae	0.0003	0	0.0044	0.0019	0	0.0042	0.0061	0.0003	0.0004	0.0001	0	0	0.0001	0	0.0012	0.0017	0.001	0.0053	0.0021	0	0.0021	0.003	0.0016	0.0008	0	0	0.0003	0	0	0	0.00177	0.00114	0.00078	0.00123
Prevotella sp. HJM029	0.0031	0.0018	0.0033	0.002	0	0.0021	0.0018	0.0015	0	0.0012	0.0034	0.0006	0.0008	0.002	0.0011	0.0003	0.0021	0.0029	0.0025	0	0.001	0.0012	0.0005	0.0007	0.0004	0	0	0	0.0005	0	0.00168	0.00157	0.00043	0.00122667
Streptococcus sp. oral taxon 056	0.0015	0.0005	0.001	0.0003	0.0009	0.0007	0.0003	0.0024	0.0024	0.0022	0.0021	0.001	0.0009	0.001	0.0022	0.0008	0.0017	0.0001	0.0002	0.0001	0.0003	0.0001	0.0002	0.0095	0.0005	0.0001	0.0026	0.0003	0.0004	0.0001	0.00122	0.00101	0.00141	0.00121333
Christensenella_u_s	0.0022	0.0007	0.0016	0.001	0.0009	0.0018	0.0032	0.0011	0.0012	0.0006	0.0022	0.0009	0.0008	0.0008	0.0012	0.0011	0.0013	0.0016	0.0013	0.0008	0.0009	0.0006	0.0016	0.0009	0.0007	0.0013	0.0012	0.0008	0.001	0.0009	0.00143	0.0012	0.00099	0.00120667
Streptococcus sp. GMD5S	0.0009	0.0017	0.0005	0.0021	0.0002	0.0021	0.0001	0.0056	0.0003	0.0005	0.0005	0.0009	0.0006	0.0002	0.001	0.0009	0.0009	0.0004	0.0004	0.0007	0.0025	0.0008	0.0002	0.0016	0.0008	0.0009	0.0008	0.0034	0.0024	0.0016	0.0014	0.00065	0.0015	0.00118333
Parvimonas micra	0.0003	0.0011	0.0003	0.0008	0.0023	0.0032	0.0016	0.0001	0.0001	0.0001	0.0011	0.0006	0.0011	0.0021	0.0022	0.0001	0.0002	0.0007	0.0006	0.0008	0.0002	0.0001	0.0014	0.0019	0	0.0003	0.0004	0.0002	0.0041	0.0069	0.00099	0.00095	0.00155	0.00116333
Aggregatibacter segnis	0.0004	0.0012	0	0.0038	0.0002	0.0004	0.0015	0.0002	0.0036	0.0026	0.0002	0.0006	0.0014	0.0016	0.0008	0.0009	0.0002	0.0001	0.0004	0.0045	0.0014	0.0003	0.0013	0.0021	0.0006	0.0009	0.0005	0.0007	0.0008	0.0016	0.00139	0.00107	0.00102	0.00116
Lachnoanaerobaculum sp. ICM7	0.0019	0.0011	0.0009	0.0015	0.0013	0.0017	0.0031	0.0001	0.0012	0.0015	0.0009	0.002	0.0009	0.0013	0.0002	0.0016	0.0019	0.0005	0.0008	0.0023	0.0005	0.0006	0.0005	0.0003	0.0007	0.0006	0.0007	0.0026	0.0006	0.0006	0.00143	0.00124	0.00077	0.00114667
Capnocytophaga sp. oral taxon 338	0.0012	0.0006	0.0003	0.0003	0.0038	0.0004	0.0003	0.0004	0.0008	0.0003	0.0002	0.0046	0.0008	0.0012	0.0013	0.0004	0.0033	0.0001	0.0004	0.0022	0.002	0.0003	0.0022	0.0004	0.0006	0.0023	0.0016	0.0004	0.0006	0.0005	0.00084	0.00145	0.00109	0.00112667
Lachnospiraceae bacterium oral taxon 082	0.0024	0.0001	0.0014	0.0001	0.0002	0.0036	0.0045	0.0012	0	0.0003	0.0048	0.0003	0.0001	0.0005	0.0004	0.0002	0.0011	0.0045	0.0041	0.0003	0.0002	0.0004	0.0003	0.0001	0	0	0	0.0003	0.0001	0.0001	0.00138	0.00163	0.00015	0.00105333
Atopobium parvulum	0.0034	0.0003	0.0014	0	0	0.0032	0.0033	0.0013	0.0002	0.0009	0.0011	0	0.0005	0	0.0053	0.0007	0.0046	0.0011	0.001	0.0003	0.0011	0.0001	0.0001	0.0004	0	0	0.0003	0	0	0.0001	0.0014	0.00146	0.00021	0.00102333
Streptococcus_u_s	0.0002	0.0001	0.0036	0.0005	0.0001	0.001	0.0002	0.0002	0.0006	0.0021	0.0004	0.0006	0.002	0.0002	0.0003	0.0007	0.0018	0.0006	0.0001	0.0003	0.0006	0	0.0083	0.0019	0.0002	0.0006	0.0002	0.0016	0.0001	0.0004	0.00086	0.0007	0.00139	0.000983333
Centipeda periodontii	0.0006	0.0003	0.001	0.0003	0.0003	0.0001	0.0027	0.0009	0.0028	0.0013	0.0004	0.0005	0.001	0.0001	0.0004	0	0.0002	0.0014	0.0017	0.0002	0	0.0007	0.0054	0.0014	0.0001	0.0034	0.0001	0.0001	0.0002	0.0019	0.00103	0.00059	0.00133	0.000983333
Campylobacter showae	0.0003	0.0012	0.0003	0.0059	0.0006	0.0009	0.0007	0.0001	0.0016	0.0006	0.0004	0.001	0.0033	0.002	0.0007	0.0004	0.0001	0.0002	0.0001	0.0007	0.0015	0.0002	0.0006	0.001	0.0005	0.0005	0.0007	0.0004	0.0028	0.0002	0.00122	0.00089	0.00084	0.000983333
Fusobacterium hwasookii	0.0005	0.0015	0.0002	0.0021	0.0012	0.0005	0.0008	0.0003	0.0009	0.0015	0.0006	0.0006	0.0023	0.0015	0.0012	0.0008	0.0003	0.0002	0.0003	0.0015	0.0009	0.0005	0.0015	0.0004	0.001	0.0017	0.0007	0.0004	0.0017	0.0013	0.00095	0.00093	0.00101	0.000963333
candidate division SR1 bacterium MGEHA	0.0005	0.0001	0	0.0008	0.0012	0.0002	0.0005	0.0003	0.0007	0.0014	0.0004	0.002	0.0015	0.0014	0.0019	0.0011	0.0011	0	0.0003	0.0015	0.0003	0	0.0007	0.0007	0.0004	0.0024	0.0026	0.0001	0.0042	0.0004	0.00057	0.00112	0.00118	0.000956667
Veillonella sp. ACP1	0.0026	0.0001	0.0041	0.0003	0	0.0032	0.0003	0.0008	0	0.0004	0.0028	0	0.0003	0.0004	0.0002	0.0006	0.0003	0.0079	0.0029	0.0001	0.0003	0.0004	0	0	0.0001	0	0	0.0003	0.0001	0	0.00118	0.00155	0.00012	0.00095
Actinomyces sp. ICM39	0.001	0.002	0.0011	0.0011	0.0013	0.0022	0.0044	0.0006	0.001	0.0007	0.0014	0.0009	0.001	0.0009	0.0011	0.0007	0.001	0	0.0005	0.0011	0.0002	0	0.0005	0.0001	0.0007	0	0.0013	0.0007	0.0009	0	0.00154	0.00086	0.00044	0.000946667
Streptococcus sp. oral taxon 058	0.0007	0.0006	0.0007	0.0008	0.0003	0.0008	0.0002	0.0019	0.0009	0.0007	0.0007	0.0008	0.0013	0.0005	0.001	0.0013	0.0012	0.0008	0.0008	0.0009	0.0007	0.0009	0.0007	0.0018	0.0007	0.001	0.0027	0.0005	0.0013	0.0008	0.00076	0.00093	0.00111	0.000933333
Veillonella sp. HPA0037	0.0022	0.0001	0.0042	0.0002	0	0.0028	0.0003	0.0007	0	0.0004	0.003	0	0.0003	0.0004	0	0.0005	0.0004	0.0072	0.0026	0	0.0003	0.0004	0	0	0	0	0	0.0008	0	0	0.00109	0.00144	0.00015	0.000893333
Selenomonas sp. Oral taxon 137	0.0003	0.0003	0.0019	0.0014	0.0009	0.0007	0.001	0.0005	0.0003	0.0003	0.0015	0.0014	0.0005	0.0013	0.0013	0.0008	0.0011	0.0005	0.0006	0.0006	0.0005	0.0002	0.0007	0.0015	0.0002	0.0004	0.0053	0	0.0002	0.0004	0.00076	0.00096	0.00094	0.000886667
Streptococcus sp. SR1	0.0011	0.0007	0.0008	0.001	0.0001	0.0009	0.0001	0.006	0.0005	0.0004	0.0005	0.0003	0.0006	0.0003	0.0012	0.0006	0.0008	0.0019	0.0007	0.0004	0.0006	0.0007	0.0003	0.0014	0.0004	0.0003	0.001	0.0005	0.002	0.0005	0.00116	0.00073	0.00077	0.000886667
Treponema maltophilum	0.0001	0.0006	0.0005	0.0013	0.0026	0.0003	0.0012	0.0001	0.004	0	0.0002	0.0009	0.0007	0.0004	0.0008	0	0.0005	0.0004	0.0003	0.0012	0	0	0.0033	0	0.0003	0.0035	0.0002	0.0004	0.0017	0.001	0.00107	0.00054	0.00104	0.000883333
Selenomonas sp. oral taxon 138	0.0003	0.0013	0.0025	0.0005	0.0004	0.0031	0.0007	0.0013	0.0015	0.0021	0.0022	0.0008	0.0003	0.0005	0.0003	0.0013	0.0003	0.0003	0.0011	0.0002	0	0.0001	0.0014	0.0002	0.0001	0.0004	0.0001	0.0002	0.0022	0.0005	0.00137	0.00073	0.00052	0.000873333
Selenomonas sp. FOBRC6	0.0003	0.0003	0.0011	0.0027	0.0006	0.0009	0.0023	0.0006	0.0019	0.0003	0.0011	0.0032	0.0004	0.0026	0.0006	0.0005	0.0006	0.0003	0.0007	0.0003	0.0001	0.0002	0.0019	0.0003	0.0002	0.0006	0.0002	0.0003	0.0005	0.0006	0.0011	0.00103	0.00049	0.000873333
Veillonella atypica	0.002	0	0.0027	0.0003	0	0.003	0.0003	0.0007	0	0.0003	0.0027	0.0001	0.0002	0.0002	0	0.0006	0.0003	0.0078	0.0033	0	0.0002	0.0004	0	0	0.0001	0	0	0.0003	0	0	0.00093	0.00152	0.0001	0.00085
[Eubacterium] infirmum	0.0001	0	0.001	0.001	0	0.0049	0.0026	0	0.001	0.0003	0.0001	0	0.0001	0.0002	0.0013	0.0003	0.0001	0.0018	0	0	0	0.0001	0.006	0.0002	0	0	0.0019	0.0005	0.0003	0.0015	0.00109	0.00039	0.00105	0.000843333
Slackia sp. CM382	0	0	0.0002	0.0023	0.0003	0.0034	0.0037	0	0	0	0.0003	0	0	0.0001	0.0099	0	0	0.0003	0.0004	0	0	0	0.0006	0.0004	0	0	0	0.0003	0	0.0009	0.00099	0.0011	0.00022	0.00077
Veillonella sp. ICM51a	0.002	0	0.0025	0.0002	0	0.0036	0.0003	0.0007	0	0.0004	0.0028	0.0001	0.0002	0.0002	0	0.0005	0.0003	0.0044	0.0032	0	0.0002	0.0005	0	0	0	0	0	0.0003	0.0001	0	0.00097	0.00117	0.00011	0.00075
Prevotella sp. F0091	0.0018	0.0006	0.0015	0.0012	0.0003	0.0015	0.0045	0.0002	0.0004	0.0003	0.0009	0.0004	0.0008	0.0006	0.0008	0.0005	0.0006	0.0021	0.001	0.0001	0.0005	0.0003	0.0002	0.0002	0	0.0002	0	0	0.0001	0.0006	0.00123	0.00078	0.00021	0.00074
Slackia exigua	0	0	0.0002	0.0022	0.0003	0.0032	0.0035	0	0	0	0.0003	0	0	0	0.0086	0	0	0.0003	0.0004	0	0	0	0.0005	0.0004	0	0	0	0.0003	0	0.0009	0.00094	0.00096	0.00021	0.000703333
Leptotrichia goodfellowii	0.0006	0	0	0.0001	0.0002	0.0001	0.0003	0.0001	0.0003	0.0001	0.0001	0.0041	0.001	0.0032	0.0004	0.0001	0.0001	0.0001	0.0001	0.0007	0.0003	0	0.0016	0.0008	0.0013	0.0015	0.0002	0.0013	0.0001	0.0013	0.00018	0.00099	0.00084	0.00067
Catonella morbi	0.0002	0	0.0002	0.0004	0.0029	0.0003	0.0003	0.0004	0.0012	0.0005	0.0008	0.0016	0.0014	0.0001	0.0017	0.0002	0.0004	0.0002	0.0003	0.0008	0.0002	0	0.0014	0.0008	0.0001	0.0014	0.0004	0.0004	0.0011	0.0003	0.00064	0.00075	0.00061	0.000666667
Neisseria subflava	0.0001	0.0008	0.0002	0.0039	0.0013	0.0001	0.0006	0.0001	0.0016	0.0017	0.0001	0.0001	0.0004	0.001	0.0003	0.0003	0.0001	0	0.0001	0.0017	0.0004	0	0.0002	0.0006	0.0009	0.0002	0.0001	0.0012	0.0011	0.0006	0.00104	0.00041	0.00053	0.00066
Streptococcus infantis	0.0012	0.0004	0.0018	0.0007	0.0001	0.0013	0.0028	0.0019	0.0002	0.0006	0.0022	0.0003	0.0002	0.0002	0.0003	0.0007	0.0001	0.0003	0.0004	0.0006	0.0003	0.0001	0.0001	0.0003	0.0004	0	0.0002	0.001	0.0002	0.0004	0.0011	0.00053	0.0003	0.000643333
Porphyromonas endodontalis	0	0	0	0	0.0033	0.0001	0.0011	0	0	0	0.0001	0	0.0013	0	0	0	0	0	0	0	0	0	0.0023	0	0	0.001	0	0.0003	0.0008	0.009	0.00045	0.00014	0.00134	0.000643333
Streptococcus sp. CM6	0.0008	0.0006	0.0005	0.0007	0.0001	0.0006	0.0001	0.0048	0.0004	0.0002	0.0003	0.0002	0.0005	0.0002	0.001	0.0003	0.0003	0.001	0.0006	0.0002	0.0003	0.0004	0.0002	0.0012	0.0003	0.0002	0.0006	0.0003	0.0015	0.0004	0.00088	0.00046	0.00054	0.000626667
Tannerella forsythia	0	0	0	0	0.0025	0	0.002	0	0.0003	0	0.0001	0	0.0001	0	0	0	0.0012	0	0	0.0001	0.0023	0	0.0067	0.0001	0	0	0	0	0.003	0	0.00048	0.00015	0.00121	0.000613333
Selenomonas sp. FOBRC9	0.0002	0.0002	0.0013	0.0011	0.0006	0.0005	0.0009	0.0005	0.0003	0.0004	0.001	0.0011	0.0003	0.0011	0	0.0007	0.0009	0.0004	0.0004	0.0004	0.0003	0.0001	0.0006	0.0014	0.0003	0.0004	0.0019	0	0.0001	0.0003	0.0006	0.00063	0.00054	0.00059
Mycoplasma salivarium	0.0004	0	0	0	0.0054	0	0.0018	0	0	0	0	0	0.0001	0	0.0087	0.0001	0.0001	0	0.0002	0	0	0	0.0004	0	0	0.0003	0	0	0.0002	0	0.00076	0.00092	9e-05	0.00059
Campylobacter concisus	0.0006	0.0002	0.0025	0.0005	0.0001	0.0014	0.0023	0.0003	0	0.0004	0.0007	0.0002	0.0001	0.0001	0.0016	0.0004	0.0002	0.0005	0.0002	0.0001	0.0006	0.0005	0.0005	0.0019	0.0003	0.0004	0	0.0005	0.0002	0.0001	0.00083	0.00041	0.0005	0.00058
Treponema sp. OMZ 838	0.0001	0.0002	0.0002	0.0005	0.0024	0.0002	0.0006	0.0003	0.0015	0.0003	0.0005	0.0004	0.0007	0.0004	0.0009	0	0.0004	0.0003	0.0003	0.0008	0.0002	0	0.0023	0.0001	0	0.0018	0.0002	0.0003	0.0005	0.0006	0.00063	0.00047	0.0006	0.000566667
Actinomyces cardiffensis	0	0	0	0	0	0	0.0001	0	0	0	0	0	0	0	0	0	0	0	0	0	0	0	0.013	0	0	0	0	0	0.0036	0	1e-05	0	0.00166	0.000556667
Propionibacterium acidifaciens	0	0	0	0.0001	0	0.0152	0	0	0	0	0	0	0	0	0	0	0	0	0.0007	0	0.0001	0	0	0	0	0	0	0	0	0	0.00153	7e-05	1e-05	0.000536667
Streptococcus constellatus	0.0001	0.0005	0.0003	0.0007	0.0001	0.0024	0.0014	0.0003	0.0005	0.0002	0.0004	0.0001	0.0005	0.0002	0.001	0.0003	0.0003	0.0008	0.0002	0.0001	0.0009	0.0001	0.0007	0.0001	0.0001	0.0001	0.0003	0.0001	0.0014	0.0016	0.00065	0.00039	0.00054	0.000526667
Prevotella multiformis	0.0013	0.0001	0.0001	0.0031	0	0.0001	0.0006	0.0004	0	0	0	0	0.0001	0	0.0001	0	0.001	0.0021	0.0001	0	0.0006	0.0013	0.004	0	0	0	0	0	0	0	0.00057	0.00034	0.00059	0.0005
Treponema vincentii	0.0001	0.0003	0.0002	0.0001	0.0003	0.0001	0.0022	0.0004	0.0027	0.0001	0	0.0001	0.0001	0.0001	0.0002	0	0.0001	0.0006	0.0001	0.0001	0	0.0002	0.0047	0.0001	0.0003	0.0003	0.0002	0.0001	0.0008	0.0001	0.00065	0.00014	0.00068	0.00049
Prevotella scopos	0.001	0.0004	0.0009	0.0008	0.0003	0.0009	0.0034	0.0001	0.0003	0.0004	0.0006	0	0.0006	0.0004	0.0005	0.0004	0.0005	0.0011	0.0007	0	0.0004	0.0003	0	0.0002	0	0	0	0	0	0	0.00085	0.00048	9e-05	0.000473333
Aggregatibacter aphrophilus	0.0001	0.0003	0.0001	0.0019	0.0001	0.0001	0.0001	0.0001	0.0005	0.0003	0.0001	0.0001	0.0004	0.0006	0.0001	0.0001	0.0001	0	0.0001	0.0007	0.0053	0.0001	0.0004	0.0002	0.0001	0.0009	0.0001	0.0003	0.0002	0.0006	0.00036	0.00023	0.00082	0.00047
Prevotella_u_s	0.0001	0.0002	0.0005	0.0001	0.0011	0.0001	0.0001	0.0001	0.0005	0.0002	0.0005	0.0003	0.0001	0.0046	0	0	0.0003	0.0001	0	0.0003	0	0.0004	0.0004	0.0006	0.0001	0.0016	0.0002	0.0004	0.0001	0.0004	0.0003	0.00062	0.00042	0.000446667
Selenomonas sp. F0473	0	0	0.0001	0	0.0001	0	0.0001	0	0	0	0.0001	0	0.0006	0	0.0028	0	0	0.0005	0.0019	0	0	0	0.0012	0	0	0	0.0018	0	0	0.0042	3e-05	0.00059	0.00072	0.000446667
Bifidobacterium dentium	0	0.0018	0.0046	0	0	0	0.0061	0	0	0	0	0	0	0	0	0	0	0	0.0008	0	0	0	0	0	0	0	0	0	0	0	0.00125	8e-05	0	0.000443333
Veillonella sp. oral taxon 158	0.0002	0.0003	0.0002	0.0003	0.0005	0.0005	0.0012	0.0006	0.0004	0.0009	0.0001	0.0007	0.0003	0.0002	0.0002	0.0009	0.0003	0.0005	0.0002	0.0011	0.0001	0.0001	0.0001	0.0001	0.0005	0.0001	0.0003	0.0018	0.0002	0.0002	0.00051	0.00045	0.00035	0.000436667
Treponema lecithinolyticum	0	0.0001	0	0	0.0008	0	0.0004	0	0.0008	0	0	0	0.0003	0	0	0	0	0.0001	0	0.0001	0.001	0	0.0021	0.0003	0	0.0009	0	0.0004	0.0015	0.0038	0.00021	5e-05	0.001	0.00042
Prevotella sp. C561	0.001	0.0004	0.0007	0.0006	0.0002	0.0009	0.0022	0.0001	0.0002	0.0004	0.0005	0	0.0005	0.0004	0.0005	0.0004	0.0004	0.0011	0.0008	0.0001	0.0004	0.0003	0.0002	0.0001	0	0	0	0	0	0	0.00067	0.00047	0.0001	0.000413333
Megasphaera micronuciformis	0.0007	0.0001	0.0007	0.0001	0	0.0007	0	0.0001	0.0002	0.0002	0.0002	0	0	0	0	0.0001	0.0005	0.0078	0.0005	0	0	0.0002	0	0	0	0	0	0.0003	0	0	0.00028	0.00091	5e-05	0.000413333
Atopobium sp. BS2	0.0014	0	0.0007	0	0	0.0034	0.0015	0.0002	0	0.0002	0.0011	0	0	0	0.0006	0	0.0005	0.0005	0.0011	0	0.0001	0	0	0	0	0	0	0	0	0	0.00074	0.00038	1e-05	0.000376667
[Eubacterium] yurii	0.0001	0	0.0001	0.0003	0.0006	0.0001	0.0002	0.0001	0.0015	0.0004	0.0002	0.0009	0.0007	0.0003	0.0002	0.0001	0.0001	0	0	0.0007	0	0	0.0018	0.0001	0.0001	0.0012	0.0002	0	0.0004	0.0007	0.00034	0.00032	0.00045	0.00037
Streptococcus sp. AS20	0	0.0006	0.0003	0.0001	0	0.0012	0.0006	0.0002	0	0.0001	0.0003	0.0001	0.0003	0.0002	0.0008	0.0003	0.0002	0.001	0.0003	0	0.0011	0.0001	0.0005	0	0	0	0.0002	0	0.0007	0.0019	0.00031	0.00035	0.00045	0.00037
Fusobacterium sp. oral taxon 370	0.0001	0.0002	0	0.0015	0.0003	0.0005	0.0004	0	0.0005	0.0004	0.0003	0.0001	0.0009	0.0005	0.0004	0.0003	0	0	0.0001	0.0009	0.0007	0.0001	0.0004	0	0.0001	0.0004	0	0.0003	0.0009	0.0007	0.00039	0.00035	0.00036	0.000366667
Peptostreptococcaceae bacterium AS15	0.0001	0	0.0001	0.0003	0.0005	0.0001	0.0003	0.0001	0.0016	0.0004	0.0002	0.001	0.0007	0.0003	0.0002	0.0001	0.0001	0	0	0.0007	0	0	0.0017	0.0001	0.0001	0.0011	0.0002	0	0.0003	0.0007	0.00035	0.00033	0.00042	0.000366667
Treponema medium	0.0001	0.0001	0.0001	0.0002	0.0012	0.0001	0.0004	0.0001	0.0008	0.0002	0.0001	0.0003	0.0006	0.0002	0.0007	0	0.0004	0.0002	0.0003	0.0005	0.0001	0	0.0016	0.0001	0	0.0012	0.0001	0.0003	0.0004	0.0006	0.00033	0.00033	0.00044	0.000366667
Atopobium sp. ICM42b	0.0014	0	0.0006	0	0	0.0033	0.0013	0	0	0.0003	0.0011	0	0	0	0.0006	0	0.0005	0.0004	0.001	0	0	0	0	0	0	0	0	0	0	0	0.00069	0.00036	0	0.00035
Campylobacter rectus	0.0001	0.0004	0	0.0008	0.0007	0.0001	0.0004	0.0001	0.0011	0.0002	0.0001	0.0002	0.001	0.0002	0.0003	0.0001	0	0.0001	0	0.0002	0.0003	0.0001	0.0004	0.0006	0.0001	0.0007	0.0002	0.0002	0.0011	0.0002	0.00039	0.00022	0.00039	0.000333333
Olsenella_u_s	0.0018	0.0008	0	0	0.0008	0	0	0.0002	0.0004	0	0	0	0.0015	0.0001	0.001	0	0.0005	0	0	0.001	0	0	0	0.0006	0	0	0.0007	0.0004	0	0	0.0004	0.00041	0.00017	0.000326667
Prevotella nanceiensis	0	0.0004	0	0.0034	0.0001	0	0.0003	0	0.0001	0.0003	0.0001	0	0.0001	0	0.0018	0.0021	0	0	0	0.0002	0	0	0	0	0	0	0.0002	0.0002	0.0003	0.0001	0.00046	0.00043	8e-05	0.000323333
Prevotella sp. oral taxon 473	0	0	0	0.0008	0	0	0.0003	0.0001	0.0005	0	0.0002	0	0	0	0	0	0	0	0	0.0001	0.001	0	0.0026	0.0019	0	0	0	0	0.0021	0	0.00017	3e-05	0.00076	0.00032
Neisseria meningitidis	0.0001	0.0001	0.0001	0.0006	0.0012	0.0005	0.0002	0.0005	0.0002	0.0001	0.0001	0.0001	0.0002	0.0001	0.0001	0.0002	0.0002	0.0001	0.0016	0.0001	0.0002	0.0001	0.0009	0.0001	0.0003	0.0002	0.0002	0.0001	0.0008	0.0002	0.00036	0.00028	0.00031	0.000316667
Streptococcus sp. CM7	0	0.0001	0.0013	0.0004	0	0.0007	0	0.001	0	0.0007	0.0002	0	0.0006	0	0	0	0	0	0.0001	0	0	0	0.0022	0	0	0	0	0	0.0014	0	0.00042	9e-05	0.00036	0.00029
Streptococcus pneumoniae	0.0002	0.0001	0.0003	0.0007	0.0001	0.0002	0.0001	0.0004	0.0003	0.0002	0.0005	0.0001	0.0002	0.0001	0.0001	0.0004	0.0001	0.0005	0.0004	0.0001	0.0001	0.0002	0.0008	0.0006	0.0002	0.0003	0.0008	0.0001	0.0006	0.0001	0.00026	0.00025	0.00038	0.000296667
Rothia mucilaginosa	0.0002	0.0001	0	0	0.0004	0.0003	0.0002	0.0038	0.0003	0.0009	0.0003	0.0002	0	0	0.0002	0.0001	0.0003	0.0001	0.0002	0.0001	0	0.0001	0	0.0001	0.0001	0.0001	0.0001	0.0003	0.0002	0	0.00062	0.00015	0.0001	0.00029
Fusobacterium sp. CM21	0.0002	0	0	0.0002	0.0008	0.0001	0.0003	0.0002	0.0003	0.0001	0.0003	0.0005	0.0003	0.0001	0.0013	0.0001	0.0002	0.0001	0.0002	0.0006	0.0002	0	0.0007	0.0004	0	0.0006	0	0.0001	0.0002	0.0005	0.00022	0.00037	0.00027	0.000286667
Clostridiales_u_s	0	0.0003	0	0	0	0.0004	0	0	0	0	0	0.0035	0	0	0.0002	0	0	0	0	0	0	0	0	0	0	0	0	0	0	0.0042	7e-05	0.00037	0.00042	0.000286667
Streptococcus sp. BS21	0.0006	0	0.0004	0.0006	0	0.0004	0	0.0024	0	0.0002	0.0003	0	0	0.0002	0.0007	0	0	0.0009	0.0004	0	0	0	0	0	0	0	0.0005	0	0.0009	0	0.00046	0.00025	0.00014	0.000283333
Neisseria bacilliformis	0	0.0003	0	0	0.0001	0	0	0.0001	0	0.0001	0	0.0001	0	0.0001	0	0.0001	0	0	0	0.0001	0	0	0	0.0073	0.0002	0	0	0	0	0	6e-05	4e-05	0.00075	0.000283333
Streptococcus australis	0	0.0004	0	0.0002	0.0002	0.0004	0.0014	0.001	0	0.0001	0.0001	0.0001	0.0002	0	0.0001	0.0006	0.0001	0	0.0001	0.0001	0.0001	0	0	0	0.0006	0.0001	0.0008	0.0015	0.0001	0	0.00037	0.00014	0.00032	0.000276667
Oribacterium sinus	0.0002	0.0001	0.0001	0.0002	0	0.0004	0.0026	0.0001	0	0.0003	0.0008	0.0001	0	0	0.0013	0	0.0003	0.0003	0.0003	0.0001	0.0001	0.0003	0	0.0003	0	0	0.0001	0.0001	0	0	0.0004	0.00032	9e-05	0.00027
Streptococcus sp. SK140	0.001	0.0001	0.0017	0.0001	0.0001	0.0005	0.0007	0.001	0	0.0001	0.0011	0.0001	0.0001	0.0001	0.0001	0.0001	0	0.0001	0.0002	0.0001	0.0002	0	0	0.0001	0.0001	0	0.0001	0.0001	0.0001	0.0001	0.00053	0.0002	8e-05	0.00027
Granulicatella elegans	0.0002	0.001	0.0001	0	0.0007	0	0.0001	0.0009	0	0.0003	0.0001	0.0002	0.0005	0.0001	0	0.0018	0.0004	0.0001	0.0003	0.0006	0	0	0	0	0.0001	0	0.0002	0	0.0001	0.0002	0.00033	0.00041	6e-05	0.000266667
Treponema denticola	0	0.0002	0.0001	0	0.0004	0	0.0005	0.0001	0.0004	0	0.0001	0.0001	0.0002	0.0001	0.0002	0	0.0008	0.0001	0.0001	0.0001	0.0001	0	0.0008	0	0	0.0009	0.0002	0.0003	0.0016	0.0003	0.00017	0.00018	0.00042	0.000256667
Prevotella pleuritidis	0.0001	0	0.0001	0.0001	0	0	0.0004	0	0.0001	0	0.0001	0	0.0001	0	0	0	0	0.0001	0	0	0.001	0	0.0023	0.0002	0	0	0	0.0001	0.001	0.002	8e-05	3e-05	0.00066	0.000256667
Prevotella marshii	0.0001	0	0	0	0.0001	0	0.0056	0	0.0002	0	0.0001	0	0.0001	0	0	0	0	0	0.0003	0	0	0	0.0003	0	0	0	0	0	0.0003	0.0001	0.0006	5e-05	7e-05	0.00024
[Eubacterium] saphenum	0	0	0	0	0	0	0.0006	0	0	0	0	0	0	0	0	0	0	0	0	0	0	0	0.0051	0	0	0	0	0	0.0014	0	6e-05	0	0.00065	0.000236667
Parvimonas sp. oral taxon 393	0.0001	0.0001	0	0.0001	0.0002	0.0004	0.0014	0	0	0	0.0007	0.0001	0.0003	0.0002	0.0006	0	0.0001	0.0001	0.0001	0.0003	0.0001	0	0.0003	0.0002	0	0.0001	0.0002	0	0.0006	0.0007	0.00023	0.00025	0.00022	0.000233333
Veillonella sp. oral taxon 780	0	0.0002	0	0.0006	0.0004	0.0001	0.0004	0.0018	0	0.0003	0.0001	0.0001	0.0011	0.0001	0	0.0003	0.0004	0.0001	0.0001	0.0006	0.0001	0	0	0	0.0001	0	0	0	0.0001	0	0.00038	0.00029	3e-05	0.000233333
Eggerthia catenaformis	0	0	0	0	0	0	0	0	0	0	0	0	0	0	0	0	0	0	0	0	0	0	0.007	0	0	0	0	0	0	0	0	0	0.0007	0.000233333
Prevotella intermedia	0.0001	0.0001	0.0003	0.0002	0.0002	0.0004	0.0005	0.0002	0.0019	0.0001	0.0002	0.0002	0.0001	0.0001	0.0004	0.0001	0.0001	0.0001	0.0002	0.0004	0.0001	0	0.0005	0.0001	0	0	0	0.0001	0.0001	0	0.0004	0.00019	9e-05	0.000226667
Campylobacter sp. 10_1_50	0.0005	0.0009	0.0004	0.0005	0	0.0009	0.0009	0.0002	0	0.0001	0.0008	0.0001	0.0001	0.0001	0.0002	0	0	0.0005	0.0002	0	0.0001	0	0	0.0001	0	0	0	0.0001	0.0001	0	0.00044	0.0002	4e-05	0.000226667
Streptococcus salivarius	0.0001	0.0002	0	0.0002	0	0.0001	0	0.0013	0	0.0003	0.0001	0.0001	0.0001	0	0.0007	0.0001	0.0002	0.0011	0.0009	0	0	0	0.0002	0.0001	0.0003	0	0	0.0002	0.0001	0.0001	0.00022	0.00033	0.0001	0.000216667
Porphyromonas_u_s	0	0.0002	0	0	0.0003	0.0001	0.0002	0	0.0003	0.0004	0.0002	0.0002	0.0004	0.0002	0.0002	0.0003	0	0	0	0.0016	0.0008	0	0	0	0.0001	0.0002	0.0002	0	0.0002	0.0003	0.00015	0.00031	0.00018	0.000213333
Olsenella uli	0	0	0.0001	0	0	0	0.0012	0	0	0	0	0	0	0	0	0	0	0.0001	0.0001	0	0	0	0.0014	0	0	0.0001	0	0	0.0003	0.0029	0.00013	2e-05	0.00047	0.000206667
Cryptobacterium curtum	0.0001	0	0.0006	0.0001	0	0	0	0.0001	0	0	0	0	0	0	0	0	0.0038	0	0.0004	0	0.0002	0.0007	0	0	0	0	0	0	0	0	9e-05	0.00042	9e-05	0.0002
Prevotella shahii	0.0002	0.0002	0.0001	0.0001	0.0002	0.0002	0.0007	0.0001	0.0003	0.0003	0.0001	0.0004	0.0004	0.0001	0.0001	0.0002	0	0.0001	0.0001	0.0002	0.0001	0.0001	0.0006	0.0002	0.0001	0.0003	0	0.0002	0.0001	0.0001	0.00024	0.00017	0.00018	0.000196667
Campylobacter curvus	0	0.0002	0	0.0008	0.0001	0.0019	0	0	0	0	0	0	0	0	0.0014	0	0	0.0006	0.0002	0	0	0	0	0.0005	0	0	0	0	0.0001	0	0.0003	0.00022	6e-05	0.000193333
Streptococcus sp. OBRC6	0	0.0001	0.0012	0.0002	0	0.0004	0	0	0	0.0005	0.0003	0	0.0003	0	0.0001	0	0	0.0003	0	0	0	0	0.0015	0	0	0	0	0	0.0009	0	0.00024	0.0001	0.00024	0.000193333
Bifidobacterium longum	0.0021	0	0	0	0	0	0	0	0	0	0	0	0	0	0	0	0.0033	0	0	0	0	0	0	0	0	0	0	0	0	0	0.00021	0.00033	0	0.00018
Peptoanaerobacter stomatis	0	0	0	0	0	0	0.0001	0	0.0048	0	0	0	0.0001	0	0	0	0	0	0	0	0	0	0.0002	0	0	0.0002	0	0	0	0	0.00049	1e-05	4e-05	0.00018
Streptococcus sp. GMD6S	0	0	0	0	0	0	0	0	0	0	0	0.001	0	0.0005	0	0.001	0.001	0	0	0.0007	0	0	0	0	0	0	0.0009	0	0	0	0	0.00042	9e-05	0.00017
Streptococcus sp. BS29a	0.0002	0.0004	0.0003	0	0	0.0002	0	0.0007	0	0	0.0001	0	0	0.0001	0	0.0003	0	0.0004	0.0004	0	0.0001	0.0002	0	0.0006	0	0	0	0.0002	0.0007	0	0.00018	0.00013	0.00018	0.000163333
Mogibacterium sp. CM50	0.0001	0	0.0001	0	0	0	0.0002	0	0	0	0.0001	0	0	0	0	0	0	0	0.0001	0	0	0	0.0001	0	0	0	0	0	0.001	0.003	4e-05	2e-05	0.00041	0.000156667
Prevotella histicola	0.0005	0.0001	0.0001	0.0001	0.0001	0.0003	0.0003	0.0001	0.0001	0.0001	0.0001	0	0.0001	0.0001	0.0001	0.0001	0.0011	0.0003	0.0001	0.0001	0.0001	0.0001	0.0001	0	0	0	0.0001	0	0.0001	0	0.00018	0.00021	5e-05	0.000146667
Oribacterium sp. oral taxon 108	0.0003	0.0001	0.0001	0.0001	0	0.0005	0.0017	0	0	0.0001	0.0007	0.0001	0.0001	0	0.0001	0	0	0.0002	0.0003	0	0	0	0	0	0	0	0	0	0	0	0.00029	0.00015	0	0.000146667
Oribacterium asaccharolyticum	0.0003	0.0001	0.0001	0.0001	0	0.0004	0.0015	0	0	0.0001	0.0009	0	0.0001	0	0.0002	0	0.0001	0.0001	0.0004	0	0	0	0	0	0	0	0	0	0	0	0.00026	0.00018	0	0.000146667
Actinomyces urogenitalis	0.0001	0.0001	0.0001	0.0001	0.0002	0.0002	0.0002	0.0001	0.0002	0.0001	0.0001	0.0001	0.0002	0.0001	0.0002	0.0001	0.0001	0.0001	0.0001	0.0001	0.0001	0.0001	0.0001	0.0001	0.0001	0.0003	0.0002	0.0002	0.0003	0.0002	0.00014	0.00012	0.00017	0.000143333
Peptoniphilus lacrimalis	0.0001	0.0001	0	0.0003	0	0.0002	0.0001	0.001	0.0001	0.0001	0.0001	0.0001	0.0001	0	0.0001	0.0003	0.0001	0	0	0.0002	0	0	0	0.0002	0.0002	0	0.0001	0.0005	0.0001	0.0002	0.0002	0.0001	0.00013	0.000143333
Prevotella aurantiaca	0.0002	0	0.0002	0.0004	0	0.0006	0.001	0.0001	0	0	0.0003	0	0.0001	0.0002	0.0003	0	0.0001	0.0003	0.0004	0	0	0	0	0	0	0	0	0	0.0001	0	0.00025	0.00017	1e-05	0.000143333
Streptococcus sp. ACS2	0.0001	0	0	0	0	0.0001	0	0.0013	0	0.0005	0.0001	0	0.0001	0	0	0	0.0003	0.0007	0.0007	0	0.0001	0	0	0	0	0	0	0.0001	0	0	0.0002	0.00019	2e-05	0.000136667
Actinomyces sp. ICM47	0.0002	0.0002	0.0001	0	0.0001	0.0003	0.0007	0.0001	0.0001	0.0008	0.0003	0	0.0001	0	0.0001	0.0001	0.0001	0.0002	0.0001	0.0001	0	0	0.0001	0	0.0001	0	0	0.0001	0	0	0.00026	0.00011	3e-05	0.000133333
Streptococcus sp. HPH0090	0.0003	0.0001	0.0002	0.0002	0	0.0002	0.0001	0.0009	0	0.0007	0.0002	0.0001	0	0	0	0.0001	0	0	0	0.0001	0.0001	0	0	0.0001	0.0001	0	0	0.0003	0.0001	0.0001	0.00027	5e-05	8e-05	0.000133333
Campylobacter sp. FOBRC14	0	0.0002	0	0.0008	0.0001	0.0001	0.0002	0	0.0003	0	0.0001	0	0.0003	0	0.0009	0	0	0	0.0003	0	0	0	0	0.0003	0	0.0001	0.0001	0	0.0002	0	0.00017	0.00016	7e-05	0.000133333
Actinomyces sp. oral taxon 172	0.0003	0.0001	0.0002	0.0001	0.0001	0.0004	0.0011	0.0001	0.0001	0.0005	0.0003	0	0.0001	0	0.0002	0	0	0	0.0001	0.0001	0	0	0	0	0	0	0.0001	0	0	0	0.0003	8e-05	1e-05	0.00013
Streptococcus sp. DORA_10	0.0001	0.0001	0	0	0.0002	0.0001	0.0001	0.0005	0	0.0001	0.0001	0.0002	0.0001	0	0.0001	0.0004	0.0003	0.0001	0.0004	0.0001	0	0.0001	0	0.0002	0.0001	0	0.0002	0	0.0001	0.0001	0.00012	0.00018	8e-05	0.000126667
Actinomyces sp. ICM58	0.0003	0.0001	0.0002	0	0.0001	0.0004	0.0011	0.0001	0.0001	0.0006	0.0003	0	0.0001	0	0.0001	0	0.0001	0	0.0001	0.0001	0	0	0	0	0	0	0	0	0	0	0.0003	8e-05	0	0.000126667
Bifidobacterium sp. 12_1_47BFAA	0	0	0	0	0	0	0	0	0	0	0	0	0	0	0	0	0.0038	0	0	0	0	0	0	0	0	0	0	0	0	0	0	0.00038	0	0.000126667
Streptococcus sp. HSISM1	0.0003	0	0.0001	0	0	0.0002	0	0.0021	0	0.0003	0.0002	0	0	0	0	0	0.0001	0.0001	0.0002	0	0	0	0	0	0	0	0	0.0001	0	0	0.0003	6e-05	1e-05	0.000123333
Mogibacterium timidum	0	0	0	0	0	0	0.0003	0	0	0	0	0	0	0	0	0	0	0	0	0	0	0	0.0003	0	0	0	0	0	0.0008	0.0023	3e-05	0	0.00034	0.000123333
Gemella sanguinis	0	0	0	0.0001	0.0002	0.0001	0.0001	0.0004	0	0.0004	0.0001	0.0001	0.0001	0	0.0001	0.0003	0.0001	0.0001	0.0001	0.0001	0	0.0001	0.0001	0.0001	0.0002	0.0001	0.0001	0.0003	0.0001	0.0001	0.00013	0.00011	0.00012	0.00012
Bulleidia extructa	0	0	0	0	0	0	0.0009	0	0	0	0	0	0	0	0	0	0	0	0	0	0	0	0.0007	0	0	0	0	0	0	0.002	9e-05	0	0.00027	0.00012
Actinomyces slackii	0.0001	0.0001	0.0001	0.0002	0.0001	0.0002	0.0002	0	0.0002	0.0001	0.0001	0.0001	0.0001	0.0001	0.0002	0.0001	0.0001	0.0001	0.0001	0.0001	0.0001	0.0001	0.0001	0.0001	0.0001	0.0001	0.0001	0.0001	0.0001	0.0002	0.00013	0.00011	0.00011	0.000116667
Fretibacterium fastidiosum	0	0	0	0	0.0009	0	0.0005	0	0.0003	0	0	0	0.0001	0	0	0	0	0	0	0	0	0	0.0013	0	0	0.0001	0	0	0.0003	0	0.00017	1e-05	0.00017	0.000116667
Streptococcus sp. SK643	0.0001	0	0	0.0001	0	0	0	0.0002	0	0.0001	0.0007	0.0001	0.0006	0	0	0.0005	0	0	0.0001	0.0002	0	0	0	0.0001	0.0006	0	0	0	0.0001	0	5e-05	0.00022	8e-05	0.000116667
[Eubacterium] nodatum	0	0	0	0	0	0	0	0	0	0	0	0	0	0	0	0	0	0	0	0	0	0	0.0001	0	0	0	0	0	0.0033	0	0	0	0.00034	0.000113333
[Eubacterium] sulci	0.0001	0	0.0001	0	0	0.0003	0.0003	0	0	0.0004	0.0005	0	0.0001	0.0001	0	0	0	0.0007	0.0001	0.0002	0	0	0.0003	0	0	0	0	0.0001	0	0	0.00012	0.00017	4e-05	0.00011
Streptococcus sp. I-G2	0	0.0002	0	0.0001	0.0001	0.0002	0.0005	0.0004	0	0	0	0.0001	0.0001	0	0	0.0002	0	0	0.0001	0.0001	0	0	0	0	0.0002	0	0.0004	0.0006	0	0	0.00015	6e-05	0.00012	0.00011
Prevotella oralis	0	0.0002	0.0001	0	0	0	0.0001	0	0.0001	0	0	0	0	0	0	0	0.0001	0.0004	0.0001	0	0	0	0.0001	0	0	0	0	0	0.0001	0.0019	5e-05	6e-05	0.00021	0.000106667
Propionibacterium sp. oral taxon 192	0	0	0	0.0002	0	0	0.0001	0	0.0002	0	0	0	0.0001	0.0021	0	0	0	0	0	0.0001	0	0	0	0	0	0	0	0	0.0002	0.0001	5e-05	0.00023	3e-05	0.000103333
Bacteroidales_u_s	0	0	0	0	0	0	0	0	0	0	0	0	0	0.0023	0	0	0	0	0	0	0	0	0	0	0	0.0003	0.0005	0	0	0	0	0.00023	8e-05	0.000103333
Neisseria gonorrhoeae	0.0001	0.0001	0.0001	0.0001	0.0001	0.0001	0.0001	0.0001	0.0004	0.0001	0	0	0.0001	0.0001	0.0001	0.0001	0	0	0.0001	0.0001	0.0001	0	0	0.0001	0.0001	0	0.0001	0.0004	0.0002	0.0001	0.00013	6e-05	0.00011	0.0001
Streptococcus pseudopneumoniae	0.0001	0.0001	0.0001	0.0001	0.0001	0	0.0001	0.0002	0.0001	0.0001	0.0001	0.0001	0.0001	0.0001	0.0001	0.0003	0.0001	0.0001	0.0001	0.0001	0	0.0001	0	0.0001	0.0001	0.0001	0.0001	0.0001	0.0001	0.0001	0.0001	0.00012	8e-05	0.0001
Streptococcus sp. M334	0.0002	0.0001	0	0.0001	0	0.0001	0	0.0003	0	0.0001	0.0001	0.0001	0.0001	0	0.0001	0.0004	0.0001	0	0.0002	0.0001	0	0.0001	0	0.0003	0.0001	0	0.0002	0.0001	0.0001	0	9e-05	0.00012	9e-05	0.0001
Actinomyces graevenitzii	0.0001	0	0	0	0.0003	0.0001	0.0001	0.0001	0	0.0006	0.0001	0	0.0001	0	0.0002	0	0.0001	0.0001	0.0001	0.0001	0	0.0001	0.0001	0.0001	0.0002	0	0	0.0001	0	0.0001	0.00013	8e-05	7e-05	9.33333e-05
Scardovia wiggsiae	0.0006	0.0001	0.0013	0	0	0	0.0002	0	0	0	0	0	0	0	0	0.0001	0.0001	0.0003	0	0	0	0.0001	0	0	0	0	0	0	0	0	0.00022	5e-05	1e-05	9.33333e-05
Aggregatibacter actinomycetemcomitans	0	0.0001	0	0.0001	0.0004	0.0001	0.0001	0	0.0001	0.0001	0	0.0001	0.0001	0.0001	0.0001	0.0001	0	0	0.0001	0.0001	0.0001	0.0001	0.0001	0.0001	0.0001	0.0001	0.0001	0.0001	0.0001	0.0001	0.0001	7e-05	0.0001	9e-05
Streptococcus sp. I-P16	0	0.0002	0	0.0001	0	0.0002	0.0004	0.0004	0	0	0	0	0	0	0	0.0002	0	0	0	0	0	0	0	0	0.0002	0	0.0003	0.0006	0.0001	0	0.00013	2e-05	0.00012	9e-05
Haemophilus haemolyticus	0.0001	0.0001	0	0.0001	0.0001	0.0001	0.0001	0.0001	0	0.0002	0	0.0001	0.0002	0.0001	0.0001	0.0001	0.0001	0	0	0.0002	0.0001	0	0	0.0001	0.0001	0	0	0.0001	0.0001	0.0003	9e-05	9e-05	8e-05	8.66667e-05
Neisseria cinerea	0	0.0001	0	0.0002	0.0004	0	0	0.0001	0.0001	0.0002	0	0	0.0001	0.0001	0.0001	0.0001	0	0	0	0.0004	0.0001	0	0	0.0001	0.0001	0	0	0.0002	0.0001	0.0001	0.00011	8e-05	7e-05	8.66667e-05
Haemophilus_u_s	0.0001	0	0.0001	0.0001	0	0	0.0001	0.0001	0.0001	0.0001	0	0.0001	0.0001	0.0001	0.0001	0	0	0.0001	0.0001	0	0	0.0001	0	0.0001	0.0001	0.0001	0.0002	0.0001	0.0001	0.0004	7e-05	6e-05	0.00012	8.33333e-05
Stenotrophomonas maltophilia	0.0001	0	0.0001	0	0.0003	0.0001	0.0001	0.0001	0.0001	0.0001	0	0.0001	0	0	0	0.0001	0.0001	0.0003	0	0.0002	0	0.0001	0.0002	0.0002	0.0001	0	0	0.0001	0	0	0.0001	8e-05	7e-05	8.33333e-05
Oribacterium parvum	0.0001	0.0001	0.0001	0.0001	0	0.0001	0.0008	0	0	0.0001	0.0001	0	0.0001	0	0.0001	0	0.0001	0.0001	0.0001	0.0001	0.0001	0	0.0001	0	0	0	0	0.0001	0	0	0.00014	7e-05	3e-05	8e-05
Prevotella sp. oral taxon 299	0	0.0001	0.0001	0.0006	0.0003	0	0.0001	0	0	0	0	0	0.0003	0.0001	0.0003	0.0002	0	0	0.0001	0	0	0	0	0	0	0	0	0	0.0001	0.0001	0.00012	0.0001	2e-05	8e-05
Veillonella_u_s	0	0.0001	0	0	0.0002	0	0	0	0.0001	0	0	0.0001	0	0	0.0005	0	0	0	0	0.0001	0	0	0.0003	0.0001	0.0001	0	0.0005	0	0.0001	0.0001	4e-05	7e-05	0.00012	7.66667e-05
Streptococcus sp. F0442	0.0001	0	0	0	0	0.0001	0.0001	0.0005	0	0.0002	0.0001	0	0.0001	0	0	0.0003	0	0	0	0	0	0	0	0.0001	0.0001	0	0	0.0006	0	0	0.0001	5e-05	8e-05	7.66667e-05
Porphyromonas gingivalis	0	0.0001	0	0.0001	0.0001	0.0001	0.0002	0	0	0.0001	0	0.0001	0.0001	0	0.0001	0	0	0	0	0	0	0	0.0002	0	0	0	0	0	0.0011	0	7e-05	3e-05	0.00013	7.66667e-05
Staphylococcus sp. DORA_6_22	0	0	0	0	0.0004	0	0	0.0003	0	0	0.0001	0.0004	0	0.0006	0	0	0	0	0	0	0.0001	0	0	0	0.0001	0	0	0	0.0002	0	7e-05	0.00011	4e-05	7.33333e-05
Campylobacter_u_s	0	0	0.0001	0	0.0001	0	0	0	0.0002	0	0	0.0001	0	0.0001	0	0.0001	0.0001	0	0	0.0001	0	0.0003	0.0002	0	0.0001	0.0001	0.0001	0.0001	0	0.0003	4e-05	5e-05	0.00012	7e-05
Anaeroglobus geminatus	0	0	0	0	0.0002	0	0.0007	0	0	0	0	0	0	0	0	0	0	0	0	0	0	0	0.0002	0.0003	0	0	0	0	0.0006	0	9e-05	0	0.00011	6.66667e-05
Prevotella enoeca	0.0001	0	0.0003	0.0001	0	0.0001	0.0001	0	0.0002	0	0	0	0	0	0	0	0	0	0.0001	0	0.0003	0	0.0007	0	0	0	0	0	0	0	9e-05	1e-05	0.0001	6.66667e-05
Prevotella fusca	0.0002	0.0001	0.0002	0.0001	0	0.0001	0.0005	0	0	0	0.0001	0	0.0001	0	0	0.0001	0	0.0002	0.0001	0	0.0001	0	0	0	0	0	0	0	0	0	0.00012	6e-05	1e-05	6.33333e-05
Bacteroidetes bacterium oral taxon 272	0	0	0	0	0	0	0	0	0	0	0	0	0	0	0	0	0	0	0	0	0	0	0.0004	0	0	0	0	0	0.0015	0	0	0	0.00019	6.33333e-05
Neisseria lactamica	0	0.0001	0	0.0001	0.0001	0.0001	0.0001	0.0001	0.0001	0.0001	0	0	0.0001	0.0001	0.0001	0.0001	0	0	0	0.0001	0.0001	0	0	0.0001	0.0001	0	0	0.0001	0.0001	0	8e-05	5e-05	5e-05	6e-05
Phocaeicola abscessus	0	0	0	0	0	0	0	0	0	0	0	0	0	0	0	0	0	0	0	0	0	0	0.0004	0	0	0	0	0	0.0014	0	0	0	0.00018	6e-05
Streptococcus sp. AC15	0	0	0	0	0	0	0	0	0	0	0	0	0	0	0	0	0	0	0	0	0	0	0	0	0	0	0	0	0.0018	0	0	0	0.00018	6e-05
Mogibacterium_u_s	0	0.0001	0	0.0001	0.0001	0	0	0.0001	0.0001	0	0	0	0.0001	0.0001	0.0004	0.0001	0.0001	0.0001	0	0.0001	0	0	0	0.0001	0	0	0.0001	0	0	0	5e-05	0.0001	2e-05	5.66667e-05
Streptococcus sp. SR4	0	0	0	0	0	0.0001	0	0.0003	0	0.0001	0	0	0.0001	0	0	0	0.0001	0.0006	0.0002	0	0	0	0	0	0	0	0	0.0002	0	0	5e-05	0.0001	2e-05	5.66667e-05
Actinomyces sp. S6-Spd3	0	0	0	0	0	0.0002	0.001	0	0	0.0002	0	0	0	0	0.0001	0	0	0.0001	0	0	0	0	0	0	0	0	0	0	0	0	0.00014	2e-05	0	5.33333e-05
Filifactor alocis	0	0	0.0001	0	0	0	0.0002	0	0.0001	0	0	0	0	0	0	0	0	0	0	0	0	0	0.0009	0	0	0	0	0	0.0003	0	4e-05	0	0.00012	5.33333e-05
Streptococcus sp. HSISS1	0.0001	0	0	0	0	0	0	0.0003	0	0.0001	0	0	0.0001	0	0	0	0.0001	0.0007	0.0002	0	0	0	0	0	0	0	0	0	0	0	5e-05	0.00011	0	5.33333e-05
Escherichia coli	0.0001	0	0	0	0	0.0001	0.0001	0.0002	0	0.0001	0	0.0001	0	0	0	0.0001	0.0001	0.0001	0.0002	0.0001	0	0.0001	0	0	0	0	0	0.0001	0	0	6e-05	7e-05	2e-05	5e-05
Neisseria sp. oral taxon 020	0	0	0	0.0001	0	0	0	0	0	0.0002	0	0	0	0	0	0.0001	0	0	0	0.0001	0.0001	0	0	0.0006	0	0.0001	0	0.0001	0.0001	0	3e-05	2e-05	0.0001	5e-05
Haemophilus influenzae	0	0.0001	0	0.0002	0.0001	0.0001	0	0	0	0.0001	0	0	0.0001	0.0001	0.0001	0.0001	0.0001	0	0	0.0001	0.0001	0	0	0	0.0001	0	0	0.0001	0	0	6e-05	6e-05	3e-05	5e-05
Paraprevotella clara	0	0.0001	0	0.0001	0.0001	0	0	0	0	0.0001	0	0.0001	0.0001	0.0001	0.0001	0.0001	0.0001	0	0	0.0001	0.0001	0	0	0.0001	0	0.0001	0	0	0.0001	0	4e-05	7e-05	4e-05	5e-05
Porphyromonas uenonis	0	0	0	0	0	0	0.0014	0	0	0	0	0	0	0	0	0	0	0	0	0	0	0	0	0	0	0	0	0	0	0	0.00014	0	0	4.66667e-05
Neisseria polysaccharea	0	0.0001	0	0.0001	0.0001	0.0001	0	0	0.0001	0.0001	0	0	0.0001	0.0001	0	0.0001	0	0	0	0.0001	0.0001	0	0	0	0.0001	0	0	0.0001	0.0001	0	6e-05	4e-05	4e-05	4.66667e-05
Megasphaera_u_s	0	0	0	0	0.0013	0	0	0	0	0	0	0	0	0	0	0	0	0	0	0	0	0	0	0	0	0	0	0	0	0	0.00013	0	0	4.33333e-05
Neisseria_u_s	0.0001	0	0.0001	0	0.0001	0	0.0001	0	0	0.0001	0	0	0	0.0001	0	0.0001	0	0.0001	0	0.0001	0	0.0001	0	0.0001	0	0.0001	0.0001	0	0	0	5e-05	4e-05	4e-05	4.33333e-05
Streptococcus peroris	0.0001	0	0.0001	0.0001	0	0.0001	0	0.0003	0	0.0001	0.0001	0	0	0	0	0.0001	0	0	0	0	0	0	0	0	0	0	0	0.0001	0.0001	0	8e-05	2e-05	2e-05	4e-05
Haemophilus sputorum	0	0.0001	0	0.0001	0.0001	0.0001	0	0	0	0	0	0	0.0001	0.0001	0	0	0	0	0	0.0001	0	0	0	0	0.0001	0	0	0.0002	0.0001	0	4e-05	3e-05	4e-05	3.66667e-05
Peptostreptococcaceae_u_s	0	0.0001	0	0	0	0	0	0	0	0	0	0	0	0	0.0006	0	0	0.0001	0	0	0.0001	0	0	0	0	0	0	0.0001	0	0.0001	1e-05	7e-05	3e-05	3.66667e-05
Dialister micraerophilus	0.0005	0	0	0	0	0	0	0	0	0	0.0005	0	0	0	0	0	0	0	0	0	0	0	0	0	0	0	0	0	0	0	5e-05	5e-05	0	3.33333e-05
Prevotella bivia	0.0002	0	0	0	0	0.0001	0.0001	0	0	0	0	0	0.0002	0	0.0002	0	0	0	0.0001	0	0	0	0.0001	0	0	0	0	0	0	0	4e-05	5e-05	1e-05	3.33333e-05
Streptococcus thermophilus	0	0	0	0	0	0.0001	0	0.0001	0	0.0001	0	0	0.0001	0	0	0	0.0001	0.0001	0.0001	0	0	0.0001	0	0	0.0001	0	0	0.0001	0	0	3e-05	4e-05	3e-05	3.33333e-05
Veillonella sp. AS16	0.0001	0	0.0001	0	0	0.0001	0.0001	0.0001	0	0	0	0	0	0.0001	0	0.0001	0	0	0	0.0001	0	0	0	0	0	0	0	0.0001	0	0	5e-05	3e-05	1e-05	3e-05
Oribacterium_u_s	0	0	0	0	0	0	0	0.0001	0	0	0	0	0	0.0001	0	0.0001	0	0	0	0.0001	0.0001	0	0	0.0001	0	0	0.0001	0	0.0002	0	1e-05	3e-05	5e-05	3e-05
Haemophilus sp. oral taxon 851	0	0.0001	0	0.0001	0	0	0	0.0001	0	0.0001	0	0	0.0001	0	0	0.0001	0.0001	0	0	0.0001	0.0001	0	0	0	0	0	0	0	0	0	4e-05	4e-05	1e-05	3e-05
Moraxella_u_s	0	0	0	0.0004	0	0	0	0	0	0.0002	0	0	0	0	0	0	0	0	0	0.0002	0.0001	0	0	0	0	0	0	0	0	0	6e-05	2e-05	1e-05	3e-05
Nakamurella_u_s	0	0	0	0	0	0	0.0001	0	0	0	0	0	0	0	0	0	0	0	0	0	0	0	0	0	0	0.0007	0	0	0	0	1e-05	0	7e-05	2.66667e-05
Prevotella baroniae	0	0	0	0	0	0	0.0001	0	0	0	0	0	0	0	0	0	0	0	0	0	0	0	0.0002	0	0	0	0	0	0	0.0005	1e-05	0	7e-05	2.66667e-05
Prevotella disiens	0.0001	0	0	0.0001	0	0.0001	0.0002	0	0	0	0.0001	0	0	0	0.0001	0	0	0	0.0001	0	0	0	0	0	0	0	0	0	0	0	5e-05	3e-05	0	2.66667e-05
Streptococcus vestibularis	0.0001	0	0	0	0	0.0001	0	0.0001	0	0.0001	0	0	0	0	0	0.0001	0.0001	0.0001	0.0001	0	0	0	0	0	0	0	0	0	0	0	4e-05	4e-05	0	2.66667e-05
Streptococcus anginosus group	0	0	0	0	0.0001	0	0	0	0	0	0	0.0001	0	0	0	0	0	0	0	0.0001	0	0.0003	0	0	0.0001	0	0	0.0001	0	0	1e-05	2e-05	5e-05	2.66667e-05
Atopobium sp. oral taxon 199	0	0	0.0001	0	0	0.0002	0.0002	0	0	0	0	0	0	0	0	0	0	0	0.0001	0	0	0.0001	0	0	0	0	0	0	0	0	5e-05	1e-05	1e-05	2.33333e-05
Dialister_u_s	0	0	0	0	0.0007	0	0	0	0	0	0	0	0	0	0	0	0	0	0	0	0	0	0	0	0	0	0	0	0	0	7e-05	0	0	2.33333e-05
Peptostreptococcus sp. MV1	0	0	0	0	0	0.0001	0.0003	0	0	0	0	0	0	0	0	0	0	0	0	0	0	0	0	0	0	0	0	0	0.0003	0	4e-05	0	3e-05	2.33333e-05
Shuttleworthia satelles	0	0	0.0005	0	0	0	0	0	0	0	0	0	0	0	0	0	0	0.0001	0.0001	0	0	0	0	0	0	0	0	0	0	0	5e-05	2e-05	0	2.33333e-05
Actinomyces sp. oral taxon 181	0	0	0	0	0	0	0	0.0003	0	0.0003	0	0	0	0	0	0	0	0	0	0	0	0	0	0	0	0	0	0	0	0	6e-05	0	0	2e-05
Actinomyces sp. ph3	0	0	0	0	0	0	0.0001	0.0002	0	0.0003	0	0	0	0	0	0	0	0	0	0	0	0	0	0	0	0	0	0	0	0	6e-05	0	0	2e-05
Peptostreptococcaceae bacterium oral taxon 113	0	0	0	0	0	0	0	0	0.0001	0.0001	0.0001	0	0	0	0.0001	0	0	0	0	0.0001	0	0	0.0001	0	0	0	0	0	0	0	2e-05	3e-05	1e-05	2e-05
Alloprevotella rava	0.0001	0	0	0	0	0.0001	0.0001	0	0	0	0	0	0.0001	0	0	0	0	0	0	0	0	0	0	0	0	0	0	0	0.0001	0	3e-05	1e-05	1e-05	1.66667e-05
Conchiformibius_u_s	0	0	0	0	0.0001	0	0	0	0	0.0001	0	0	0	0.0001	0	0.0001	0	0	0	0.0001	0	0	0	0	0	0	0	0	0	0	2e-05	3e-05	0	1.66667e-05
Clostridioides difficile	0	0	0	0	0	0	0	0	0	0	0	0	0	0	0.0004	0	0	0	0	0	0	0	0	0.0001	0	0	0	0	0	0	0	4e-05	1e-05	1.66667e-05
Shuttleworthia_u_s	0	0	0	0	0	0	0.0001	0	0	0	0	0	0	0	0	0	0.0001	0	0	0	0.0001	0	0.0001	0.0001	0	0	0	0	0	0	1e-05	1e-05	3e-05	1.66667e-05
Streptococcus sp. GMD1S	0	0	0	0	0	0	0	0.0002	0	0	0	0	0	0	0	0.0001	0	0	0	0	0	0	0	0	0	0	0	0.0001	0.0001	0	2e-05	1e-05	2e-05	1.66667e-05
Desulfobulbus_u_s	0	0	0	0	0	0	0	0	0	0	0	0.0001	0	0	0	0	0	0	0	0	0	0	0.0002	0	0	0	0	0	0.0001	0	0	1e-05	3e-05	1.33333e-05
Desulfobulbus sp. oral taxon 041	0	0	0	0	0	0	0	0	0	0	0	0	0	0	0	0	0	0	0	0	0	0	0.0004	0	0	0	0	0	0	0	0	0	4e-05	1.33333e-05
Gemella bergeri	0	0	0	0	0	0	0	0	0	0	0.0001	0	0	0	0	0	0	0	0	0	0	0	0	0	0	0	0	0	0.0003	0	0	1e-05	3e-05	1.33333e-05
Chlorobiaceae_u_s	0	0	0	0	0	0	0	0	0	0	0	0	0.0004	0	0	0	0	0	0	0	0	0	0	0	0	0	0	0	0	0	0	4e-05	0	1.33333e-05
Haemophilus parahaemolyticus	0	0.0001	0	0	0	0	0.0002	0	0	0	0	0.0001	0	0	0	0	0	0	0	0	0	0	0	0	0	0	0	0	0	0	3e-05	1e-05	0	1.33333e-05
Haemophilus pittmaniae	0	0	0	0.0001	0	0.0001	0	0	0	0.0001	0	0	0	0	0	0	0	0	0	0	0.0001	0	0	0	0	0	0	0	0	0	3e-05	0	1e-05	1.33333e-05
Mitsuokella_u_s	0	0	0	0	0	0	0.0002	0	0	0	0	0	0	0	0	0	0	0	0	0	0	0	0	0	0	0	0	0	0	0.0002	2e-05	0	2e-05	1.33333e-05
Pseudomonas_u_s	0.0001	0.0001	0	0	0	0	0	0	0	0	0.0001	0	0	0	0	0	0	0	0	0	0	0.0001	0	0	0	0	0	0	0	0	2e-05	1e-05	1e-05	1.33333e-05
Shuttleworthia sp. MSX8B	0	0	0.0004	0	0	0	0	0	0	0	0	0	0	0	0	0	0	0	0	0	0	0	0	0	0	0	0	0	0	0	4e-05	0	0	1.33333e-05
Treponema_u_s	0	0	0	0	0	0.0001	0.0001	0	0	0	0	0	0	0	0	0.0001	0	0	0	0	0	0	0	0	0	0.0001	0	0	0	0	2e-05	1e-05	1e-05	1.33333e-05
Bifidobacterium breve	0.0001	0	0	0	0	0	0	0	0	0	0	0	0	0	0	0	0.0002	0	0	0	0	0	0	0	0	0	0	0	0	0	1e-05	2e-05	0	1e-05
Corynebacterium argentoratense	0	0	0	0	0	0	0	0	0.0001	0	0	0	0.0001	0	0	0	0	0	0	0	0	0	0	0	0	0	0	0	0.0001	0	1e-05	1e-05	1e-05	1e-05
[Hallella] seregens	0	0	0	0	0	0	0	0	0	0	0	0	0	0	0	0	0	0	0	0	0	0	0	0	0	0	0	0	0.0003	0	0	0	3e-05	1e-05
Kingella_u_s	0	0	0	0	0	0	0	0	0	0	0	0	0.0001	0.0001	0	0	0	0	0	0	0	0	0	0	0.0001	0	0	0	0	0	0	2e-05	1e-05	1e-05
Kingella kingae	0	0	0	0	0.0001	0	0	0	0	0.0001	0	0	0	0	0	0.0001	0	0	0	0	0	0	0	0	0	0	0	0	0	0	2e-05	1e-05	0	1e-05
Prevotella amnii	0	0	0	0.0001	0	0	0.0001	0	0	0	0	0	0	0	0	0	0	0.0001	0	0	0	0	0	0	0	0	0	0	0	0	2e-05	1e-05	0	1e-05
Prevotella buccae	0	0	0	0	0	0	0.0001	0	0	0	0	0	0	0	0	0	0	0.0001	0	0	0	0	0	0	0	0	0	0	0.0001	0	1e-05	1e-05	1e-05	1e-05
Prevotella dentalis	0	0	0	0	0	0	0	0	0	0	0	0	0	0	0	0	0	0	0	0	0	0	0	0	0	0	0	0	0.0003	0	0	0	3e-05	1e-05
Streptococcus sp. HSISS3	0	0	0	0	0	0	0	0.0001	0	0	0	0	0	0	0	0	0	0.0001	0	0	0.0001	0	0	0	0	0	0	0	0	0	1e-05	1e-05	1e-05	1e-05
Acinetobacter_u_s	0	0	0	0	0	0	0	0	0	0	0	0	0	0	0	0	0	0	0	0	0	0	0	0.0001	0	0.0001	0	0	0	0	0	0	2e-05	6.66667e-06
Actinobacillus_u_s	0	0	0	0	0	0	0	0	0	0	0	0	0	0.0001	0	0	0	0	0	0	0	0	0	0	0	0	0	0	0.0001	0	0	1e-05	1e-05	6.66667e-06
Fusobacterium_u_s	0	0	0.0002	0	0	0	0	0	0	0	0	0	0	0	0	0	0	0	0	0	0	0	0	0	0	0	0	0	0	0	2e-05	0	0	6.66667e-06
Haemophilus paraphrohaemolyticus	0	0	0	0	0	0	0	0	0	0	0	0.0001	0	0	0	0	0	0	0	0.0001	0	0	0	0	0	0	0	0	0	0	0	2e-05	0	6.66667e-06
Lactobacillus_u_s	0	0	0	0	0	0	0	0.0002	0	0	0	0	0	0	0	0	0	0	0	0	0	0	0	0	0	0	0	0	0	0	2e-05	0	0	6.66667e-06
Lactobacillus salivarius	0	0	0	0	0	0	0	0	0	0.0001	0	0	0	0	0	0	0	0	0	0	0	0	0	0.0001	0	0	0	0	0	0	1e-05	0	1e-05	6.66667e-06
Olsenella profusa	0	0	0	0	0	0.0002	0	0	0	0	0	0	0	0	0	0	0	0	0	0	0	0	0	0	0	0	0	0	0	0	2e-05	0	0	6.66667e-06
Parascardovia denticolens	0.0001	0	0	0	0	0	0	0	0	0.0001	0	0	0	0	0	0	0	0	0	0	0	0	0	0	0	0	0	0	0	0	2e-05	0	0	6.66667e-06
Peptostreptococcus anaerobius	0	0	0	0	0	0.0001	0.0001	0	0	0	0	0	0	0	0	0	0	0	0	0	0	0	0	0	0	0	0	0	0	0	2e-05	0	0	6.66667e-06
Pseudoramibacter alactolyticus	0	0	0	0	0	0	0	0	0	0	0	0	0	0	0	0	0	0	0	0	0	0	0	0	0	0	0	0	0.0002	0	0	0	2e-05	6.66667e-06
Selenomonas_u_s	0	0	0	0	0	0	0	0	0	0	0	0	0	0	0	0	0	0	0	0	0	0	0	0	0	0	0	0.0002	0	0	0	0	2e-05	6.66667e-06
Streptococcus dysgalactiae	0	0	0.0001	0	0	0	0	0	0	0	0	0	0	0	0	0	0	0	0	0	0	0	0	0	0	0	0	0	0	0.0001	1e-05	0	1e-05	6.66667e-06
Streptococcus equi	0	0	0	0	0	0	0	0.0002	0	0	0	0	0	0	0	0	0	0	0	0	0	0	0	0	0	0	0	0	0	0	2e-05	0	0	6.66667e-06
Streptococcus sp. C150	0	0	0	0	0	0	0	0.0001	0	0	0	0	0	0	0	0	0	0.0001	0	0	0	0	0	0	0	0	0	0	0	0	1e-05	1e-05	0	6.66667e-06
Acinetobacter baumannii	0	0	0	0	0	0	0	0	0	0	0	0	0	0	0	0	0	0	0	0	0	0.0001	0	0	0	0	0	0	0	0	0	0	1e-05	3.33333e-06
Bacteroides pyogenes	0	0	0	0	0.0001	0	0	0	0	0	0	0	0	0	0	0	0	0	0	0	0	0	0	0	0	0	0	0	0	0	1e-05	0	0	3.33333e-06
Bifidobacterium moukalabense	0	0	0	0	0	0	0.0001	0	0	0	0	0	0	0	0	0	0	0	0	0	0	0	0	0	0	0	0	0	0	0	1e-05	0	0	3.33333e-06
Bilophila_u_s	0	0	0	0	0	0	0	0	0	0	0	0	0	0	0	0	0	0	0	0	0	0	0	0	0	0	0	0	0.0001	0	0	0	1e-05	3.33333e-06
Capnocytophaga_u_s	0	0	0	0	0	0	0	0	0	0	0	0	0	0	0	0	0	0	0	0	0	0	0	0	0	0	0	0	0.0001	0	0	0	1e-05	3.33333e-06
Carnobacterium maltaromaticum	0	0	0	0	0	0	0	0	0	0	0	0	0	0	0	0	0.0001	0	0	0	0	0	0	0	0	0	0	0	0	0	0	1e-05	0	3.33333e-06
Chlamydia psittaci	0	0	0	0	0	0	0	0	0	0	0	0	0	0	0	0	0	0	0	0	0	0.0001	0	0	0	0	0	0	0	0	0	0	1e-05	3.33333e-06
Cupriavidus_u_s	0	0	0	0	0	0	0	0	0	0	0	0	0	0	0	0	0	0	0	0	0	0	0	0	0	0	0	0	0	0.0001	0	0	1e-05	3.33333e-06
Clostridiales Family XIII. Incertae Sedis_u_s	0	0	0	0	0	0	0	0	0	0	0	0	0	0	0	0	0	0	0	0	0	0	0	0	0.0001	0	0	0	0	0	0	0	1e-05	3.33333e-06
Pasteurellaceae_u_s	0	0	0	0.0001	0	0	0	0	0	0	0	0	0	0	0	0	0	0	0	0	0	0	0	0	0	0	0	0	0	0	1e-05	0	0	3.33333e-06
Leucobacter chironomi	0	0	0	0	0	0.0001	0	0	0	0	0	0	0	0	0	0	0	0	0	0	0	0	0	0	0	0	0	0	0	0	1e-05	0	0	3.33333e-06
Mitsuokella sp. oral taxon 131	0.0001	0	0	0	0	0	0	0	0	0	0	0	0	0	0	0	0	0	0	0	0	0	0	0	0	0	0	0	0	0	1e-05	0	0	3.33333e-06
Mobiluncus_u_s	0	0	0	0	0	0.0001	0	0	0	0	0	0	0	0	0	0	0	0	0	0	0	0	0	0	0	0	0	0	0	0	1e-05	0	0	3.33333e-06
Mobiluncus curtisii	0	0	0.0001	0	0	0	0	0	0	0	0	0	0	0	0	0	0	0	0	0	0	0	0	0	0	0	0	0	0	0	1e-05	0	0	3.33333e-06
Rodentibacter pneumotropicus	0	0	0	0.0001	0	0	0	0	0	0	0	0	0	0	0	0	0	0	0	0	0	0	0	0	0	0	0	0	0	0	1e-05	0	0	3.33333e-06
Peptoniphilus_u_s	0	0	0	0	0	0	0	0	0.0001	0	0	0	0	0	0	0	0	0	0	0	0	0	0	0	0	0	0	0	0	0	1e-05	0	0	3.33333e-06
Porphyromonas asaccharolytica	0	0	0	0	0	0	0.0001	0	0	0	0	0	0	0	0	0	0	0	0	0	0	0	0	0	0	0	0	0	0	0	1e-05	0	0	3.33333e-06
Porphyromonas gulae	0	0	0	0	0	0	0	0	0	0	0	0	0	0	0	0	0	0	0	0	0	0	0	0	0	0	0	0	0.0001	0	0	0	1e-05	3.33333e-06
Prevotella sp. MSX73	0	0	0	0	0	0	0.0001	0	0	0	0	0	0	0	0	0	0	0	0	0	0	0	0	0	0	0	0	0	0	0	1e-05	0	0	3.33333e-06
Prevotella timonensis	0	0	0	0	0	0	0.0001	0	0	0	0	0	0	0	0	0	0	0	0	0	0	0	0	0	0	0	0	0	0	0	1e-05	0	0	3.33333e-06
Acidipropionibacterium_u_s	0	0	0	0	0	0	0.0001	0	0	0	0	0	0	0	0	0	0	0	0	0	0	0	0	0	0	0	0	0	0	0	1e-05	0	0	3.33333e-06
Propionibacteriaceae_u_s	0	0	0	0	0	0	0	0	0	0	0	0	0	0	0	0	0	0	0	0	0	0.0001	0	0	0	0	0	0	0	0	0	0	1e-05	3.33333e-06
Propionibacterium sp. DORA_15	0	0	0	0	0	0	0	0.0001	0	0	0	0	0	0	0	0	0	0	0	0	0	0	0	0	0	0	0	0	0	0	1e-05	0	0	3.33333e-06
Staphylococcus aureus	0	0	0	0	0	0	0	0	0	0	0	0	0	0	0	0	0	0	0.0001	0	0	0	0	0	0	0	0	0	0	0	0	1e-05	0	3.33333e-06
Streptococcus pyogenes	0	0	0	0	0	0	0	0.0001	0	0	0	0	0	0	0	0	0	0	0	0	0	0	0	0	0	0	0	0	0	0	1e-05	0	0	3.33333e-06
Streptococcus sp. GMD2S	0	0	0	0	0	0	0	0.0001	0	0	0	0	0	0	0	0	0	0	0	0	0	0	0	0	0	0	0	0	0	0	1e-05	0	0	3.33333e-06
Streptococcus sp. HSISS2	0	0	0	0	0	0	0	0.0001	0	0	0	0	0	0	0	0	0	0	0	0	0	0	0	0	0	0	0	0	0	0	1e-05	0	0	3.33333e-06
Streptococcus suis	0	0	0	0	0	0.0001	0	0	0	0	0	0	0	0	0	0	0	0	0	0	0	0	0	0	0	0	0	0	0	0	1e-05	0	0	3.33333e-06
Treponema putidum	0	0	0	0	0	0	0	0	0	0	0	0	0	0	0	0	0	0	0	0	0	0	0.0001	0	0	0	0	0	0	0	0	0	1e-05	3.33333e-06

## Sheet: Prevalence
Class	Caries	Caries	Caries	Caries	Caries	Caries	Caries	Caries	Caries	Caries	Caries	Caries	Caries	Caries	Caries	Caries	Caries	Caries	Caries	Caries	Free	Free	Free	Free	Free	Free	Free	Free	Free	Free
Sub_class	Advanced_caries	Advanced_caries	Advanced_caries	Advanced_caries	Advanced_caries	Advanced_caries	Advanced_caries	Advanced_caries	Advanced_caries	Advanced_caries	Early_caries	Early_caries	Early_caries	Early_caries	Early_caries	Early_caries	Early_caries	Early_caries	Early_caries	Early_caries	Caries-free	Caries-free	Caries-free	Caries-free	Caries-free	Caries-free	Caries-free	Caries-free	Caries-free	Caries-free
Subject_ID	AC1	AC2	AC3	AC4	AC5	AC6	AC7	AC8	AC9	AC10	EC1	EC2	EC3	EC4	EC5	EC6	EC7	EC8	EC9	EC10	CF1	CF2	CF3	CF4	CF5	CF6	CF7	CF8	CF9	CF10	Prevalence AC	Prevalence EC	Prevalence CF	Overall
Abiotrophia defectiva	1	1	1	1	1	1	1	1	1	1	1	1	1	1	1	1	1	1	1	1	1	1	1	1	1	1	1	1	1	1	1	1	1	1
Actinobaculum sp. oral taxon 183	1	1	1	1	1	1	1	1	1	1	1	1	1	1	1	1	1	1	1	1	1	1	1	1	1	1	1	1	1	1	1	1	1	1
Actinomyces dentalis	1	1	1	1	1	1	1	1	1	1	1	1	1	1	1	1	1	1	1	1	1	1	1	1	1	1	1	1	1	1	1	1	1	1
Actinomyces georgiae	1	1	1	1	1	1	1	1	1	1	1	1	1	1	1	1	1	1	1	1	1	1	1	1	1	1	1	1	1	1	1	1	1	1
Actinomyces gerencseriae	1	1	1	1	1	1	1	1	1	1	1	1	1	1	1	1	1	1	1	1	1	1	1	1	1	1	1	1	1	1	1	1	1	1
Actinomyces israelii	1	1	1	1	1	1	1	1	1	1	1	1	1	1	1	1	1	1	1	1	1	1	1	1	1	1	1	1	1	1	1	1	1	1
Actinomyces johnsonii	1	1	1	1	1	1	1	1	1	1	1	1	1	1	1	1	1	1	1	1	1	1	1	1	1	1	1	1	1	1	1	1	1	1
Actinomyces massiliensis	1	1	1	1	1	1	1	1	1	1	1	1	1	1	1	1	1	1	1	1	1	1	1	1	1	1	1	1	1	1	1	1	1	1
Actinomyces naeslundii	1	1	1	1	1	1	1	1	1	1	1	1	1	1	1	1	1	1	1	1	1	1	1	1	1	1	1	1	1	1	1	1	1	1
Actinomyces odontolyticus	1	1	1	1	1	1	1	1	1	1	1	1	1	1	1	1	1	1	1	1	1	1	1	1	1	1	1	1	1	1	1	1	1	1
Actinomyces oris	1	1	1	1	1	1	1	1	1	1	1	1	1	1	1	1	1	1	1	1	1	1	1	1	1	1	1	1	1	1	1	1	1	1
Actinomyces sp. oral taxon 170	1	1	1	1	1	1	1	1	1	1	1	1	1	1	1	1	1	1	1	1	1	1	1	1	1	1	1	1	1	1	1	1	1	1
Actinomyces sp. oral taxon 171	1	1	1	1	1	1	1	1	1	1	1	1	1	1	1	1	1	1	1	1	1	1	1	1	1	1	1	1	1	1	1	1	1	1
Actinomyces sp. oral taxon 175	1	1	1	1	1	1	1	1	1	1	1	1	1	1	1	1	1	1	1	1	1	1	1	1	1	1	1	1	1	1	1	1	1	1
Actinomyces sp. oral taxon 178	1	1	1	1	1	1	1	1	1	1	1	1	1	1	1	1	1	1	1	1	1	1	1	1	1	1	1	1	1	1	1	1	1	1
Actinomyces sp. oral taxon 849	1	1	1	1	1	1	1	1	1	1	1	1	1	1	1	1	1	1	1	1	1	1	1	1	1	1	1	1	1	1	1	1	1	1
Actinomyces sp. oral taxon 877	1	1	1	1	1	1	1	1	1	1	1	1	1	1	1	1	1	1	1	1	1	1	1	1	1	1	1	1	1	1	1	1	1	1
Actinomyces timonensis	1	1	1	1	1	1	1	1	1	1	1	1	1	1	1	1	1	1	1	1	1	1	1	1	1	1	1	1	1	1	1	1	1	1
Actinomyces urogenitalis	1	1	1	1	1	1	1	1	1	1	1	1	1	1	1	1	1	1	1	1	1	1	1	1	1	1	1	1	1	1	1	1	1	1
Actinomyces viscosus	1	1	1	1	1	1	1	1	1	1	1	1	1	1	1	1	1	1	1	1	1	1	1	1	1	1	1	1	1	1	1	1	1	1
Aggregatibacter sp. oral taxon 458	1	1	1	1	1	1	1	1	1	1	1	1	1	1	1	1	1	1	1	1	1	1	1	1	1	1	1	1	1	1	1	1	1	1
Bacteroidetes oral taxon 274	1	1	1	1	1	1	1	1	1	1	1	1	1	1	1	1	1	1	1	1	1	1	1	1	1	1	1	1	1	1	1	1	1	1
Campylobacter gracilis	1	1	1	1	1	1	1	1	1	1	1	1	1	1	1	1	1	1	1	1	1	1	1	1	1	1	1	1	1	1	1	1	1	1
Campylobacter showae	1	1	1	1	1	1	1	1	1	1	1	1	1	1	1	1	1	1	1	1	1	1	1	1	1	1	1	1	1	1	1	1	1	1
Prevotella conceptionensis	1	1	1	1	1	1	1	1	1	1	1	1	1	1	1	1	1	1	1	1	1	1	1	1	1	1	1	1	1	1	1	1	1	1
Candidatus Saccharibacteria oral taxon TM7x	1	1	1	1	1	1	1	1	1	1	1	1	1	1	1	1	1	1	1	1	1	1	1	1	1	1	1	1	1	1	1	1	1	1
Capnocytophaga gingivalis	1	1	1	1	1	1	1	1	1	1	1	1	1	1	1	1	1	1	1	1	1	1	1	1	1	1	1	1	1	1	1	1	1	1
Capnocytophaga granulosa	1	1	1	1	1	1	1	1	1	1	1	1	1	1	1	1	1	1	1	1	1	1	1	1	1	1	1	1	1	1	1	1	1	1
Capnocytophaga ochracea	1	1	1	1	1	1	1	1	1	1	1	1	1	1	1	1	1	1	1	1	1	1	1	1	1	1	1	1	1	1	1	1	1	1
Capnocytophaga sp. CM59	1	1	1	1	1	1	1	1	1	1	1	1	1	1	1	1	1	1	1	1	1	1	1	1	1	1	1	1	1	1	1	1	1	1
Capnocytophaga sp. oral taxon 324	1	1	1	1	1	1	1	1	1	1	1	1	1	1	1	1	1	1	1	1	1	1	1	1	1	1	1	1	1	1	1	1	1	1
Capnocytophaga sp. oral taxon 326	1	1	1	1	1	1	1	1	1	1	1	1	1	1	1	1	1	1	1	1	1	1	1	1	1	1	1	1	1	1	1	1	1	1
Capnocytophaga sp. oral taxon 329	1	1	1	1	1	1	1	1	1	1	1	1	1	1	1	1	1	1	1	1	1	1	1	1	1	1	1	1	1	1	1	1	1	1
Capnocytophaga sp. oral taxon 335	1	1	1	1	1	1	1	1	1	1	1	1	1	1	1	1	1	1	1	1	1	1	1	1	1	1	1	1	1	1	1	1	1	1
Capnocytophaga sp. oral taxon 336	1	1	1	1	1	1	1	1	1	1	1	1	1	1	1	1	1	1	1	1	1	1	1	1	1	1	1	1	1	1	1	1	1	1
Capnocytophaga sp. oral taxon 338	1	1	1	1	1	1	1	1	1	1	1	1	1	1	1	1	1	1	1	1	1	1	1	1	1	1	1	1	1	1	1	1	1	1
Capnocytophaga sp. oral taxon 380	1	1	1	1	1	1	1	1	1	1	1	1	1	1	1	1	1	1	1	1	1	1	1	1	1	1	1	1	1	1	1	1	1	1
Capnocytophaga sp. oral taxon 412	1	1	1	1	1	1	1	1	1	1	1	1	1	1	1	1	1	1	1	1	1	1	1	1	1	1	1	1	1	1	1	1	1	1
Capnocytophaga sp. oral taxon 863	1	1	1	1	1	1	1	1	1	1	1	1	1	1	1	1	1	1	1	1	1	1	1	1	1	1	1	1	1	1	1	1	1	1
Capnocytophaga sputigena	1	1	1	1	1	1	1	1	1	1	1	1	1	1	1	1	1	1	1	1	1	1	1	1	1	1	1	1	1	1	1	1	1	1
Cardiobacterium hominis	1	1	1	1	1	1	1	1	1	1	1	1	1	1	1	1	1	1	1	1	1	1	1	1	1	1	1	1	1	1	1	1	1	1
Cardiobacterium valvarum	1	1	1	1	1	1	1	1	1	1	1	1	1	1	1	1	1	1	1	1	1	1	1	1	1	1	1	1	1	1	1	1	1	1
Christensenella_u_s	1	1	1	1	1	1	1	1	1	1	1	1	1	1	1	1	1	1	1	1	1	1	1	1	1	1	1	1	1	1	1	1	1	1
Corynebacterium durum	1	1	1	1	1	1	1	1	1	1	1	1	1	1	1	1	1	1	1	1	1	1	1	1	1	1	1	1	1	1	1	1	1	1
Corynebacterium matruchotii	1	1	1	1	1	1	1	1	1	1	1	1	1	1	1	1	1	1	1	1	1	1	1	1	1	1	1	1	1	1	1	1	1	1
Eikenella corrodens	1	1	1	1	1	1	1	1	1	1	1	1	1	1	1	1	1	1	1	1	1	1	1	1	1	1	1	1	1	1	1	1	1	1
Fusobacterium nucleatum	1	1	1	1	1	1	1	1	1	1	1	1	1	1	1	1	1	1	1	1	1	1	1	1	1	1	1	1	1	1	1	1	1	1
Fusobacterium hwasookii	1	1	1	1	1	1	1	1	1	1	1	1	1	1	1	1	1	1	1	1	1	1	1	1	1	1	1	1	1	1	1	1	1	1
Fusobacterium periodonticum	1	1	1	1	1	1	1	1	1	1	1	1	1	1	1	1	1	1	1	1	1	1	1	1	1	1	1	1	1	1	1	1	1	1
Fusobacterium sp. CM1	1	1	1	1	1	1	1	1	1	1	1	1	1	1	1	1	1	1	1	1	1	1	1	1	1	1	1	1	1	1	1	1	1	1
Fusobacterium sp. CM22	1	1	1	1	1	1	1	1	1	1	1	1	1	1	1	1	1	1	1	1	1	1	1	1	1	1	1	1	1	1	1	1	1	1
Fusobacterium sp. OBRC1	1	1	1	1	1	1	1	1	1	1	1	1	1	1	1	1	1	1	1	1	1	1	1	1	1	1	1	1	1	1	1	1	1	1
Gemella morbillorum	1	1	1	1	1	1	1	1	1	1	1	1	1	1	1	1	1	1	1	1	1	1	1	1	1	1	1	1	1	1	1	1	1	1
Granulicatella adiacens	1	1	1	1	1	1	1	1	1	1	1	1	1	1	1	1	1	1	1	1	1	1	1	1	1	1	1	1	1	1	1	1	1	1
Haemophilus parainfluenzae	1	1	1	1	1	1	1	1	1	1	1	1	1	1	1	1	1	1	1	1	1	1	1	1	1	1	1	1	1	1	1	1	1	1
Kingella denitrificans	1	1	1	1	1	1	1	1	1	1	1	1	1	1	1	1	1	1	1	1	1	1	1	1	1	1	1	1	1	1	1	1	1	1
Kingella oralis	1	1	1	1	1	1	1	1	1	1	1	1	1	1	1	1	1	1	1	1	1	1	1	1	1	1	1	1	1	1	1	1	1	1
Lachnoanaerobaculum saburreum	1	1	1	1	1	1	1	1	1	1	1	1	1	1	1	1	1	1	1	1	1	1	1	1	1	1	1	1	1	1	1	1	1	1
Lachnoanaerobaculum sp. ICM7	1	1	1	1	1	1	1	1	1	1	1	1	1	1	1	1	1	1	1	1	1	1	1	1	1	1	1	1	1	1	1	1	1	1
Lachnoanaerobaculum sp. MSX33	1	1	1	1	1	1	1	1	1	1	1	1	1	1	1	1	1	1	1	1	1	1	1	1	1	1	1	1	1	1	1	1	1	1
Lachnoanaerobaculum sp. OBRC5-5	1	1	1	1	1	1	1	1	1	1	1	1	1	1	1	1	1	1	1	1	1	1	1	1	1	1	1	1	1	1	1	1	1	1
Lachnospiraceae bacterium oral taxon 500	1	1	1	1	1	1	1	1	1	1	1	1	1	1	1	1	1	1	1	1	1	1	1	1	1	1	1	1	1	1	1	1	1	1
Lautropia mirabilis	1	1	1	1	1	1	1	1	1	1	1	1	1	1	1	1	1	1	1	1	1	1	1	1	1	1	1	1	1	1	1	1	1	1
Leptotrichia buccalis	1	1	1	1	1	1	1	1	1	1	1	1	1	1	1	1	1	1	1	1	1	1	1	1	1	1	1	1	1	1	1	1	1	1
Leptotrichia hofstadii	1	1	1	1	1	1	1	1	1	1	1	1	1	1	1	1	1	1	1	1	1	1	1	1	1	1	1	1	1	1	1	1	1	1
Leptotrichia shahii	1	1	1	1	1	1	1	1	1	1	1	1	1	1	1	1	1	1	1	1	1	1	1	1	1	1	1	1	1	1	1	1	1	1
Leptotrichia sp. oral taxon 215	1	1	1	1	1	1	1	1	1	1	1	1	1	1	1	1	1	1	1	1	1	1	1	1	1	1	1	1	1	1	1	1	1	1
Leptotrichia sp. oral taxon 225	1	1	1	1	1	1	1	1	1	1	1	1	1	1	1	1	1	1	1	1	1	1	1	1	1	1	1	1	1	1	1	1	1	1
Leptotrichia sp. oral taxon 879	1	1	1	1	1	1	1	1	1	1	1	1	1	1	1	1	1	1	1	1	1	1	1	1	1	1	1	1	1	1	1	1	1	1
Leptotrichia trevisanii	1	1	1	1	1	1	1	1	1	1	1	1	1	1	1	1	1	1	1	1	1	1	1	1	1	1	1	1	1	1	1	1	1	1
Leptotrichia wadei	1	1	1	1	1	1	1	1	1	1	1	1	1	1	1	1	1	1	1	1	1	1	1	1	1	1	1	1	1	1	1	1	1	1
Morococcus cerebrosus	1	1	1	1	1	1	1	1	1	1	1	1	1	1	1	1	1	1	1	1	1	1	1	1	1	1	1	1	1	1	1	1	1	1
Neisseria elongata	1	1	1	1	1	1	1	1	1	1	1	1	1	1	1	1	1	1	1	1	1	1	1	1	1	1	1	1	1	1	1	1	1	1
Neisseria flavescens	1	1	1	1	1	1	1	1	1	1	1	1	1	1	1	1	1	1	1	1	1	1	1	1	1	1	1	1	1	1	1	1	1	1
Neisseria macacae	1	1	1	1	1	1	1	1	1	1	1	1	1	1	1	1	1	1	1	1	1	1	1	1	1	1	1	1	1	1	1	1	1	1
Neisseria meningitidis	1	1	1	1	1	1	1	1	1	1	1	1	1	1	1	1	1	1	1	1	1	1	1	1	1	1	1	1	1	1	1	1	1	1
Neisseria mucosa	1	1	1	1	1	1	1	1	1	1	1	1	1	1	1	1	1	1	1	1	1	1	1	1	1	1	1	1	1	1	1	1	1	1
Neisseria sicca	1	1	1	1	1	1	1	1	1	1	1	1	1	1	1	1	1	1	1	1	1	1	1	1	1	1	1	1	1	1	1	1	1	1
Neisseria sp. GT4A_CT1	1	1	1	1	1	1	1	1	1	1	1	1	1	1	1	1	1	1	1	1	1	1	1	1	1	1	1	1	1	1	1	1	1	1
Oribacterium sp. oral taxon 078	1	1	1	1	1	1	1	1	1	1	1	1	1	1	1	1	1	1	1	1	1	1	1	1	1	1	1	1	1	1	1	1	1	1
Porphyromonas catoniae	1	1	1	1	1	1	1	1	1	1	1	1	1	1	1	1	1	1	1	1	1	1	1	1	1	1	1	1	1	1	1	1	1	1
Porphyromonas sp. KLE 1280	1	1	1	1	1	1	1	1	1	1	1	1	1	1	1	1	1	1	1	1	1	1	1	1	1	1	1	1	1	1	1	1	1	1
Porphyromonas sp. oral taxon 279	1	1	1	1	1	1	1	1	1	1	1	1	1	1	1	1	1	1	1	1	1	1	1	1	1	1	1	1	1	1	1	1	1	1
Prevotella loescheii	1	1	1	1	1	1	1	1	1	1	1	1	1	1	1	1	1	1	1	1	1	1	1	1	1	1	1	1	1	1	1	1	1	1
Prevotella maculosa	1	1	1	1	1	1	1	1	1	1	1	1	1	1	1	1	1	1	1	1	1	1	1	1	1	1	1	1	1	1	1	1	1	1
Prevotella nigrescens	1	1	1	1	1	1	1	1	1	1	1	1	1	1	1	1	1	1	1	1	1	1	1	1	1	1	1	1	1	1	1	1	1	1
Prevotella oris	1	1	1	1	1	1	1	1	1	1	1	1	1	1	1	1	1	1	1	1	1	1	1	1	1	1	1	1	1	1	1	1	1	1
Prevotella saccharolytica	1	1	1	1	1	1	1	1	1	1	1	1	1	1	1	1	1	1	1	1	1	1	1	1	1	1	1	1	1	1	1	1	1	1
Prevotella sp. oral taxon 317	1	1	1	1	1	1	1	1	1	1	1	1	1	1	1	1	1	1	1	1	1	1	1	1	1	1	1	1	1	1	1	1	1	1
Prevotella sp. oral taxon 472	1	1	1	1	1	1	1	1	1	1	1	1	1	1	1	1	1	1	1	1	1	1	1	1	1	1	1	1	1	1	1	1	1	1
Pseudopropionibacterium propionicum	1	1	1	1	1	1	1	1	1	1	1	1	1	1	1	1	1	1	1	1	1	1	1	1	1	1	1	1	1	1	1	1	1	1
Rothia aeria	1	1	1	1	1	1	1	1	1	1	1	1	1	1	1	1	1	1	1	1	1	1	1	1	1	1	1	1	1	1	1	1	1	1
Rothia dentocariosa	1	1	1	1	1	1	1	1	1	1	1	1	1	1	1	1	1	1	1	1	1	1	1	1	1	1	1	1	1	1	1	1	1	1
Selenomonas artemidis	1	1	1	1	1	1	1	1	1	1	1	1	1	1	1	1	1	1	1	1	1	1	1	1	1	1	1	1	1	1	1	1	1	1
Selenomonas infelix	1	1	1	1	1	1	1	1	1	1	1	1	1	1	1	1	1	1	1	1	1	1	1	1	1	1	1	1	1	1	1	1	1	1
Selenomonas noxia	1	1	1	1	1	1	1	1	1	1	1	1	1	1	1	1	1	1	1	1	1	1	1	1	1	1	1	1	1	1	1	1	1	1
Selenomonas sp. CM52	1	1	1	1	1	1	1	1	1	1	1	1	1	1	1	1	1	1	1	1	1	1	1	1	1	1	1	1	1	1	1	1	1	1
Selenomonas sp. FOBRC6	1	1	1	1	1	1	1	1	1	1	1	1	1	1	1	1	1	1	1	1	1	1	1	1	1	1	1	1	1	1	1	1	1	1
Selenomonas sp. oral taxon 892	1	1	1	1	1	1	1	1	1	1	1	1	1	1	1	1	1	1	1	1	1	1	1	1	1	1	1	1	1	1	1	1	1	1
Selenomonas sputigena	1	1	1	1	1	1	1	1	1	1	1	1	1	1	1	1	1	1	1	1	1	1	1	1	1	1	1	1	1	1	1	1	1	1
Streptococcus constellatus	1	1	1	1	1	1	1	1	1	1	1	1	1	1	1	1	1	1	1	1	1	1	1	1	1	1	1	1	1	1	1	1	1	1
Streptococcus cristatus	1	1	1	1	1	1	1	1	1	1	1	1	1	1	1	1	1	1	1	1	1	1	1	1	1	1	1	1	1	1	1	1	1	1
Streptococcus oralis	1	1	1	1	1	1	1	1	1	1	1	1	1	1	1	1	1	1	1	1	1	1	1	1	1	1	1	1	1	1	1	1	1	1
Streptococcus gordonii	1	1	1	1	1	1	1	1	1	1	1	1	1	1	1	1	1	1	1	1	1	1	1	1	1	1	1	1	1	1	1	1	1	1
Streptococcus intermedius	1	1	1	1	1	1	1	1	1	1	1	1	1	1	1	1	1	1	1	1	1	1	1	1	1	1	1	1	1	1	1	1	1	1
Streptococcus mitis	1	1	1	1	1	1	1	1	1	1	1	1	1	1	1	1	1	1	1	1	1	1	1	1	1	1	1	1	1	1	1	1	1	1
Streptococcus pneumoniae	1	1	1	1	1	1	1	1	1	1	1	1	1	1	1	1	1	1	1	1	1	1	1	1	1	1	1	1	1	1	1	1	1	1
Streptococcus sanguinis	1	1	1	1	1	1	1	1	1	1	1	1	1	1	1	1	1	1	1	1	1	1	1	1	1	1	1	1	1	1	1	1	1	1
Streptococcus sinensis	1	1	1	1	1	1	1	1	1	1	1	1	1	1	1	1	1	1	1	1	1	1	1	1	1	1	1	1	1	1	1	1	1	1
Streptococcus sp. 2_1_36FAA	1	1	1	1	1	1	1	1	1	1	1	1	1	1	1	1	1	1	1	1	1	1	1	1	1	1	1	1	1	1	1	1	1	1
Streptococcus sp. C300	1	1	1	1	1	1	1	1	1	1	1	1	1	1	1	1	1	1	1	1	1	1	1	1	1	1	1	1	1	1	1	1	1	1
Streptococcus sp. CM6	1	1	1	1	1	1	1	1	1	1	1	1	1	1	1	1	1	1	1	1	1	1	1	1	1	1	1	1	1	1	1	1	1	1
Streptococcus sp. DBCMS	1	1	1	1	1	1	1	1	1	1	1	1	1	1	1	1	1	1	1	1	1	1	1	1	1	1	1	1	1	1	1	1	1	1
Streptococcus sp. F0441	1	1	1	1	1	1	1	1	1	1	1	1	1	1	1	1	1	1	1	1	1	1	1	1	1	1	1	1	1	1	1	1	1	1
Streptococcus sp. GMD3S	1	1	1	1	1	1	1	1	1	1	1	1	1	1	1	1	1	1	1	1	1	1	1	1	1	1	1	1	1	1	1	1	1	1
Streptococcus sp. GMD5S	1	1	1	1	1	1	1	1	1	1	1	1	1	1	1	1	1	1	1	1	1	1	1	1	1	1	1	1	1	1	1	1	1	1
Streptococcus sp. M143	1	1	1	1	1	1	1	1	1	1	1	1	1	1	1	1	1	1	1	1	1	1	1	1	1	1	1	1	1	1	1	1	1	1
Streptococcus sp. SR1	1	1	1	1	1	1	1	1	1	1	1	1	1	1	1	1	1	1	1	1	1	1	1	1	1	1	1	1	1	1	1	1	1	1
Streptococcus sp. VT 162	1	1	1	1	1	1	1	1	1	1	1	1	1	1	1	1	1	1	1	1	1	1	1	1	1	1	1	1	1	1	1	1	1	1
Streptococcus sp. oral taxon 056	1	1	1	1	1	1	1	1	1	1	1	1	1	1	1	1	1	1	1	1	1	1	1	1	1	1	1	1	1	1	1	1	1	1
Streptococcus sp. oral taxon 058	1	1	1	1	1	1	1	1	1	1	1	1	1	1	1	1	1	1	1	1	1	1	1	1	1	1	1	1	1	1	1	1	1	1
Streptococcus sp. oral taxon 071	1	1	1	1	1	1	1	1	1	1	1	1	1	1	1	1	1	1	1	1	1	1	1	1	1	1	1	1	1	1	1	1	1	1
Tannerella sp. oral taxon HOT-286	1	1	1	1	1	1	1	1	1	1	1	1	1	1	1	1	1	1	1	1	1	1	1	1	1	1	1	1	1	1	1	1	1	1
Treponema socranskii	1	1	1	1	1	1	1	1	1	1	1	1	1	1	1	1	1	1	1	1	1	1	1	1	1	1	1	1	1	1	1	1	1	1
Veillonella dispar	1	1	1	1	1	1	1	1	1	1	1	1	1	1	1	1	1	1	1	1	1	1	1	1	1	1	1	1	1	1	1	1	1	1
Veillonella parvula	1	1	1	1	1	1	1	1	1	1	1	1	1	1	1	1	1	1	1	1	1	1	1	1	1	1	1	1	1	1	1	1	1	1
Veillonella sp. 3_1_44	1	1	1	1	1	1	1	1	1	1	1	1	1	1	1	1	1	1	1	1	1	1	1	1	1	1	1	1	1	1	1	1	1	1
Veillonella sp. 6_1_27	1	1	1	1	1	1	1	1	1	1	1	1	1	1	1	1	1	1	1	1	1	1	1	1	1	1	1	1	1	1	1	1	1	1
Veillonella sp. DORA_B_18_19_23	1	1	1	1	1	1	1	1	1	1	1	1	1	1	1	1	1	1	1	1	1	1	1	1	1	1	1	1	1	1	1	1	1	1
Veillonella sp. oral taxon 158	1	1	1	1	1	1	1	1	1	1	1	1	1	1	1	1	1	1	1	1	1	1	1	1	1	1	1	1	1	1	1	1	1	1
candidate division TM7 single-cell isolate TM7a	1	1	1	1	1	1	1	1	1	1	1	1	1	1	1	1	1	1	1	1	1	1	1	1	1	1	1	1	1	1	1	1	1	1
candidate division TM7 single-cell isolate TM7b	1	1	1	1	1	1	1	1	1	1	1	1	1	1	1	1	1	1	1	1	1	1	1	1	1	1	1	1	1	1	1	1	1	1
candidate division TM7 single-cell isolate TM7c	1	1	1	1	1	1	1	1	1	1	1	1	1	1	1	1	1	1	1	1	1	1	1	1	1	1	1	1	1	1	1	1	1	1
Actinomyces slackii	1	1	1	1	1	1	1	0	1	1	1	1	1	1	1	1	1	1	1	1	1	1	1	1	1	1	1	1	1	1	0.9	1	1	0.966667
Actinomyces sp. oral taxon 448	1	1	1	1	1	1	1	1	1	1	1	1	1	1	1	1	1	1	1	1	1	1	1	1	1	1	1	0	1	1	1	1	0.9	0.966667
Aggregatibacter aphrophilus	1	1	1	1	1	1	1	1	1	1	1	1	1	1	1	1	1	0	1	1	1	1	1	1	1	1	1	1	1	1	1	0.9	1	0.966667
Aggregatibacter segnis	1	1	0	1	1	1	1	1	1	1	1	1	1	1	1	1	1	1	1	1	1	1	1	1	1	1	1	1	1	1	0.9	1	1	0.966667
Capnocytophaga sp. oral taxon 332	1	1	1	1	1	1	1	1	1	1	1	1	1	1	1	1	1	1	0	1	1	1	1	1	1	1	1	1	1	1	1	0.9	1	0.966667
[Eubacterium] brachy	1	1	1	1	1	1	1	1	1	1	1	1	1	1	1	1	1	1	1	1	1	1	1	1	0	1	1	1	1	1	1	1	0.9	0.966667
Neisseria sp. oral taxon 014	1	1	1	1	1	1	1	1	1	1	1	0	1	1	1	1	1	1	1	1	1	1	1	1	1	1	1	1	1	1	1	0.9	1	0.966667
Parvimonas micra	1	1	1	1	1	1	1	1	1	1	1	1	1	1	1	1	1	1	1	1	1	1	1	1	0	1	1	1	1	1	1	1	0.9	0.966667
Prevotella melaninogenica	1	1	1	1	1	1	1	1	1	1	1	0	1	1	1	1	1	1	1	1	1	1	1	1	1	1	1	1	1	1	1	0.9	1	0.966667
Prevotella oulorum	1	1	1	1	1	1	1	1	1	1	1	1	1	1	1	1	1	1	1	1	1	1	1	1	1	1	1	0	1	1	1	1	0.9	0.966667
Prevotella sp. ICM33	1	1	1	1	1	1	1	1	1	1	1	0	1	1	1	1	1	1	1	1	1	1	1	1	1	1	1	1	1	1	1	0.9	1	0.966667
Selenomonas sp. Oral taxon 137	1	1	1	1	1	1	1	1	1	1	1	1	1	1	1	1	1	1	1	1	1	1	1	1	1	1	1	0	1	1	1	1	0.9	0.966667
Selenomonas sp. oral taxon 138	1	1	1	1	1	1	1	1	1	1	1	1	1	1	1	1	1	1	1	1	0	1	1	1	1	1	1	1	1	1	1	1	0.9	0.966667
Selenomonas sp. oral taxon 149	1	1	1	1	1	1	1	1	1	1	1	1	1	1	1	1	1	1	1	1	1	1	1	1	1	1	0	1	1	1	1	1	0.9	0.966667
Solobacterium moorei	1	1	1	1	1	1	1	1	1	1	1	1	1	1	1	1	1	1	1	1	1	1	1	1	0	1	1	1	1	1	1	1	0.9	0.966667
Streptococcus_u_s	1	1	1	1	1	1	1	1	1	1	1	1	1	1	1	1	1	1	1	1	1	0	1	1	1	1	1	1	1	1	1	1	0.9	0.966667
Streptococcus anginosus	1	1	1	1	1	1	1	1	1	1	1	1	1	1	1	1	1	1	1	1	1	0	1	1	1	1	1	1	1	1	1	1	0.9	0.966667
Streptococcus infantis	1	1	1	1	1	1	1	1	1	1	1	1	1	1	1	1	1	1	1	1	1	1	1	1	1	0	1	1	1	1	1	1	0.9	0.966667
Streptococcus sp. AS14	1	1	1	1	1	1	1	1	1	1	1	1	1	1	1	0	1	1	1	1	1	1	1	1	1	1	1	1	1	1	1	0.9	1	0.966667
Actinomyces sp. oral taxon 848	1	1	1	1	1	1	1	1	1	1	1	1	1	1	0	1	1	1	1	1	1	1	1	1	1	1	1	0	1	1	1	0.9	0.9	0.933333
Campylobacter concisus	1	1	1	1	1	1	1	1	0	1	1	1	1	1	1	1	1	1	1	1	1	1	1	1	1	1	0	1	1	1	0.9	1	0.9	0.933333
Catonella morbi	1	0	1	1	1	1	1	1	1	1	1	1	1	1	1	1	1	1	1	1	1	0	1	1	1	1	1	1	1	1	0.9	1	0.9	0.933333
Centipeda periodontii	1	1	1	1	1	1	1	1	1	1	1	1	1	1	1	0	1	1	1	1	0	1	1	1	1	1	1	1	1	1	1	0.9	0.9	0.933333
Neisseria subflava	1	1	1	1	1	1	1	1	1	1	1	1	1	1	1	1	1	0	1	1	1	0	1	1	1	1	1	1	1	1	1	0.9	0.9	0.933333
Porphyromonas sp. oral taxon 278	1	1	1	1	1	1	1	1	1	1	1	0	1	1	1	1	1	1	1	1	1	1	1	0	1	1	1	1	1	1	1	0.9	0.9	0.933333
Prevotella micans	1	1	1	1	0	1	1	1	1	1	1	1	1	1	1	1	1	1	1	1	1	0	1	1	1	1	1	1	1	1	0.9	1	0.9	0.933333
Prevotella shahii	1	1	1	1	1	1	1	1	1	1	1	1	1	1	1	1	0	1	1	1	1	1	1	1	1	1	0	1	1	1	1	0.9	0.9	0.933333
Selenomonas sp. FOBRC9	1	1	1	1	1	1	1	1	1	1	1	1	1	1	0	1	1	1	1	1	1	1	1	1	1	1	1	0	1	1	1	0.9	0.9	0.933333
Stomatobaculum longum	1	1	1	1	1	1	1	1	1	1	1	1	1	1	1	1	1	1	1	1	1	1	1	1	0	0	1	1	1	1	1	1	0.8	0.933333
Streptococcus agalactiae	1	1	1	1	1	1	1	1	1	1	1	1	1	1	1	1	1	1	1	1	0	1	1	0	1	1	1	1	1	1	1	1	0.8	0.933333
Actinomyces sp. ICM54	1	1	1	1	1	1	1	1	1	1	1	1	1	1	1	1	1	0	1	1	1	1	1	1	1	0	1	1	1	0	1	0.9	0.8	0.9
Actinomyces sp. oral taxon 180	1	1	1	1	1	1	1	1	1	1	1	1	1	1	1	1	1	1	1	1	1	0	1	1	1	0	1	1	1	0	1	1	0.7	0.9
Campylobacter rectus	1	1	0	1	1	1	1	1	1	1	1	1	1	1	1	1	0	1	0	1	1	1	1	1	1	1	1	1	1	1	0.9	0.8	1	0.9
Dialister invisus	1	1	1	1	0	1	1	1	1	1	1	1	1	1	1	1	1	1	1	1	1	1	1	1	0	1	0	1	1	1	0.9	1	0.8	0.9
Johnsonella ignava	1	1	1	1	1	1	1	0	1	1	1	1	1	1	1	1	1	1	1	1	1	0	1	1	0	1	1	1	1	1	0.9	1	0.8	0.9
Leptotrichia goodfellowii	1	0	0	1	1	1	1	1	1	1	1	1	1	1	1	1	1	1	1	1	1	0	1	1	1	1	1	1	1	1	0.8	1	0.9	0.9
Prevotella sp. F0091	1	1	1	1	1	1	1	1	1	1	1	1	1	1	1	1	1	1	1	1	1	1	1	1	0	1	0	0	1	1	1	1	0.7	0.9
Alloprevotella tannerae	1	1	1	1	1	1	1	1	1	1	1	1	1	1	1	1	0	1	1	1	1	1	1	1	0	1	0	1	1	1	1	0.9	0.8	0.9
Prevotella veroralis	1	1	1	1	1	1	1	1	1	1	1	1	1	1	1	1	1	1	1	0	1	1	1	1	0	1	0	1	1	1	1	0.9	0.8	0.9
Selenomonas flueggei	1	1	1	1	1	1	1	1	1	1	1	1	1	1	1	1	1	1	1	0	1	1	1	1	0	1	1	1	1	0	1	0.9	0.8	0.9
Streptococcus mutans	1	1	1	1	1	1	1	1	1	1	1	1	0	0	1	1	1	1	1	1	1	1	1	1	1	0	1	1	1	1	1	0.8	0.9	0.9
Streptococcus parasanguinis	1	1	1	1	1	1	1	1	0	1	1	1	1	1	1	1	1	1	1	1	0	1	1	1	1	0	1	1	1	1	0.9	1	0.8	0.9
Streptococcus pseudopneumoniae	1	1	1	1	1	0	1	1	1	1	1	1	1	1	1	1	1	1	1	1	0	1	0	1	1	1	1	1	1	1	0.9	1	0.8	0.9
Treponema medium	1	1	1	1	1	1	1	1	1	1	1	1	1	1	1	0	1	1	1	1	1	0	1	1	0	1	1	1	1	1	1	0.9	0.8	0.9
Treponema sp. OMZ 838	1	1	1	1	1	1	1	1	1	1	1	1	1	1	1	0	1	1	1	1	1	0	1	1	0	1	1	1	1	1	1	0.9	0.8	0.9
Treponema vincentii	1	1	1	1	1	1	1	1	1	1	0	1	1	1	1	0	1	1	1	1	0	1	1	1	1	1	1	1	1	1	1	0.8	0.9	0.9
candidate division SR1 bacterium MGEHA	1	1	0	1	1	1	1	1	1	1	1	1	1	1	1	1	1	0	1	1	1	0	1	1	1	1	1	1	1	1	0.9	0.9	0.9	0.9
Actinomyces sp. ICM39	1	1	1	1	1	1	1	1	1	1	1	1	1	1	1	1	1	0	1	1	1	0	1	1	1	0	1	1	1	0	1	0.9	0.7	0.866667
Lachnospiraceae bacterium oral taxon 082	1	1	1	1	1	1	1	1	0	1	1	1	1	1	1	1	1	1	1	1	1	1	1	1	0	0	0	1	1	1	0.9	1	0.7	0.866667
Prevotella_u_s	1	1	1	1	1	1	1	1	1	1	1	1	1	1	0	0	1	1	0	1	0	1	1	1	1	1	1	1	1	1	1	0.7	0.9	0.866667
Fusobacterium sp. CM21	1	0	0	1	1	1	1	1	1	1	1	1	1	1	1	1	1	1	1	1	1	0	1	1	0	1	0	1	1	1	0.8	1	0.7	0.833333
Parvimonas sp. oral taxon 110	1	1	0	1	1	1	1	1	0	1	1	1	1	1	1	1	1	1	1	1	1	1	1	1	0	1	0	0	1	1	0.8	1	0.7	0.833333
Prevotella intermedia	1	1	1	1	1	1	1	1	1	1	1	1	1	1	1	1	1	1	1	1	1	0	1	1	0	0	0	1	1	0	1	1	0.5	0.833333
Streptococcus sp. SK140	1	1	1	1	1	1	1	1	0	1	1	1	1	1	1	1	0	1	1	1	1	0	0	1	1	0	1	1	1	1	0.9	0.9	0.7	0.833333
Treponema maltophilum	1	1	1	1	1	1	1	1	1	0	1	1	1	1	1	0	1	1	1	1	0	0	1	0	1	1	1	1	1	1	0.9	0.9	0.7	0.833333
Aggregatibacter actinomycetemcomitans	0	1	0	1	1	1	1	0	1	1	0	1	1	1	1	1	0	0	1	1	1	1	1	1	1	1	1	1	1	1	0.7	0.7	1	0.8
[Eubacterium] yurii	1	0	1	1	1	1	1	1	1	1	1	1	1	1	1	1	1	0	0	1	0	0	1	1	1	1	1	0	1	1	0.9	0.8	0.7	0.8
Fusobacterium sp. oral taxon 370	1	1	0	1	1	1	1	0	1	1	1	1	1	1	1	1	0	0	1	1	1	1	1	0	1	1	0	1	1	1	0.8	0.8	0.8	0.8
Gemella haemolysans	1	0	1	1	1	1	1	1	1	1	1	1	1	0	1	1	1	1	1	1	0	1	0	1	1	0	1	1	0	1	0.9	0.9	0.6	0.8
Gemella sanguinis	0	0	0	1	1	1	1	1	0	1	1	1	1	0	1	1	1	1	1	1	0	1	1	1	1	1	1	1	1	1	0.6	0.9	0.9	0.8
Peptostreptococcaceae bacterium AS15	1	0	1	1	1	1	1	1	1	1	1	1	1	1	1	1	1	0	0	1	0	0	1	1	1	1	1	0	1	1	0.9	0.8	0.7	0.8
Prevotella histicola	1	1	1	1	1	1	1	1	1	1	1	0	1	1	1	1	1	1	1	1	1	1	1	0	0	0	1	0	1	0	1	0.9	0.5	0.8
Actinomyces sp. HPA0247	1	1	1	1	1	1	1	1	1	1	1	1	1	1	1	1	1	0	1	1	0	0	1	0	1	0	1	0	1	0	1	0.9	0.4	0.766667
Neisseria gonorrhoeae	1	1	1	1	1	1	1	1	1	1	0	0	1	1	1	1	0	0	1	1	1	0	0	1	1	0	1	1	1	1	1	0.6	0.7	0.766667
Prevotella denticola	1	1	1	1	0	1	1	1	1	1	0	1	1	1	1	0	1	1	1	1	1	1	1	1	0	0	0	0	1	1	0.9	0.8	0.6	0.766667
Prevotella pallens	1	1	1	1	1	1	1	1	1	1	1	0	1	1	1	0	0	1	1	0	1	1	1	0	0	1	0	1	1	1	1	0.6	0.7	0.766667
Prevotella salivae	1	1	1	1	1	1	1	1	1	1	1	1	1	1	1	1	1	1	1	0	1	1	0	1	0	0	0	0	1	0	1	0.9	0.4	0.766667
Prevotella sp. C561	1	1	1	1	1	1	1	1	1	1	1	0	1	1	1	1	1	1	1	1	1	1	1	1	0	0	0	0	0	0	1	0.9	0.4	0.766667
Prevotella sp. HJM029	1	1	1	1	0	1	1	1	0	1	1	1	1	1	1	1	1	1	1	0	1	1	1	1	1	0	0	0	1	0	0.8	0.9	0.6	0.766667
Prevotella sp. oral taxon 306	1	1	1	1	1	1	1	1	0	1	1	0	1	1	1	1	1	1	1	1	1	1	1	1	0	0	0	0	1	0	0.9	0.9	0.5	0.766667
Rothia mucilaginosa	1	1	0	0	1	1	1	1	1	1	1	1	0	0	1	1	1	1	1	1	0	1	0	1	1	1	1	1	1	0	0.8	0.8	0.7	0.766667
Atopobium parvulum	1	1	1	0	0	1	1	1	1	1	1	0	1	0	1	1	1	1	1	1	1	1	1	1	0	0	1	0	0	1	0.8	0.8	0.6	0.733333
Parvimonas sp. oral taxon 393	1	1	0	1	1	1	1	0	0	0	1	1	1	1	1	0	1	1	1	1	1	0	1	1	0	1	1	0	1	1	0.6	0.9	0.7	0.733333
Peptostreptococcus stomatis	1	1	1	1	0	1	1	1	1	1	0	1	1	1	0	1	0	1	1	0	0	0	1	1	0	1	1	1	1	1	0.9	0.6	0.7	0.733333
Streptococcus sp. AS20	0	1	1	1	0	1	1	1	0	1	1	1	1	1	1	1	1	1	1	0	1	1	1	0	0	0	1	0	1	1	0.7	0.9	0.6	0.733333
Streptococcus sp. DORA_10	1	1	0	0	1	1	1	1	0	1	1	1	1	0	1	1	1	1	1	1	0	1	0	1	1	0	1	0	1	1	0.7	0.9	0.6	0.733333
Treponema denticola	0	1	1	0	1	0	1	1	1	0	1	1	1	1	1	0	1	1	1	1	1	0	1	0	0	1	1	1	1	1	0.6	0.9	0.7	0.733333
Veillonella sp. ACP1	1	1	1	1	0	1	1	1	0	1	1	0	1	1	1	1	1	1	1	1	1	1	0	0	1	0	0	1	1	0	0.8	0.9	0.5	0.733333
[Eubacterium] infirmum	1	0	1	1	0	1	1	0	1	1	1	0	1	1	1	1	1	1	0	0	0	1	1	1	0	0	1	1	1	1	0.7	0.7	0.7	0.7
Haemophilus_u_s	1	0	1	1	0	0	1	1	1	1	0	1	1	1	1	0	0	1	1	0	0	1	0	1	1	1	1	1	1	1	0.7	0.6	0.8	0.7
Haemophilus haemolyticus	1	1	0	1	1	1	1	1	0	1	0	1	1	1	1	1	1	0	0	1	1	0	0	1	1	0	0	1	1	1	0.8	0.7	0.6	0.7
Peptoniphilus lacrimalis	1	1	0	1	0	1	1	1	1	1	1	1	1	0	1	1	1	0	0	1	0	0	0	1	1	0	1	1	1	1	0.8	0.7	0.6	0.7
Prevotella scopos	1	1	1	1	1	1	1	1	1	1	1	0	1	1	1	1	1	1	1	0	1	1	0	1	0	0	0	0	0	0	1	0.8	0.3	0.7
Streptococcus australis	0	1	0	1	1	1	1	1	0	1	1	1	1	0	1	1	1	0	1	1	1	0	0	0	1	1	1	1	1	0	0.7	0.8	0.6	0.7
Actinomyces sp. ICM47	1	1	1	0	1	1	1	1	1	1	1	0	1	0	1	1	1	1	1	1	0	0	1	0	1	0	0	1	0	0	0.9	0.8	0.3	0.666667
Granulicatella elegans	1	1	1	0	1	0	1	1	0	1	1	1	1	1	0	1	1	1	1	1	0	0	0	0	1	0	1	0	1	1	0.7	0.9	0.4	0.666667
Oribacterium sinus	1	1	1	1	0	1	1	1	0	1	1	1	0	0	1	0	1	1	1	1	1	1	0	1	0	0	1	1	0	0	0.8	0.7	0.5	0.666667
Streptococcus salivarius	1	1	0	1	0	1	0	1	0	1	1	1	1	0	1	1	1	1	1	0	0	0	1	1	1	0	0	1	1	1	0.6	0.8	0.6	0.666667
Streptococcus sp. M334	1	1	0	1	0	1	0	1	0	1	1	1	1	0	1	1	1	0	1	1	0	1	0	1	1	0	1	1	1	0	0.6	0.8	0.6	0.666667
Actinomyces graevenitzii	1	0	0	0	1	1	1	1	0	1	1	0	1	0	1	0	1	1	1	1	0	1	1	1	1	0	0	1	0	1	0.6	0.7	0.6	0.633333
Atopobium rimae	1	0	1	1	0	1	1	1	1	1	0	0	1	0	1	1	1	1	1	0	1	1	1	1	0	0	1	0	0	0	0.8	0.6	0.5	0.633333
Campylobacter sp. 10_1_50	1	1	1	1	0	1	1	1	0	1	1	1	1	1	1	0	0	1	1	0	1	0	0	1	0	0	0	1	1	0	0.8	0.7	0.4	0.633333
Porphyromonas_u_s	0	1	0	0	1	1	1	0	1	1	1	1	1	1	1	1	0	0	0	1	1	0	0	0	1	1	1	0	1	1	0.6	0.7	0.6	0.633333
Veillonella atypica	1	0	1	1	0	1	1	1	0	1	1	1	1	1	0	1	1	1	1	0	1	1	0	0	1	0	0	1	0	0	0.7	0.8	0.4	0.633333
Veillonella sp. ICM51a	1	0	1	1	0	1	1	1	0	1	1	1	1	1	0	1	1	1	1	0	1	1	0	0	0	0	0	1	1	0	0.7	0.8	0.4	0.633333
Veillonella sp. oral taxon 780	0	1	0	1	1	1	1	1	0	1	1	1	1	1	0	1	1	1	1	1	1	0	0	0	1	0	0	0	1	0	0.7	0.9	0.3	0.633333
Neisseria lactamica	0	1	0	1	1	1	1	1	1	1	0	0	1	1	1	1	0	0	0	1	1	0	0	1	1	0	0	1	1	0	0.8	0.5	0.5	0.6
Stenotrophomonas maltophilia	1	0	1	0	1	1	1	1	1	1	0	1	0	0	0	1	1	1	0	1	0	1	1	1	1	0	0	1	0	0	0.8	0.5	0.5	0.6
Streptococcus sp. HPH0090	1	1	1	1	0	1	1	1	0	1	1	1	0	0	0	1	0	0	0	1	1	0	0	1	1	0	0	1	1	1	0.8	0.4	0.6	0.6
Veillonella sp. HPA0037	1	1	1	1	0	1	1	1	0	1	1	0	1	1	0	1	1	1	1	0	1	1	0	0	0	0	0	1	0	0	0.8	0.7	0.3	0.6
Neisseria cinerea	0	1	0	1	1	0	0	1	1	1	0	0	1	1	1	1	0	0	0	1	1	0	0	1	1	0	0	1	1	1	0.6	0.5	0.6	0.566667
Oribacterium parvum	1	1	1	1	0	1	1	0	0	1	1	0	1	0	1	0	1	1	1	1	1	0	1	0	0	0	0	1	0	0	0.7	0.7	0.3	0.566667
Actinomyces sp. oral taxon 172	1	1	1	1	1	1	1	1	1	1	1	0	1	0	1	0	0	0	1	1	0	0	0	0	0	0	1	0	0	0	1	0.5	0.1	0.533333
Actinomyces sp. ICM58	1	1	1	0	1	1	1	1	1	1	1	0	1	0	1	0	1	0	1	1	0	0	0	0	0	0	0	0	0	0	0.9	0.6	0	0.5
Campylobacter_u_s	0	0	1	0	1	0	0	0	1	0	0	1	0	1	0	1	1	0	0	1	0	1	1	0	1	1	1	1	0	1	0.3	0.5	0.7	0.5
Megasphaera micronuciformis	1	1	1	1	0	1	0	1	1	1	1	0	0	0	0	1	1	1	1	0	0	1	0	0	0	0	0	1	0	0	0.8	0.5	0.2	0.5
Paraprevotella clara	0	1	0	1	1	0	0	0	0	1	0	1	1	1	1	1	1	0	0	1	1	0	0	1	0	1	0	0	1	0	0.4	0.7	0.4	0.5
Prevotella multiformis	1	1	1	1	0	1	1	1	0	0	0	0	1	0	1	0	1	1	1	0	1	1	1	0	0	0	0	0	0	0	0.7	0.5	0.3	0.5
Prevotella nanceiensis	0	1	0	1	1	0	1	0	1	1	1	0	1	0	1	1	0	0	0	1	0	0	0	0	0	0	1	1	1	1	0.6	0.5	0.4	0.5
Streptococcus sp. BS29a	1	1	1	0	0	1	0	1	0	0	1	0	0	1	0	1	0	1	1	0	1	1	0	1	0	0	0	1	1	0	0.5	0.5	0.5	0.5
Campylobacter sp. FOBRC14	0	1	0	1	1	1	1	0	1	0	1	0	1	0	1	0	0	0	1	0	0	0	0	1	0	1	1	0	1	0	0.6	0.4	0.4	0.466667
Haemophilus influenzae	0	1	0	1	1	1	0	0	0	1	0	0	1	1	1	1	1	0	0	1	1	0	0	0	1	0	0	1	0	0	0.5	0.6	0.3	0.466667
Mogibacterium_u_s	0	1	0	1	1	0	0	1	1	0	0	0	1	1	1	1	1	1	0	1	0	0	0	1	0	0	1	0	0	0	0.5	0.7	0.2	0.466667
Neisseria polysaccharea	0	1	0	1	1	1	0	0	1	1	0	0	1	1	0	1	0	0	0	1	1	0	0	0	1	0	0	1	1	0	0.6	0.4	0.4	0.466667
Prevotella aurantiaca	1	0	1	1	0	1	1	1	0	0	1	0	1	1	1	0	1	1	1	0	0	0	0	0	0	0	0	0	1	0	0.6	0.7	0.1	0.466667
Prevotella pleuritidis	1	0	1	1	0	0	1	0	1	0	1	0	1	0	0	0	0	1	0	0	1	0	1	1	0	0	0	1	1	1	0.5	0.3	0.6	0.466667
Slackia sp. CM382	0	0	1	1	1	1	1	0	0	0	1	0	0	1	1	0	0	1	1	0	0	0	1	1	0	0	0	1	0	1	0.5	0.5	0.4	0.466667
Streptococcus sp. I-G2	0	1	0	1	1	1	1	1	0	0	0	1	1	0	0	1	0	0	1	1	0	0	0	0	1	0	1	1	0	0	0.6	0.5	0.3	0.466667
Treponema lecithinolyticum	0	1	0	0	1	0	1	0	1	0	0	0	1	0	0	0	0	1	0	1	1	0	1	1	0	1	0	1	1	1	0.4	0.3	0.7	0.466667
Escherichia coli	1	0	0	0	0	1	1	1	0	1	0	1	0	0	0	1	1	1	1	1	0	1	0	0	0	0	0	1	0	0	0.5	0.6	0.2	0.433333
[Eubacterium] sulci	1	0	1	0	0	1	1	0	0	1	1	0	1	1	0	0	0	1	1	1	0	0	1	0	0	0	0	1	0	0	0.5	0.6	0.2	0.433333
Neisseria_u_s	1	0	1	0	1	0	1	0	0	1	0	0	0	1	0	1	0	1	0	1	0	1	0	1	0	1	1	0	0	0	0.5	0.4	0.4	0.433333
Olsenella_u_s	1	1	0	0	1	0	0	1	1	0	0	0	1	1	1	0	1	0	0	1	0	0	0	1	0	0	1	1	0	0	0.5	0.5	0.3	0.433333
Oribacterium asaccharolyticum	1	1	1	1	0	1	1	0	0	1	1	0	1	0	1	0	1	1	1	0	0	0	0	0	0	0	0	0	0	0	0.7	0.6	0	0.433333
Oribacterium sp. oral taxon 108	1	1	1	1	0	1	1	0	0	1	1	1	1	0	1	0	0	1	1	0	0	0	0	0	0	0	0	0	0	0	0.7	0.6	0	0.433333
Slackia exigua	0	0	1	1	1	1	1	0	0	0	1	0	0	0	1	0	0	1	1	0	0	0	1	1	0	0	0	1	0	1	0.5	0.4	0.4	0.433333
Streptococcus sp. BS21	1	0	1	1	0	1	0	1	0	1	1	0	0	1	1	0	0	1	1	0	0	0	0	0	0	0	1	0	1	0	0.6	0.5	0.2	0.433333
Streptococcus sp. SK643	1	0	0	1	0	0	0	1	0	1	1	1	1	0	0	1	0	0	1	1	0	0	0	1	1	0	0	0	1	0	0.4	0.6	0.3	0.433333
Atopobium sp. BS2	1	0	1	0	0	1	1	1	0	1	1	0	0	0	1	0	1	1	1	0	1	0	0	0	0	0	0	0	0	0	0.6	0.5	0.1	0.4
Prevotella fusca	1	1	1	1	0	1	1	0	0	0	1	0	1	0	0	1	0	1	1	0	1	0	0	0	0	0	0	0	0	0	0.6	0.5	0.1	0.4
Prevotella sp. oral taxon 299	0	1	1	1	1	0	1	0	0	0	0	0	1	1	1	1	0	0	1	0	0	0	0	0	0	0	0	0	1	1	0.5	0.5	0.2	0.4
Veillonella_u_s	0	1	0	0	1	0	0	0	1	0	0	1	0	0	1	0	0	0	0	1	0	0	1	1	1	0	1	0	1	1	0.3	0.3	0.6	0.4
Mycoplasma salivarium	1	0	0	0	1	0	1	0	0	0	0	0	1	0	1	1	1	0	1	0	0	0	1	0	0	1	0	0	1	0	0.3	0.5	0.3	0.366667
Porphyromonas gingivalis	0	1	0	1	1	1	1	0	0	1	0	1	1	0	1	0	0	0	0	0	0	0	1	0	0	0	0	0	1	0	0.6	0.3	0.2	0.366667
Selenomonas sp. F0473	0	0	1	0	1	0	1	0	0	0	1	0	1	0	1	0	0	1	1	0	0	0	1	0	0	0	1	0	0	1	0.3	0.5	0.3	0.366667
Streptococcus massiliensis	0	1	0	0	0	1	1	1	0	0	0	0	1	0	1	0	0	0	1	0	1	0	0	1	0	0	1	0	1	0	0.4	0.3	0.4	0.366667
Streptococcus sp. ACS2	1	0	0	0	0	1	0	1	0	1	1	0	1	0	0	0	1	1	1	0	1	0	0	0	0	0	0	1	0	0	0.4	0.5	0.2	0.366667
Streptococcus sp. CM7	0	1	1	1	0	1	0	1	0	1	1	0	1	0	0	0	0	0	1	0	0	0	1	0	0	0	0	0	1	0	0.6	0.3	0.2	0.366667
Streptococcus sp. F0442	1	0	0	0	0	1	1	1	0	1	1	0	1	0	0	1	0	0	0	0	0	0	0	1	1	0	0	1	0	0	0.5	0.3	0.3	0.366667
Streptococcus sp. OBRC6	0	1	1	1	0	1	0	0	0	1	1	0	1	0	1	0	0	1	0	0	0	0	1	0	0	0	0	0	1	0	0.5	0.4	0.2	0.366667
Tannerella forsythia	0	0	0	0	1	0	1	0	1	0	1	0	1	0	0	0	1	0	0	1	1	0	1	1	0	0	0	0	1	0	0.3	0.4	0.4	0.366667
Atopobium sp. ICM42b	1	0	1	0	0	1	1	0	0	1	1	0	0	0	1	0	1	1	1	0	0	0	0	0	0	0	0	0	0	0	0.5	0.5	0	0.333333
Haemophilus sputorum	0	1	0	1	1	1	0	0	0	0	0	0	1	1	0	0	0	0	0	1	0	0	0	0	1	0	0	1	1	0	0.4	0.3	0.3	0.333333
Neisseria bacilliformis	0	1	0	0	1	0	0	1	0	1	0	1	0	1	0	1	0	0	0	1	0	0	0	1	1	0	0	0	0	0	0.4	0.4	0.2	0.333333
Porphyromonas endodontalis	0	0	0	0	1	1	1	0	0	0	1	0	1	0	0	0	0	0	0	0	0	0	1	0	0	1	0	1	1	1	0.3	0.2	0.5	0.333333
Prevotella marshii	1	0	0	0	1	0	1	0	1	0	1	0	1	0	0	0	0	0	1	0	0	0	1	0	0	0	0	0	1	1	0.4	0.3	0.3	0.333333
Prevotella oralis	0	1	1	0	0	0	1	0	1	0	0	0	0	0	0	0	1	1	1	0	0	0	1	0	0	0	0	0	1	1	0.4	0.3	0.3	0.333333
Prevotella sp. oral taxon 473	0	0	0	1	0	0	1	1	1	0	1	0	0	0	0	0	0	0	0	1	1	0	1	1	0	0	0	0	1	0	0.4	0.2	0.4	0.333333
Streptococcus peroris	1	0	1	1	0	1	0	1	0	1	1	0	0	0	0	1	0	0	0	0	0	0	0	0	0	0	0	1	1	0	0.6	0.2	0.2	0.333333
Streptococcus sp. HSISM1	1	0	1	0	0	1	0	1	0	1	1	0	0	0	0	0	1	1	1	0	0	0	0	0	0	0	0	1	0	0	0.5	0.4	0.1	0.333333
Streptococcus sp. I-P16	0	1	0	1	0	1	1	1	0	0	0	0	0	0	0	1	0	0	0	0	0	0	0	0	1	0	1	1	1	0	0.5	0.1	0.4	0.333333
Streptococcus thermophilus	0	0	0	0	0	1	0	1	0	1	0	0	1	0	0	0	1	1	1	0	0	1	0	0	1	0	0	1	0	0	0.3	0.4	0.3	0.333333
Campylobacter curvus	0	1	0	1	1	1	0	0	0	0	0	0	0	0	1	0	0	1	1	0	0	0	0	1	0	0	0	0	1	0	0.4	0.3	0.2	0.3
Haemophilus sp. oral taxon 851	0	1	0	1	0	0	0	1	0	1	0	0	1	0	0	1	1	0	0	1	1	0	0	0	0	0	0	0	0	0	0.4	0.4	0.1	0.3
Neisseria sp. oral taxon 020	0	0	0	1	0	0	0	0	0	1	0	0	0	0	0	1	0	0	0	1	1	0	0	1	0	1	0	1	1	0	0.2	0.2	0.5	0.3
Prevotella enoeca	1	0	1	1	0	1	1	0	1	0	0	0	0	0	0	0	0	0	1	0	1	0	1	0	0	0	0	0	0	0	0.6	0.1	0.2	0.3
Veillonella sp. AS16	1	0	1	0	0	1	1	1	0	0	0	0	0	1	0	1	0	0	0	1	0	0	0	0	0	0	0	1	0	0	0.5	0.3	0.1	0.3
Cryptobacterium curtum	1	0	1	1	0	0	0	1	0	0	0	0	0	0	0	0	1	0	1	0	1	1	0	0	0	0	0	0	0	0	0.4	0.2	0.2	0.266667
Mogibacterium sp. CM50	1	0	1	0	0	0	1	0	0	0	1	0	0	0	0	0	0	0	1	0	0	0	1	0	0	0	0	0	1	1	0.3	0.2	0.3	0.266667
Olsenella uli	0	0	1	0	0	0	1	0	0	0	0	0	0	0	0	0	0	1	1	0	0	0	1	0	0	1	0	0	1	1	0.2	0.2	0.4	0.266667
Oribacterium_u_s	0	0	0	0	0	0	0	1	0	0	0	0	0	1	0	1	0	0	0	1	1	0	0	1	0	0	1	0	1	0	0.1	0.3	0.4	0.266667
Propionibacterium sp. oral taxon 192	0	0	0	1	0	0	1	0	1	0	0	0	1	1	0	0	0	0	0	1	0	0	0	0	0	0	0	0	1	1	0.3	0.3	0.2	0.266667
Scardovia wiggsiae	1	1	1	0	0	0	1	0	0	0	0	0	0	0	0	1	1	1	0	0	0	1	0	0	0	0	0	0	0	0	0.4	0.3	0.1	0.266667
Staphylococcus sp. DORA_6_22	0	0	0	0	1	0	0	1	0	0	1	1	0	1	0	0	0	0	0	0	1	0	0	0	1	0	0	0	1	0	0.2	0.3	0.3	0.266667
Streptococcus sp. SR4	0	0	0	0	0	1	0	1	0	1	0	0	1	0	0	0	1	1	1	0	0	0	0	0	0	0	0	1	0	0	0.3	0.4	0.1	0.266667
Streptococcus vestibularis	1	0	0	0	0	1	0	1	0	1	0	0	0	0	0	1	1	1	1	0	0	0	0	0	0	0	0	0	0	0	0.4	0.4	0	0.266667
Prevotella bivia	1	0	0	0	0	1	1	0	0	0	0	0	1	0	1	0	0	0	1	0	0	0	1	0	0	0	0	0	0	0	0.3	0.3	0.1	0.233333
Prevotella disiens	1	0	0	1	0	1	1	0	0	0	1	0	0	0	1	0	0	0	1	0	0	0	0	0	0	0	0	0	0	0	0.4	0.3	0	0.233333
Streptococcus sp. HSISS1	1	0	0	0	0	0	0	1	0	1	0	0	1	0	0	0	1	1	1	0	0	0	0	0	0	0	0	0	0	0	0.3	0.4	0	0.233333
Fretibacterium fastidiosum	0	0	0	0	1	0	1	0	1	0	0	0	1	0	0	0	0	0	0	0	0	0	1	0	0	1	0	0	1	0	0.3	0.1	0.3	0.233333
Peptostreptococcaceae_u_s	0	1	0	0	0	0	0	0	0	0	0	0	0	0	1	0	0	1	0	0	1	0	0	0	0	0	0	1	0	1	0.1	0.2	0.3	0.2
Peptostreptococcaceae bacterium oral taxon 113	0	0	0	0	0	0	0	0	1	1	1	0	0	0	1	0	0	0	0	1	0	0	1	0	0	0	0	0	0	0	0.2	0.3	0.1	0.2
Streptococcus anginosus group	0	0	0	0	1	0	0	0	0	0	0	1	0	0	0	0	0	0	0	1	0	1	0	0	1	0	0	1	0	0	0.1	0.2	0.3	0.2
Streptococcus sp. GMD6S	0	0	0	0	0	0	0	0	0	0	0	1	0	1	0	1	1	0	0	1	0	0	0	0	0	0	1	0	0	0	0	0.5	0.1	0.2
Actinomyces sp. S6-Spd3	0	0	0	0	0	1	1	0	0	1	0	0	0	0	1	0	0	1	0	0	0	0	0	0	0	0	0	0	0	0	0.3	0.2	0	0.166667
Alloprevotella rava	1	0	0	0	0	1	1	0	0	0	0	0	1	0	0	0	0	0	0	0	0	0	0	0	0	0	0	0	1	0	0.3	0.1	0.1	0.166667
Anaeroglobus geminatus	0	0	0	0	1	0	1	0	0	0	0	0	0	0	0	0	0	0	0	0	0	0	1	1	0	0	0	0	1	0	0.2	0	0.3	0.166667
Atopobium sp. oral taxon 199	0	0	1	0	0	1	1	0	0	0	0	0	0	0	0	0	0	0	1	0	0	1	0	0	0	0	0	0	0	0	0.3	0.1	0.1	0.166667
Clostridiales_u_s	0	1	0	0	0	1	0	0	0	0	0	1	0	0	1	0	0	0	0	0	0	0	0	0	0	0	0	0	0	1	0.2	0.2	0.1	0.166667
Conchiformibius_u_s	0	0	0	0	1	0	0	0	0	1	0	0	0	1	0	1	0	0	0	1	0	0	0	0	0	0	0	0	0	0	0.2	0.3	0	0.166667
Filifactor alocis	0	0	1	0	0	0	1	0	1	0	0	0	0	0	0	0	0	0	0	0	0	0	1	0	0	0	0	0	1	0	0.3	0	0.2	0.166667
Peptoanaerobacter stomatis	0	0	0	0	0	0	1	0	1	0	0	0	1	0	0	0	0	0	0	0	0	0	1	0	0	1	0	0	0	0	0.2	0.1	0.2	0.166667
Shuttleworthia_u_s	0	0	0	0	0	0	1	0	0	0	0	0	0	0	0	0	1	0	0	0	1	0	1	1	0	0	0	0	0	0	0.1	0.1	0.3	0.166667
Bifidobacterium dentium	0	1	1	0	0	0	1	0	0	0	0	0	0	0	0	0	0	0	1	0	0	0	0	0	0	0	0	0	0	0	0.3	0.1	0	0.133333
Bifidobacterium sp. MSTE12	0	1	1	0	0	0	1	0	0	0	0	0	0	0	0	0	0	0	1	0	0	0	0	0	0	0	0	0	0	0	0.3	0.1	0	0.133333
Haemophilus pittmaniae	0	0	0	1	0	1	0	0	0	1	0	0	0	0	0	0	0	0	0	0	1	0	0	0	0	0	0	0	0	0	0.3	0	0.1	0.133333
Mogibacterium timidum	0	0	0	0	0	0	1	0	0	0	0	0	0	0	0	0	0	0	0	0	0	0	1	0	0	0	0	0	1	1	0.1	0	0.3	0.133333
Moraxella_u_s	0	0	0	1	0	0	0	0	0	1	0	0	0	0	0	0	0	0	0	1	1	0	0	0	0	0	0	0	0	0	0.2	0.1	0.1	0.133333
Propionibacterium acidifaciens	0	0	0	1	0	1	0	0	0	0	0	0	0	0	0	0	0	0	1	0	1	0	0	0	0	0	0	0	0	0	0.2	0.1	0.1	0.133333
Pseudomonas_u_s	1	1	0	0	0	0	0	0	0	0	1	0	0	0	0	0	0	0	0	0	0	1	0	0	0	0	0	0	0	0	0.2	0.1	0.1	0.133333
Streptococcus sp. GMD1S	0	0	0	0	0	0	0	1	0	0	0	0	0	0	0	1	0	0	0	0	0	0	0	0	0	0	0	1	1	0	0.1	0.1	0.2	0.133333
Treponema_u_s	0	0	0	0	0	1	1	0	0	0	0	0	0	0	0	1	0	0	0	0	0	0	0	0	0	1	0	0	0	0	0.2	0.1	0.1	0.133333
Actinomyces cardiffensis	0	0	0	0	0	0	1	0	0	0	0	0	0	0	0	0	0	0	0	0	0	0	1	0	0	0	0	0	1	0	0.1	0	0.2	0.1
Actinomyces sp. ph3	0	0	0	0	0	0	1	1	0	1	0	0	0	0	0	0	0	0	0	0	0	0	0	0	0	0	0	0	0	0	0.3	0	0	0.1
Bacteroidales_u_s	0	0	0	0	0	0	0	0	0	0	0	0	0	1	0	0	0	0	0	0	0	0	0	0	0	1	1	0	0	0	0	0.1	0.2	0.1
Bulleidia extructa	0	0	0	0	0	0	1	0	0	0	0	0	0	0	0	0	0	0	0	0	0	0	1	0	0	0	0	0	0	1	0.1	0	0.2	0.1
Corynebacterium argentoratense	0	0	0	0	0	0	0	0	1	0	0	0	1	0	0	0	0	0	0	0	0	0	0	0	0	0	0	0	1	0	0.1	0.1	0.1	0.1
Desulfobulbus_u_s	0	0	0	0	0	0	0	0	0	0	0	1	0	0	0	0	0	0	0	0	0	0	1	0	0	0	0	0	1	0	0	0.1	0.2	0.1
[Eubacterium] saphenum	0	0	0	0	0	0	1	0	0	0	0	0	0	0	0	0	0	0	0	0	0	0	1	0	0	0	0	0	1	0	0.1	0	0.2	0.1
Haemophilus parahaemolyticus	0	1	0	0	0	0	1	0	0	0	0	1	0	0	0	0	0	0	0	0	0	0	0	0	0	0	0	0	0	0	0.2	0.1	0	0.1
Kingella_u_s	0	0	0	0	0	0	0	0	0	0	0	0	1	1	0	0	0	0	0	0	0	0	0	0	1	0	0	0	0	0	0	0.2	0.1	0.1
Kingella kingae	0	0	0	0	1	0	0	0	0	1	0	0	0	0	0	1	0	0	0	0	0	0	0	0	0	0	0	0	0	0	0.2	0.1	0	0.1
Peptostreptococcus sp. MV1	0	0	0	0	0	1	1	0	0	0	0	0	0	0	0	0	0	0	0	0	0	0	0	0	0	0	0	0	1	0	0.2	0	0.1	0.1
Prevotella amnii	0	0	0	1	0	0	1	0	0	0	0	0	0	0	0	0	0	1	0	0	0	0	0	0	0	0	0	0	0	0	0.2	0.1	0	0.1
Prevotella baroniae	0	0	0	0	0	0	1	0	0	0	0	0	0	0	0	0	0	0	0	0	0	0	1	0	0	0	0	0	0	1	0.1	0	0.2	0.1
Prevotella buccae	0	0	0	0	0	0	1	0	0	0	0	0	0	0	0	0	0	1	0	0	0	0	0	0	0	0	0	0	1	0	0.1	0.1	0.1	0.1
Shuttleworthia satelles	0	0	1	0	0	0	0	0	0	0	0	0	0	0	0	0	0	1	1	0	0	0	0	0	0	0	0	0	0	0	0.1	0.2	0	0.1
Streptococcus sp. HSISS3	0	0	0	0	0	0	0	1	0	0	0	0	0	0	0	0	0	1	0	0	1	0	0	0	0	0	0	0	0	0	0.1	0.1	0.1	0.1
Acinetobacter_u_s	0	0	0	0	0	0	0	0	0	0	0	0	0	0	0	0	0	0	0	0	0	0	0	1	0	1	0	0	0	0	0	0	0.2	0.0666667
Actinobacillus_u_s	0	0	0	0	0	0	0	0	0	0	0	0	0	1	0	0	0	0	0	0	0	0	0	0	0	0	0	0	1	0	0	0.1	0.1	0.0666667
Actinomyces sp. oral taxon 181	0	0	0	0	0	0	0	1	0	1	0	0	0	0	0	0	0	0	0	0	0	0	0	0	0	0	0	0	0	0	0.2	0	0	0.0666667
Bacteroidetes bacterium oral taxon 272	0	0	0	0	0	0	0	0	0	0	0	0	0	0	0	0	0	0	0	0	0	0	1	0	0	0	0	0	1	0	0	0	0.2	0.0666667
Bifidobacterium breve	1	0	0	0	0	0	0	0	0	0	0	0	0	0	0	0	1	0	0	0	0	0	0	0	0	0	0	0	0	0	0.1	0.1	0	0.0666667
Bifidobacterium longum	1	0	0	0	0	0	0	0	0	0	0	0	0	0	0	0	1	0	0	0	0	0	0	0	0	0	0	0	0	0	0.1	0.1	0	0.0666667
Dialister micraerophilus	1	0	0	0	0	0	0	0	0	0	1	0	0	0	0	0	0	0	0	0	0	0	0	0	0	0	0	0	0	0	0.1	0.1	0	0.0666667
[Eubacterium] nodatum	0	0	0	0	0	0	0	0	0	0	0	0	0	0	0	0	0	0	0	0	0	0	1	0	0	0	0	0	1	0	0	0	0.2	0.0666667
Gemella bergeri	0	0	0	0	0	0	0	0	0	0	1	0	0	0	0	0	0	0	0	0	0	0	0	0	0	0	0	0	1	0	0	0.1	0.1	0.0666667
Haemophilus paraphrohaemolyticus	0	0	0	0	0	0	0	0	0	0	0	1	0	0	0	0	0	0	0	1	0	0	0	0	0	0	0	0	0	0	0	0.2	0	0.0666667
Lactobacillus salivarius	0	0	0	0	0	0	0	0	0	1	0	0	0	0	0	0	0	0	0	0	0	0	0	1	0	0	0	0	0	0	0.1	0	0.1	0.0666667
Mitsuokella_u_s	0	0	0	0	0	0	1	0	0	0	0	0	0	0	0	0	0	0	0	0	0	0	0	0	0	0	0	0	0	1	0.1	0	0.1	0.0666667
Nakamurella_u_s	0	0	0	0	0	0	1	0	0	0	0	0	0	0	0	0	0	0	0	0	0	0	0	0	0	1	0	0	0	0	0.1	0	0.1	0.0666667
Parascardovia denticolens	1	0	0	0	0	0	0	0	0	1	0	0	0	0	0	0	0	0	0	0	0	0	0	0	0	0	0	0	0	0	0.2	0	0	0.0666667
Clostridioides difficile	0	0	0	0	0	0	0	0	0	0	0	0	0	0	1	0	0	0	0	0	0	0	0	1	0	0	0	0	0	0	0	0.1	0.1	0.0666667
Peptostreptococcus anaerobius	0	0	0	0	0	1	1	0	0	0	0	0	0	0	0	0	0	0	0	0	0	0	0	0	0	0	0	0	0	0	0.2	0	0	0.0666667
Phocaeicola abscessus	0	0	0	0	0	0	0	0	0	0	0	0	0	0	0	0	0	0	0	0	0	0	1	0	0	0	0	0	1	0	0	0	0.2	0.0666667
Streptococcus dysgalactiae	0	0	1	0	0	0	0	0	0	0	0	0	0	0	0	0	0	0	0	0	0	0	0	0	0	0	0	0	0	1	0.1	0	0.1	0.0666667
Streptococcus sp. C150	0	0	0	0	0	0	0	1	0	0	0	0	0	0	0	0	0	1	0	0	0	0	0	0	0	0	0	0	0	0	0.1	0.1	0	0.0666667
Acinetobacter baumannii	0	0	0	0	0	0	0	0	0	0	0	0	0	0	0	0	0	0	0	0	0	1	0	0	0	0	0	0	0	0	0	0	0.1	0.0333333
Bacteroides pyogenes	0	0	0	0	1	0	0	0	0	0	0	0	0	0	0	0	0	0	0	0	0	0	0	0	0	0	0	0	0	0	0.1	0	0	0.0333333
Bifidobacterium moukalabense	0	0	0	0	0	0	1	0	0	0	0	0	0	0	0	0	0	0	0	0	0	0	0	0	0	0	0	0	0	0	0.1	0	0	0.0333333
Bifidobacterium sp. 12_1_47BFAA	0	0	0	0	0	0	0	0	0	0	0	0	0	0	0	0	1	0	0	0	0	0	0	0	0	0	0	0	0	0	0	0.1	0	0.0333333
Bilophila_u_s	0	0	0	0	0	0	0	0	0	0	0	0	0	0	0	0	0	0	0	0	0	0	0	0	0	0	0	0	1	0	0	0	0.1	0.0333333
Capnocytophaga_u_s	0	0	0	0	0	0	0	0	0	0	0	0	0	0	0	0	0	0	0	0	0	0	0	0	0	0	0	0	1	0	0	0	0.1	0.0333333
Carnobacterium maltaromaticum	0	0	0	0	0	0	0	0	0	0	0	0	0	0	0	0	1	0	0	0	0	0	0	0	0	0	0	0	0	0	0	0.1	0	0.0333333
Chlamydia psittaci	0	0	0	0	0	0	0	0	0	0	0	0	0	0	0	0	0	0	0	0	0	1	0	0	0	0	0	0	0	0	0	0	0.1	0.0333333
Cupriavidus_u_s	0	0	0	0	0	0	0	0	0	0	0	0	0	0	0	0	0	0	0	0	0	0	0	0	0	0	0	0	0	1	0	0	0.1	0.0333333
Desulfobulbus sp. oral taxon 041	0	0	0	0	0	0	0	0	0	0	0	0	0	0	0	0	0	0	0	0	0	0	1	0	0	0	0	0	0	0	0	0	0.1	0.0333333
Dialister_u_s	0	0	0	0	1	0	0	0	0	0	0	0	0	0	0	0	0	0	0	0	0	0	0	0	0	0	0	0	0	0	0.1	0	0	0.0333333
Eggerthia catenaformis	0	0	0	0	0	0	0	0	0	0	0	0	0	0	0	0	0	0	0	0	0	0	1	0	0	0	0	0	0	0	0	0	0.1	0.0333333
Clostridiales Family XIII. Incertae Sedis_u_s	0	0	0	0	0	0	0	0	0	0	0	0	0	0	0	0	0	0	0	0	0	0	0	0	1	0	0	0	0	0	0	0	0.1	0.0333333
Fusobacterium_u_s	0	0	1	0	0	0	0	0	0	0	0	0	0	0	0	0	0	0	0	0	0	0	0	0	0	0	0	0	0	0	0.1	0	0	0.0333333
Pasteurellaceae_u_s	0	0	0	1	0	0	0	0	0	0	0	0	0	0	0	0	0	0	0	0	0	0	0	0	0	0	0	0	0	0	0.1	0	0	0.0333333
Chlorobiaceae_u_s	0	0	0	0	0	0	0	0	0	0	0	0	1	0	0	0	0	0	0	0	0	0	0	0	0	0	0	0	0	0	0	0.1	0	0.0333333
[Hallella] seregens	0	0	0	0	0	0	0	0	0	0	0	0	0	0	0	0	0	0	0	0	0	0	0	0	0	0	0	0	1	0	0	0	0.1	0.0333333
Lactobacillus_u_s	0	0	0	0	0	0	0	1	0	0	0	0	0	0	0	0	0	0	0	0	0	0	0	0	0	0	0	0	0	0	0.1	0	0	0.0333333
Leucobacter chironomi	0	0	0	0	0	1	0	0	0	0	0	0	0	0	0	0	0	0	0	0	0	0	0	0	0	0	0	0	0	0	0.1	0	0	0.0333333
Megasphaera_u_s	0	0	0	0	1	0	0	0	0	0	0	0	0	0	0	0	0	0	0	0	0	0	0	0	0	0	0	0	0	0	0.1	0	0	0.0333333
Mitsuokella sp. oral taxon 131	1	0	0	0	0	0	0	0	0	0	0	0	0	0	0	0	0	0	0	0	0	0	0	0	0	0	0	0	0	0	0.1	0	0	0.0333333
Mobiluncus_u_s	0	0	0	0	0	1	0	0	0	0	0	0	0	0	0	0	0	0	0	0	0	0	0	0	0	0	0	0	0	0	0.1	0	0	0.0333333
Mobiluncus curtisii	0	0	1	0	0	0	0	0	0	0	0	0	0	0	0	0	0	0	0	0	0	0	0	0	0	0	0	0	0	0	0.1	0	0	0.0333333
Olsenella profusa	0	0	0	0	0	1	0	0	0	0	0	0	0	0	0	0	0	0	0	0	0	0	0	0	0	0	0	0	0	0	0.1	0	0	0.0333333
Rodentibacter pneumotropicus	0	0	0	1	0	0	0	0	0	0	0	0	0	0	0	0	0	0	0	0	0	0	0	0	0	0	0	0	0	0	0.1	0	0	0.0333333
Peptoniphilus_u_s	0	0	0	0	0	0	0	0	1	0	0	0	0	0	0	0	0	0	0	0	0	0	0	0	0	0	0	0	0	0	0.1	0	0	0.0333333
Porphyromonas asaccharolytica	0	0	0	0	0	0	1	0	0	0	0	0	0	0	0	0	0	0	0	0	0	0	0	0	0	0	0	0	0	0	0.1	0	0	0.0333333
Porphyromonas gulae	0	0	0	0	0	0	0	0	0	0	0	0	0	0	0	0	0	0	0	0	0	0	0	0	0	0	0	0	1	0	0	0	0.1	0.0333333
Porphyromonas uenonis	0	0	0	0	0	0	1	0	0	0	0	0	0	0	0	0	0	0	0	0	0	0	0	0	0	0	0	0	0	0	0.1	0	0	0.0333333
Prevotella dentalis	0	0	0	0	0	0	0	0	0	0	0	0	0	0	0	0	0	0	0	0	0	0	0	0	0	0	0	0	1	0	0	0	0.1	0.0333333
Prevotella sp. MSX73	0	0	0	0	0	0	1	0	0	0	0	0	0	0	0	0	0	0	0	0	0	0	0	0	0	0	0	0	0	0	0.1	0	0	0.0333333
Prevotella timonensis	0	0	0	0	0	0	1	0	0	0	0	0	0	0	0	0	0	0	0	0	0	0	0	0	0	0	0	0	0	0	0.1	0	0	0.0333333
Acidipropionibacterium_u_s	0	0	0	0	0	0	1	0	0	0	0	0	0	0	0	0	0	0	0	0	0	0	0	0	0	0	0	0	0	0	0.1	0	0	0.0333333
Propionibacteriaceae_u_s	0	0	0	0	0	0	0	0	0	0	0	0	0	0	0	0	0	0	0	0	0	1	0	0	0	0	0	0	0	0	0	0	0.1	0.0333333
Propionibacterium sp. DORA_15	0	0	0	0	0	0	0	1	0	0	0	0	0	0	0	0	0	0	0	0	0	0	0	0	0	0	0	0	0	0	0.1	0	0	0.0333333
Pseudoramibacter alactolyticus	0	0	0	0	0	0	0	0	0	0	0	0	0	0	0	0	0	0	0	0	0	0	0	0	0	0	0	0	1	0	0	0	0.1	0.0333333
Selenomonas_u_s	0	0	0	0	0	0	0	0	0	0	0	0	0	0	0	0	0	0	0	0	0	0	0	0	0	0	0	1	0	0	0	0	0.1	0.0333333
Shuttleworthia sp. MSX8B	0	0	1	0	0	0	0	0	0	0	0	0	0	0	0	0	0	0	0	0	0	0	0	0	0	0	0	0	0	0	0.1	0	0	0.0333333
Staphylococcus aureus	0	0	0	0	0	0	0	0	0	0	0	0	0	0	0	0	0	0	1	0	0	0	0	0	0	0	0	0	0	0	0	0.1	0	0.0333333
Streptococcus equi	0	0	0	0	0	0	0	1	0	0	0	0	0	0	0	0	0	0	0	0	0	0	0	0	0	0	0	0	0	0	0.1	0	0	0.0333333
Streptococcus pyogenes	0	0	0	0	0	0	0	1	0	0	0	0	0	0	0	0	0	0	0	0	0	0	0	0	0	0	0	0	0	0	0.1	0	0	0.0333333
Streptococcus sp. AC15	0	0	0	0	0	0	0	0	0	0	0	0	0	0	0	0	0	0	0	0	0	0	0	0	0	0	0	0	1	0	0	0	0.1	0.0333333
Streptococcus sp. GMD2S	0	0	0	0	0	0	0	1	0	0	0	0	0	0	0	0	0	0	0	0	0	0	0	0	0	0	0	0	0	0	0.1	0	0	0.0333333
Streptococcus sp. HSISS2	0	0	0	0	0	0	0	1	0	0	0	0	0	0	0	0	0	0	0	0	0	0	0	0	0	0	0	0	0	0	0.1	0	0	0.0333333
Streptococcus suis	0	0	0	0	0	1	0	0	0	0	0	0	0	0	0	0	0	0	0	0	0	0	0	0	0	0	0	0	0	0	0.1	0	0	0.0333333
Treponema putidum	0	0	0	0	0	0	0	0	0	0	0	0	0	0	0	0	0	0	0	0	0	0	1	0	0	0	0	0	0	0	0	0	0.1	0.0333333
Number of species detected	266	257	253	266	249	282	301	269	233	272	260	231	274	242	256	249	251	253	267	250	235	214	250	241	215	206	217	239	279	231	374	343	352	406
