# Supplementary material for: Metagenome sequencing-based strain-level and functional characterization of supragingival microbiome associated with dental caries in children
Source: J Oral Microbiol. 2018 Dec 28;11(1):1557986. doi: 10.1080/20002297.2018.1557986 (PMC6327923; doi:10.1080/20002297.2018.1557986)
Supplement: Supplemental Material [file ZJOM_A_1557986_SM3789.zip › Supplemental data/Suppl. file5. Strain abundances and detection frequencies.xlsx]

## Sheet: Relative abundances
Class	Caries	Caries	Caries	Caries	Caries	Caries	Caries	Caries	Caries	Caries	Caries	Caries	Caries	Caries	Caries	Caries	Caries	Caries	Caries	Caries	Free	Free	Free	Free	Free	Free	Free	Free	Free	Free
Sub class	Advanced_caries	Advanced_caries	Advanced_caries	Advanced_caries	Advanced_caries	Advanced_caries	Advanced_caries	Advanced_caries	Advanced_caries	Advanced_caries	Early_caries	Early_caries	Early_caries	Early_caries	Early_caries	Early_caries	Early_caries	Early_caries	Early_caries	Early_caries	Caries_free	Caries_free	Caries_free	Caries_free	Caries_free	Caries_free	Caries_free	Caries_free	Caries_free	Caries_free
Subject ID	AC1	AC2	AC3	AC4	AC5	AC6	AC7	AC8	AC9	AC10	EC1	EC2	EC3	EC4	EC5	EC6	EC7	EC8	EC9	EC10	CF1	CF2	CF3	CF4	CF5	CF6	CF7	CF8	CF9	CF10	Average AC	Average EC	Average CF	Overall
Actinomyces dentalis DSM 19115	0.026	0.1165	0.0627	0.0911	0.0884	0.1303	0.0232	0.0154	0.0692	0.0466	0.1022	0.1329	0.0833	0.0886	0.031	0.0258	0.0429	0.1407	0.0416	0.0967	0.2098	0.0671	0.063	0.0177	0.0127	0.0744	0.0609	0.0494	0.0564	0.0253	0.06694	0.07857	0.06367	0.0697267
Actinobaculum sp oral taxon 183 str F0552	0.0533	0.0616	0.007	0.0029	0.0112	0.0012	0.0012	0.0277	0.007	0.0974	0.0007	0.0645	0.0084	0.0146	0.0187	0.0016	0.0032	0.2332	0.0267	0.0177	0.1605	0.2332	0.0058	0.0266	0.0199	0.0125	0.0279	0.0096	0.021	0.0103	0.02705	0.03893	0.05273	0.03957
Actinomyces gerencseriae DSM 6844	0.0262	0.0462	0.0704	0.0046	0.0154	0.0036	0.0049	0.0327	0.0294	0.0032	0.0038	0.0491	0.0043	0.0515	0.0174	0.054	0.0119	0.0041	0.0409	0.028	0.0009	0.0628	0.0212	0.0115	0.0283	0.0161	0.0099	0.2961	0.0032	0.0854	0.02366	0.0265	0.05354	0.0345667
Actinomyces naeslundii str Howell 279	0.0518	0.0482	0.0144	0.0249	0.0174	0.0225	0.0263	0.0237	0.0384	0.0333	0.0398	0.1017	0.0118	0.0277	0.0051	0.0508	0.02	0.0044	0.011	0.0404	0.0243	0.069	0.0409	0.0505	0.0388	0.0273	0.0503	0.0572	0.0064	0.0584	0.03009	0.03127	0.04231	0.0345567
Actinomyces johnsonii F0510	0.0638	0.0531	0.0256	0.0125	0.0634	0.0013	0.0118	0.009	0.0186	0.0755	0.0097	0.0024	0.06	0.0107	0.0062	0.0074	0.0756	0.0294	0.0313	0.0149	0.0028	0.0047	0	0.0279	0.0243	0.0273	0.0756	0	0.0507	0.0114	0.03346	0.02476	0.02247	0.0268967
Propionibacterium propionicum F0230a	0.0068	0.0189	0.006	0.0362	0.0648	0.005	0.0143	0.0033	0.0515	0.0235	0.0259	0.0224	0.0304	0.0135	0.0174	0.0052	0.0059	0.0044	0.0068	0.0361	0.045	0.004	0.0149	0.0078	0.025	0.0198	0.0249	0.015	0.0824	0.1581	0.02303	0.0168	0.03969	0.0265067
Actinomyces sp oral taxon 175 str F0384	0.0157	0.0111	0.0136	0.0152	0.0096	0.0183	0.0079	0.0401	0.0208	0.0154	0.0264	0.0129	0.0107	0.0112	0.0077	0.0405	0.0429	0.0168	0.0192	0.0192	0.0198	0.019	0.0137	0.0767	0.0761	0.0591	0.0271	0.0134	0.0121	0.0168	0.01677	0.02075	0.03338	0.0236333
Actinomyces oris K20	0.0188	0.0059	0.0095	0.0104	0.0049	0.0291	0.0047	0.0208	0.01	0.0122	0.0118	0.0114	0.0083	0.0104	0.0059	0.0423	0.0464	0.0148	0.0123	0.0155	0.0097	0.0183	0.0097	0.0238	0.1703	0.0419	0.0234	0.0101	0.0063	0.0143	0.01263	0.01791	0.03278	0.0211067
Actinomyces viscosus C505	0.0173	0.0087	0.0133	0.0171	0.0072	0.0225	0.006	0.0199	0.0173	0.0146	0.0217	0.0142	0.0109	0.0123	0.0085	0.0365	0.0368	0.0155	0.0156	0.0125	0.0116	0.0197	0.0114	0.0524	0.0697	0.0674	0.024	0.0113	0.0089	0.0182	0.01439	0.01845	0.02946	0.0207667
Actinomyces sp oral taxon 178 str F0338	0.0294	0.0212	0.0289	0.0154	0.0106	0.0024	0.0119	0.0103	0.0199	0.0227	0.0943	0.0082	0.014	0.0172	0.0276	0.0065	0.0184	0.006	0.0328	0.0363	0.0053	0.0094	0.0198	0.0095	0.0142	0.0148	0.0175	0.0076	0.0169	0.0162	0.01727	0.02613	0.01312	0.01884
Actinomyces sp oral taxon 877 str F0543	0.0276	0.0173	0.0251	0.0152	0.0104	0.0029	0.0118	0.0122	0.0233	0.0202	0.0977	0.0081	0.0141	0.0256	0.0274	0.0067	0.0173	0.0059	0.0237	0.0344	0.005	0.0094	0.0194	0.0109	0.0126	0.0144	0.017	0.0082	0.0159	0.0162	0.0166	0.02609	0.0129	0.01853
Actinomyces sp oral taxon 849 str F0330	0.0333	0.0222	0.0166	0.0091	0.0387	0.0017	0.0104	0.0074	0.0154	0.0406	0.0075	0.0039	0.0316	0.0094	0.0052	0.0079	0.0415	0.0182	0.0328	0.0093	0.003	0.0067	0.0543	0.0198	0.0202	0.0228	0.026	0.0061	0.016	0.0114	0.01954	0.01673	0.01863	0.0183
candidate division TM7 single cell isolate TM7c	0.0047	0.034	0.013	0.0329	0.0159	0.0119	0.0336	0.0083	0.0241	0.0257	0.0113	0.0206	0.043	0.0059	0.0124	0.009	0.0099	0.0052	0.0036	0.0603	0.0226	0.0076	0.0253	0.0098	0.0062	0.025	0.0178	0.0181	0.0113	0.0113	0.02041	0.01812	0.0155	0.01801
Actinomyces massiliensis F0489	0	0.0214	0.0281	0.0377	0.0245	0.0053	0.0032	0.0035	0.0196	0.0174	0.0144	0.0506	0.0258	0	0	0	0	0	0.0043	0.0311	0.0052	0.0329	0.0234	0	0.0138	0	0.0271	0.0207	0.0095	0	0.01607	0.01262	0.01326	0.0139833
Corynebacterium matruchotii ATCC 14266	0.0135	0.01	0	0.0113	0.0172	0	0.0172	0.0573	0.0138	0.0294	0.0312	0.0257	0	0.0072	0	0	0.0124	0.0071	0	0.019	0	0.0285	0	0.0295	0.0181	0	0.0264	0	0.0076	0.009	0.01697	0.01026	0.01191	0.0130467
Streptococcus sp 2 1 36FAA	0.0024	0.0034	0.0073	0.0119	0.0113	0.0273	0.0041	0.0491	0.0085	0.0065	0.0052	0.0013	0.0151	0.0041	0.0434	0.0147	0.039	0.0049	0.0079	0.002	0.0106	0.0076	0.0054	0.0088	0.0089	0.0005	0.0154	0.0004	0.0046	0.002	0.01318	0.01376	0.00642	0.01112
Veillonella dispar DORA 11	0.0153	0.0146	0.0132	0.0168	0.0076	0.0177	0.0107	0.0229	0.0075	0.0127	0.0053	0.0102	0.014	0.014	0.0074	0.0167	0.0131	0.0099	0.0097	0.0106	0.0055	0.006	0.0065	0.0057	0.0115	0.0033	0.0072	0.0167	0.0107	0.0041	0.0139	0.01109	0.00772	0.0109033
Veillonella sp 6 1 27	0.0103	0.0148	0.0136	0.0185	0.0068	0.0183	0.0099	0.0242	0.0074	0.012	0.005	0.0106	0.0155	0.0133	0.0073	0.0149	0.0138	0.0086	0.0114	0.013	0.005	0.006	0.0063	0.0058	0.0109	0.003	0.0074	0.0154	0.0097	0.0048	0.01358	0.01134	0.00743	0.0107833
Streptococcus gordonii str Challis substr CH1	0.0022	0.0023	0.0113	0.013	0.0076	0.0229	0.0032	0.0558	0.0074	0.0028	0.0055	0.0009	0.0175	0.0039	0.0504	0.0101	0.021	0.0036	0.0087	0.0012	0.0199	0.0061	0.0036	0.0098	0.0056	0.0004	0.013	0.0009	0.0091	0.0023	0.01285	0.01228	0.00707	0.0107333
candidate division TM7 single cell isolate TM7b	0.0046	0.0185	0.0116	0.0176	0.0078	0.0147	0.0201	0.0051	0.0127	0.013	0.0096	0.0106	0.0228	0.0037	0.0052	0.007	0.0063	0.0037	0.0085	0.0332	0.0111	0.005	0.0128	0.0051	0.0031	0.0118	0.0095	0.0108	0.0054	0.0054	0.01257	0.01106	0.008	0.0105433
Veillonella sp 3 1 44	0.0102	0.0135	0.0127	0.0195	0.0054	0.0178	0.0094	0.02	0.0072	0.0118	0.0056	0.0117	0.0161	0.0136	0.0074	0.0144	0.0131	0.0085	0.0105	0.01	0.0047	0.0061	0.006	0.0059	0.011	0.0029	0.0073	0.0148	0.0109	0.0046	0.01275	0.01109	0.00742	0.01042
Actinomyces sp oral taxon 448 str F0400	0.0051	0.0003	0.0259	0.0004	0.0003	0.0035	0.0002	0.0117	0.006	0.0017	0.0002	0.0004	0.0003	0.1611	0.0012	0.0058	0.0004	0.0002	0.0421	0.0006	0.0003	0.0163	0.0009	0.0129	0.0023	0.0002	0.0006	0	0.0002	0.001	0.00551	0.02123	0.00347	0.01007
Leptotrichia buccalis C 1013 b	0.0143	0.0057	0.0102	0.0056	0.01	0.0021	0.0078	0.005	0.0127	0.0097	0.0088	0.0055	0.0102	0.0039	0.0153	0.0049	0.001	0.0102	0.0194	0.0051	0.0025	0.0111	0.0157	0.0109	0.0203	0.0177	0.0202	0.0122	0.0041	0.009	0.00831	0.00843	0.01237	0.00970333
Lautropia mirabilis ATCC 51599	0.0047	0.0046	0.0014	0.0107	0.0078	0.0027	0.0088	0.0036	0.0239	0.0071	0.0022	0.005	0.0161	0.016	0.0059	0.0241	0.0113	0.0009	0.0021	0.0043	0.0188	0.0059	0.0081	0.0036	0.0119	0.0185	0.0131	0.0059	0.0238	0.0079	0.00753	0.00879	0.01175	0.00935667
candidate division TM7 single cell isolate TM7a	0.0076	0.0095	0.018	0.0116	0.0045	0.0238	0.0144	0.0053	0.0076	0.008	0.0149	0.0057	0.0127	0.0042	0.0039	0.0043	0.0046	0.0075	0.024	0.0165	0.0066	0.0055	0.0091	0.0036	0.0019	0.0074	0.0073	0.0059	0.0036	0.0037	0.01103	0.00983	0.00546	0.00877333
Leptotrichia shahii DSM 19757	0.0107	0.0054	0.0225	0.0021	0.0029	0.0123	0.0067	0.0073	0.0101	0.0035	0.0227	0.0075	0.0018	0.0014	0.0127	0.0022	0.0089	0.011	0.0211	0.0011	0.0029	0.0029	0.011	0.0036	0.0006	0.0046	0.006	0.0009	0.0016	0.0098	0.00835	0.00904	0.00439	0.00726
Actinomyces israelii DSM 43320	0.0013	0.0122	0.0058	0.0107	0.0147	0.0105	0.0128	0.0006	0.0028	0.0008	0.0069	0.002	0.002	0.002	0.0132	0.0013	0.0038	0.0009	0.0079	0.0036	0.0003	0.0011	0.0039	0.0097	0.001	0.0018	0.0066	0.0021	0.0213	0.0539	0.00722	0.00436	0.01017	0.00725
Veillonella parvula ACS 068 V Sch12	0.0127	0.0149	0.0146	0.0231	0	0.0283	0	0.0255	0	0	0	0.0113	0.0171	0	0.008	0.0177	0	0.0099	0.0119	0	0	0.0084	0	0.0072	0	0	0	0	0	0	0.01191	0.00759	0.00156	0.00702
Actinomyces massiliensis 4401292	0.0578	0	0	0	0	0	0	0	0	0	0	0	0	0.0209	0.0086	0.0295	0.0176	0.0027	0	0	0	0	0	0.0113	0	0.0355	0	0	0	0.0225	0.00578	0.00793	0.00693	0.00688
Cardiobacterium hominis ATCC 15826	0.0043	0.0039	0.0021	0.0063	0.01	0.0033	0.0059	0.0031	0.0104	0.0068	0.0048	0.0173	0.0073	0.0073	0.0033	0.0092	0.006	0.0006	0.0025	0.01	0.0088	0.0018	0.0035	0.0032	0.0073	0.0146	0.0135	0.0085	0.0101	0.0063	0.00561	0.00683	0.00776	0.00673333
Actinomyces sp oral taxon 171 str F0337	0.0071	0.0036	0.0039	0.0038	0.0027	0.0037	0.0022	0.004	0.0046	0.0097	0.0036	0.0078	0.0039	0.003	0.002	0.0083	0.0212	0.0089	0.0069	0.0044	0.0033	0.007	0.0047	0.0186	0.0127	0.0199	0.0055	0.0054	0.003	0.0065	0.00453	0.007	0.00866	0.00673
Eubacterium brachy ATCC 33089	0.002	0.003	0.002	0.0024	0.0143	0.007	0.0066	0.0006	0.001	0.0002	0.007	0.0083	0.0076	0.0069	0.0132	0.003	0.01	0.0027	0.0036	0.0184	0.0085	0.0001	0.0168	0.0069	0	0.0067	0.0058	0.0013	0.0126	0.0219	0.00391	0.00807	0.00806	0.00668
Capnocytophaga sp CM59	0.0032	0.0041	0.0026	0.0031	0.0272	0.0029	0.0061	0.002	0.0045	0.0036	0.0033	0.0085	0.0058	0.0017	0.0097	0.0064	0.0094	0.0012	0.0025	0.0045	0.0062	0.0158	0.003	0.0181	0.0055	0.0109	0.0093	0.0019	0.006	0.0017	0.00593	0.0053	0.00784	0.00635667
Capnocytophaga granulosa ATCC 51502	0.0027	0.0041	0.0025	0.003	0.0278	0.0033	0.006	0.0019	0.0045	0.0035	0.0031	0.0072	0.005	0.0016	0.011	0.0061	0.0081	0.0012	0.0023	0.0045	0.0068	0.0134	0.0027	0.016	0.0046	0.0109	0.0082	0.0017	0.0066	0.0017	0.00593	0.00501	0.00726	0.00606667
Corynebacterium durum F0235	0.0037	0.0025	0.0023	0.0088	0.0044	0.0008	0.0005	0.005	0.0027	0.0115	0.0032	0.0147	0.0043	0.0016	0.0013	0.0147	0.0065	0.0015	0.0013	0.0161	0.0054	0.0058	0.0027	0.0123	0.0092	0.0134	0.004	0.0117	0.0069	0.0021	0.00422	0.00652	0.00735	0.00603
Granulicatella adiacens ATCC 49175	0.0106	0.0056	0.0064	0.0079	0.0018	0.0062	0.0038	0.0154	0.0021	0.0072	0.0034	0.0042	0.004	0.0039	0.0091	0.0097	0.0069	0.0021	0.0044	0.0053	0.0082	0.0062	0.0033	0.0097	0.0052	0.0037	0.005	0.0034	0.0086	0.0057	0.0067	0.0053	0.0059	0.00596667
Capnocytophaga sp oral taxon 329 str F0087	0.0044	0.0096	0.002	0.0055	0.0097	0.0024	0.0048	0.0029	0.0088	0.0052	0.0027	0.0065	0.0073	0.0059	0.0128	0.0056	0.0082	0.0007	0.0013	0.0098	0.006	0.0046	0.0062	0.0067	0.0039	0.0075	0.0078	0.0021	0.0127	0.0046	0.00553	0.00608	0.00621	0.00594
Leptotrichia wadei DSM 19758	0.0154	0	0.025	0	0	0	0.0148	0	0	0.007	0.0136	0.0009	0	0.0059	0	0.0035	0.006	0.0206	0.0446	0.001	0	0.0129	0	0.0067	0	0	0	0	0	0	0.00622	0.00961	0.00196	0.00593
Tannerella sp oral taxon BU063 isolate Cell 6 7 9	0.0048	0	0.0076	0.0133	0	0.0057	0	0.0014	0.0211	0	0	0.0129	0	0.0114	0	0	0.0074	0.005	0.0061	0	0.0057	0.0125	0	0	0.0102	0.01	0.0194	0.0037	0.0082	0.0083	0.00539	0.00428	0.0078	0.00582333
Corynebacterium matruchotii ATCC 33806	0	0	0.0132	0	0	0.0106	0	0	0	0	0	0	0.0073	0	0.0108	0.0095	0	0	0.0128	0	0.0185	0	0.0203	0	0	0.03	0	0.0354	0	0	0.00238	0.00404	0.01042	0.00561333
Actinomyces sp oral taxon 170 str F0386	0.0041	0.0027	0.0055	0.0028	0.0081	0.0016	0.0027	0.0022	0.0035	0.0047	0.0029	0.0084	0.0123	0.0025	0.0116	0.0029	0.0065	0.0032	0.0026	0.0021	0.0014	0.0048	0.0095	0.0248	0.005	0.0107	0.0039	0.007	0.004	0.0033	0.00379	0.0055	0.00744	0.00557667
Stomatobaculum longum	0.0139	0.0027	0.0125	0.0004	0.0001	0.0092	0.0207	0.0041	0.0063	0.0053	0.0195	0.0001	0.0007	0.001	0.0058	0.0011	0.0091	0.0167	0.0109	0.0003	0.0036	0.0052	0.0009	0.0007	0	0	0.0073	0.0011	0.0012	0.0001	0.00752	0.00652	0.00201	0.00535
Gemella morbillorum M424	0.0025	0.003	0.0016	0.0067	0.005	0.0056	0.0032	0.0029	0.0023	0.0081	0.0064	0.0063	0.008	0.0022	0.0187	0.0091	0.0014	0.001	0.0064	0.0058	0.0036	0.0032	0.0055	0.006	0.0051	0.0074	0.008	0.0019	0.0043	0.0078	0.00409	0.00653	0.00528	0.0053
Streptococcus cristatus ATCC 51100	0.0056	0.0021	0.0036	0.0016	0.0012	0.004	0.0034	0.0152	0.0028	0.0095	0.0039	0.0101	0.0046	0.0009	0.0053	0.0122	0.0055	0.0018	0.0056	0.0025	0.0022	0.0041	0.0029	0.0159	0.0071	0.0015	0.011	0.003	0.0052	0.002	0.0049	0.00524	0.00549	0.00521
Selenomonas noxia F0398	0.0071	0.0095	0.0071	0.0034	0.004	0.0055	0	0.0027	0.0071	0.0067	0.0051	0.0133	0	0.003	0	0.0047	0.0122	0.0091	0	0.0045	0.0024	0.0074	0	0.0038	0	0.0065	0.007	0.0144	0.0026	0.0071	0.00531	0.00519	0.00512	0.00520667
Veillonella parvula ATCC 17745	0	0	0	0	0.0065	0	0.011	0	0.008	0.0138	0.0056	0	0	0.0148	0	0	0.0141	0	0	0.0106	0.0052	0	0.0068	0	0.012	0.0036	0.0078	0.0168	0.0108	0.0055	0.00393	0.00451	0.00685	0.00509667
Abiotrophia defectiva ATCC 49176	0.0009	0.0024	0.0007	0.004	0.0046	0.0052	0.0009	0.0172	0.0067	0.0045	0.0003	0.0003	0.0055	0.0027	0.0034	0.0215	0.0011	0.0022	0.0027	0.0019	0.0032	0.0049	0.0011	0.004	0.0182	0.0029	0.0024	0.0073	0.0045	0.0047	0.00471	0.00416	0.00532	0.00473
Prevotella melaninogenica D18	0.0093	0.0034	0.0081	0.0059	0.0023	0.0087	0.0384	0.0008	0.0024	0.0022	0.0051	0	0.0052	0.0082	0.0036	0.0033	0.0036	0.0096	0.0063	0.0007	0.0033	0.0018	0.001	0.0014	0	0.0007	0.001	0	0.0004	0.0009	0.00815	0.00456	0.00105	0.00458667
Leptotrichia sp oral taxon 225 str F0581	0.0033	0.0019	0.0027	0.0072	0.0045	0.0015	0.0041	0.0015	0.0099	0.0029	0.0034	0.0045	0.0073	0.0028	0.0047	0.0042	0.0027	0.0021	0.0044	0.0025	0.0043	0.005	0.0033	0.0025	0.0066	0.0101	0.0084	0.0073	0.0046	0.0061	0.00395	0.00386	0.00582	0.00454333
Bacteroidetes oral taxon 274 str F0058	0.0009	0.0036	0.0005	0.0021	0.0253	0.0004	0.0068	0.0008	0.0225	0.0014	0.0013	0.0019	0.0034	0.0006	0.0021	0.0002	0.0035	0.0016	0.0007	0.0133	0.0069	0.0001	0.0086	0.0003	0.0015	0.0107	0.0021	0.0036	0.0066	0.0022	0.00643	0.00286	0.00426	0.00451667
Prevotella pallens ATCC 700821	0.0063	0.0003	0.0058	0.0125	0.0009	0.0216	0.0276	0.0032	0.003	0.0003	0.0085	0	0.0006	0.0049	0.0085	0	0	0.0068	0.0111	0	0.0001	0.0001	0.0033	0	0	0.0005	0	0.0001	0.005	0.0013	0.00815	0.00404	0.00104	0.00441
Capnocytophaga ochracea DSM 7271	0.0036	0.0041	0.0045	0.0027	0.005	0.0026	0.0045	0.0025	0.0073	0.0035	0.0026	0.0043	0.0044	0.0061	0.0029	0.0026	0.0043	0.004	0.0034	0.0029	0.0039	0.0034	0.0043	0.005	0.0032	0.0067	0.0076	0.0042	0.0055	0.0048	0.00403	0.00375	0.00486	0.00421333
Capnocytophaga sp oral taxon 412 str F0487	0.0035	0.0041	0.0044	0.0026	0.0053	0.0027	0.0048	0.0026	0.0048	0.0033	0.0026	0.0048	0.0046	0.0043	0.0029	0.0027	0.0044	0.0039	0.0035	0.003	0.0039	0.0037	0.0041	0.0057	0.0032	0.007	0.0079	0.0041	0.0058	0.0047	0.00381	0.00367	0.00501	0.00416333
Capnocytophaga sp oral taxon 326 str F0382	0.0046	0.0031	0.0015	0.0065	0.0065	0.0006	0.0019	0.0025	0.0067	0.0099	0.0019	0.0027	0.0066	0.0043	0.0048	0.0025	0.0056	0.0014	0.003	0.0032	0.0034	0.0039	0.0066	0.006	0.0036	0.0028	0.0064	0.0049	0.0046	0.0025	0.00438	0.0036	0.00447	0.00415
Capnocytophaga sputigena ATCC 33612	0.0036	0.0051	0.0011	0.0071	0.0033	0.0017	0.0029	0.0033	0.0048	0.0048	0.0024	0.003	0.0071	0.0051	0.0034	0.0086	0.002	0.0008	0.0012	0.0045	0.0085	0.0016	0.0022	0.0011	0.0027	0.004	0.006	0.0044	0.0149	0.0028	0.00377	0.00381	0.00482	0.00413333
Capnocytophaga gingivalis ATCC 33624	0.0015	0.0046	0.0017	0.005	0.0049	0.0023	0.0011	0.0013	0.0052	0.0031	0.0029	0.0049	0.0085	0.0043	0.0048	0.0063	0.0019	0.0007	0.0007	0.0061	0.0032	0.0024	0.0023	0.0009	0.0056	0.0028	0.0136	0.0042	0.0131	0.0033	0.00307	0.00411	0.00514	0.00410667
Selenomonas sp CM52	0.0114	0.0023	0.0115	0.0007	0.0013	0.0038	0.0115	0.0027	0.0029	0.0014	0.0035	0.0029	0.001	0.0015	0.0014	0.0022	0.0103	0.011	0.0125	0.0002	0.0007	0.0058	0.0056	0.0023	0.0001	0.0037	0.0011	0.0019	0.0017	0.0037	0.00495	0.00465	0.00266	0.00408667
Tannerella sp oral taxon BU063 isolate Cell 5	0	0.0133	0	0	0.0168	0	0.0186	0	0	0.0094	0.0158	0	0.0152	0	0	0.0089	0	0	0	0.0097	0	0	0.0138	0	0	0	0	0	0	0	0.00581	0.00496	0.00138	0.00405
Capnocytophaga sp oral taxon 380 str F0488	0.0034	0.0069	0.0043	0.0025	0.0048	0.0025	0.0048	0.0024	0.0045	0.0031	0.0026	0.0044	0.0045	0.004	0.0027	0.0026	0.0043	0.0038	0.0034	0.0028	0.0037	0.0034	0.0039	0.0048	0.003	0.0068	0.0077	0.0036	0.0052	0.0046	0.00392	0.00351	0.00467	0.00403333
Prevotella sp oral taxon 472 str F0295	0.0013	0.0013	0.0011	0.0081	0.0064	0.0015	0.0018	0.0013	0.0157	0.0009	0.0026	0.0033	0.0195	0.0062	0.0147	0.0008	0.0013	0.0008	0.0007	0.0045	0.0019	0.0001	0.0054	0.0026	0.0009	0.0028	0.0014	0.0022	0.0065	0.0032	0.00394	0.00544	0.0027	0.00402667
Capnocytophaga sp oral taxon 336 str F0502	0.0032	0.0036	0.004	0.0026	0.006	0.0023	0.0046	0.0023	0.0048	0.0029	0.0023	0.004	0.0047	0.0048	0.0027	0.0023	0.0039	0.0034	0.0033	0.0026	0.0034	0.003	0.0038	0.0052	0.0029	0.0055	0.0075	0.0036	0.0047	0.0056	0.00363	0.0034	0.00452	0.00385
Prevotella loescheii DSM 19665 JCM 12249 ATCC 15930	0.0012	0.0012	0.0011	0.0079	0.006	0.0016	0.0017	0.0013	0.0142	0.001	0.0025	0.0033	0.0184	0.0057	0.0137	0.0007	0.0013	0.001	0.0007	0.0044	0.0018	0.0001	0.0051	0.0025	0.0009	0.003	0.0014	0.0018	0.0064	0.0028	0.00372	0.00517	0.00258	0.00382333
Capnocytophaga sp oral taxon 335 str F0486	0.0036	0.0034	0.0041	0.0024	0.0054	0.0024	0.0043	0.0023	0.0047	0.0035	0.0024	0.004	0.0044	0.004	0.0026	0.0022	0.0037	0.0036	0.0031	0.0027	0.0038	0.0029	0.0037	0.0052	0.0029	0.0066	0.0074	0.0037	0.0051	0.0045	0.00361	0.00327	0.00458	0.00382
Selenomonas sputigena ATCC 35185	0.0078	0.0014	0.0102	0.0017	0.0031	0.0026	0.007	0.0023	0.0055	0.002	0.0069	0.0043	0.003	0.002	0.0026	0.0016	0.0024	0.0065	0.0107	0.0006	0.0004	0.0031	0.0093	0.0012	0.0001	0.0059	0.0007	0.0014	0.0017	0.0055	0.00436	0.00406	0.00293	0.00378333
Porphyromonas sp oral taxon 279 str F0450	0.0032	0.01	0.0019	0.0051	0.002	0.0063	0.0017	0.0005	0.0018	0.0127	0.0018	0.0005	0.0023	0.0027	0.0041	0.0084	0.0056	0.0003	0.0011	0.0086	0.006	0.005	0.0053	0.0003	0.0051	0.0004	0.0029	0.0016	0.0037	0.0023	0.00452	0.00354	0.00326	0.00377333
Actinomyces odontolyticus ATCC 17982	0.001	0.0186	0.0025	0.008	0.0041	0.0056	0.0032	0	0.0013	0.0033	0.0021	0.0053	0.0047	0.0057	0.0015	0.0044	0.0055	0.0003	0.0007	0.0095	0.0008	0.0004	0.0012	0.004	0.0028	0.0005	0.0061	0.0033	0.0056	0.0001	0.00476	0.00397	0.00248	0.00373667
Capnocytophaga sp oral taxon 324 str F0483	0.003	0.0033	0.0041	0.0022	0.0055	0.0022	0.0042	0.0022	0.0039	0.0027	0.0023	0.0037	0.004	0.0034	0.0024	0.0021	0.0035	0.0036	0.0033	0.0026	0.0034	0.0026	0.0036	0.0045	0.0027	0.0081	0.007	0.0035	0.0047	0.0044	0.00333	0.00309	0.00445	0.00362333
Haemophilus parainfluenzae ATCC 33392	0.0029	0.0056	0.0001	0.0092	0.0061	0.0087	0.0009	0.0011	0.0012	0.0036	0.0001	0.0013	0.0033	0.0046	0.0035	0.0053	0.0056	0.0004	0	0.0021	0.0056	0.0014	0.0006	0.0027	0.0129	0.0006	0.0021	0.0086	0.0047	0.002	0.00394	0.00262	0.00412	0.00356
Prevotella sp oral taxon 317 str F0108	0.0027	0.0034	0.0015	0.001	0.0025	0.0028	0.0167	0.0011	0.0039	0.0036	0.0024	0.0065	0.0053	0.0016	0.0014	0.0035	0.0014	0.0029	0.0011	0.0045	0.0021	0.0013	0.0102	0.0024	0.0034	0.0055	0.0021	0.0042	0.0021	0.0033	0.00392	0.00306	0.00366	0.00354667
Porphyromonas sp oral taxon 278 str W7784	0.0014	0.0026	0.0001	0.0039	0.0023	0.002	0.005	0.0002	0.0072	0.0039	0.0003	0	0.0069	0.0059	0.0058	0.0054	0.0021	0.0003	0.0034	0.0126	0.0056	0.0018	0.0018	0	0.0013	0.0016	0.0079	0.0001	0.0046	0.0077	0.00286	0.00427	0.00324	0.00345667
Streptococcus sanguinis SK 2933 Branch	0	0	0	0	0	0	0	0	0	0	0	0	0	0	0	0.1024	0	0	0	0	0	0	0	0	0	0	0	0	0	0	0	0.01024	0	0.00341333
Actinomyces georgiae DSM 6843	0.0068	0.0039	0.0039	0.0025	0.0032	0.0008	0.0027	0.0032	0.0043	0.0026	0.0073	0.0023	0.0024	0.0059	0.0066	0.0014	0.003	0.0014	0.0039	0.003	0.0013	0.0017	0.0039	0.0021	0.0025	0.006	0.0041	0	0.0031	0.0044	0.00339	0.00372	0.00291	0.00334
Fusobacterium sp CM22	0.0039	0.0034	0.0011	0.0027	0.0046	0.0015	0.0019	0.0009	0.0023	0.0048	0.0038	0.0025	0.0052	0.0046	0.0047	0.0025	0.0021	0.001	0.0013	0.0026	0.0016	0.0033	0.0054	0.0035	0.0063	0.0073	0.0037	0.0025	0.0041	0.0029	0.00271	0.00303	0.00406	0.00326667
Actinomyces timonensis DSM 23838	0.0027	0.0005	0.0003	0.0003	0.0002	0.0003	0.002	0.0001	0.0004	0.0002	0.0011	0.0002	0.0002	0.0708	0.0002	0.0002	0.0025	0.0002	0.0002	0.0003	0.0001	0.0001	0.0002	0.0004	0.0003	0.0017	0.0002	0.0002	0.0004	0.0109	0.0007	0.00759	0.00145	0.00324667
Rothia dentocariosa M567	0.0018	0.0014	0	0	0	0.0028	0	0.0179	0.0013	0.006	0	0	0	0	0	0	0	0	0.0039	0.0036	0	0	0	0.0508	0.0059	0	0.0019	0	0	0	0.00312	0.00075	0.00586	0.00324333
Neisseria sp oral taxon 014 str F0314	0.0011	0.0021	0.0005	0.0048	0.0043	0.0004	0.0093	0.0095	0.0056	0.003	0.0036	0	0.0021	0.0004	0.0027	0.0036	0.0009	0.0027	0.003	0.0003	0.0012	0.0002	0.0037	0.0007	0.0047	0.0026	0.0001	0.0049	0.0026	0.0143	0.00406	0.00193	0.0035	0.00316333
Candidatus Prevotella conceptionensis 9403948	0.0031	0.0028	0.0011	0.0009	0.0024	0.0029	0.0096	0.001	0.0034	0.0032	0.0023	0.007	0.005	0.0015	0.0018	0.0036	0.0013	0.0036	0.001	0.0044	0.002	0.0012	0.0068	0.0023	0.0032	0.0052	0.0019	0.0044	0.0022	0.0031	0.00304	0.00315	0.00323	0.00314
Leptotrichia hofstadii F0254	0.005	0	0	0.0027	0.004	0	0	0.002	0.0096	0	0.0027	0.0028	0.0042	0.0046	0.0063	0	0.0069	0	0	0.002	0	0.0081	0	0.0062	0.0059	0.0064	0.006	0.0084	0	0	0.00233	0.00295	0.0041	0.00312667
Actinomyces sp oral taxon 180 str F0310	0.0075	0.0033	0.0118	0.0001	0.0017	0.0029	0.0033	0.0184	0.0014	0.0045	0.0041	0.0003	0.0014	0.0006	0.002	0.0018	0.0126	0.0007	0.0064	0.0009	0.0001	0	0.0052	0.0005	0.0014	0	0.0004	0.0001	0.0001	0	0.00549	0.00308	0.00078	0.00311667
Morococcus cerebrosus strain CIP 81 93	0.0037	0.0087	0.0005	0.0232	0.0017	0.0118	0.0003	0.0014	0.0013	0.0037	0.0004	0.0002	0.0015	0.0008	0.0029	0.0029	0.0042	0.0003	0.0005	0.0019	0.0034	0.0004	0.0001	0.0008	0.0092	0.0009	0.0009	0.0029	0.0013	0.0013	0.00563	0.00156	0.00212	0.00310333
Fusobacterium sp OBRC1	0.0017	0.0034	0.0016	0.0032	0.0061	0.002	0.0039	0.001	0.0029	0.0041	0.0043	0.0054	0.0043	0.0043	0.0046	0.0042	0.0018	0.0006	0.0013	0.0032	0.0019	0.0017	0.0034	0.0014	0.0031	0.0035	0.0036	0.0018	0.0049	0.0031	0.00299	0.0034	0.00284	0.00307667
Neisseria sp GT4A CT1	0.0014	0.0014	0.0007	0.0031	0.0046	0.0013	0.0003	0.0036	0.0031	0.0034	0.0003	0.0005	0.0014	0.0036	0.0047	0.0102	0.0009	0.0006	0.0015	0.0016	0.0266	0.001	0.0004	0.002	0.0046	0.0007	0.0012	0.0007	0.0026	0.0027	0.00229	0.00253	0.00425	0.00302333
Candidatus Saccharibacteria oral taxon TM7x	0.0013	0.003	0.0096	0.0099	0.0022	0.0022	0.0054	0.0017	0.006	0.0018	0.0056	0.0009	0.0036	0.0028	0.0055	0.0003	0.0023	0.0009	0.0041	0.002	0.0015	0.0002	0.0054	0.0005	0.0001	0.0033	0.0016	0.0006	0.0021	0.0014	0.00431	0.0028	0.00167	0.00292667
Neisseria elongata subsp glycolytica ATCC 29315	0.0003	0.0022	0.0001	0.0067	0.0013	0.0017	0.0011	0.0003	0.0045	0.0116	0.0001	0.0018	0.0034	0.0048	0.003	0.0032	0.0002	0.0001	0.0001	0.0115	0.0066	0.0022	0.0007	0.0008	0.0024	0.0023	0.0011	0.0042	0.0083	0.0008	0.00298	0.00282	0.00294	0.00291333
Porphyromonas sp KLE 1280	0.0022	0.0082	0.0018	0.0041	0.0018	0.0051	0.0016	0.0003	0.0016	0.0097	0.0012	0.0004	0.0021	0.0019	0.0028	0.0061	0.0037	0.0002	0.0008	0.0066	0.0051	0.0049	0.0001	0.0002	0.0042	0.0003	0.0034	0.0015	0.0029	0.0016	0.00364	0.00258	0.00242	0.00288
Lachnoanaerobaculum saburreum F0468	0.0051	0	0.0046	0	0.0012	0.0035	0.0067	0.0022	0.0018	0.0041	0	0.0051	0	0.0018	0.003	0.0022	0.0072	0	0.0077	0.0026	0	0.003	0.0045	0.0049	0.0006	0.0017	0.0026	0.0038	0.0006	0.0015	0.00292	0.00296	0.00232	0.00273333
Prevotella sp ICM33	0.0063	0.002	0.0048	0.0035	0.0014	0.0053	0.0198	0.0006	0.0014	0.0023	0.003	0	0.0034	0.0023	0.0021	0.002	0.0023	0.0071	0.0039	0.0005	0.0024	0.0011	0.0007	0.0008	0.0003	0.0005	0.0004	0.0005	0.0003	0.0006	0.00474	0.00266	0.00076	0.00272
Streptococcus dentisani 7746	0	0	0	0	0.002	0	0.0004	0	0	0.002	0.0047	0.0024	0	0	0	0.0032	0.0073	0	0.004	0.004	0	0.0089	0.003	0.0201	0.0016	0.0056	0.006	0	0	0.0055	0.00044	0.00256	0.00507	0.00269
Streptococcus sinensis	0.0005	0.0003	0.0003	0.0003	0.0002	0.0005	0.0087	0.0009	0.0006	0.0007	0.0003	0.0004	0.0006	0.0001	0.0007	0.0011	0.0006	0.0001	0.0006	0.0003	0.0007	0.0004	0.0001	0.0009	0.0005	0.0003	0.0017	0.0005	0.057	0.0003	0.0013	0.00048	0.00624	0.00267333
Veillonella sp DORA B 18 19 23	0.0027	0.0025	0.0028	0.0034	0.0013	0.004	0.002	0.0081	0.0021	0.0024	0.0015	0.0043	0.0035	0.0046	0.0017	0.0037	0.0041	0.0015	0.0021	0.0023	0.001	0.0015	0.0008	0.0017	0.003	0.0003	0.0012	0.0047	0.0033	0.0013	0.00313	0.00293	0.00188	0.00264667
Capnocytophaga sp oral taxon 332 str F0381	0.0003	0.0022	0.0002	0.0085	0.0069	0.0001	0.008	0.0002	0.0083	0.0008	0.0004	0.0001	0.0062	0.0002	0.0076	0.0031	0.0002	0.0001	0	0.0048	0.007	0.0001	0.0002	0.005	0.0028	0.0012	0.0029	0.0001	0.0017	0.0001	0.00355	0.00227	0.00211	0.00264333
Leptotrichia sp oral taxon 879 str F0557	0.0042	0.0015	0.0029	0.0014	0.0021	0.0014	0.0018	0.0031	0.0042	0.003	0.0029	0.0014	0.0018	0.0026	0.0029	0.0045	0.0041	0.0022	0.0053	0.0015	0.0011	0.0051	0.0022	0.0019	0.0027	0.003	0.0025	0.0027	0.0014	0.0014	0.00256	0.00292	0.0024	0.00262667
Neisseria sicca VK64	0.0018	0	0.0008	0	0.006	0	0.0003	0.007	0.0043	0.0087	0	0.0042	0.0014	0.0032	0.0063	0.0126	0.0012	0.0007	0.0019	0	0.0041	0.0013	0	0.0025	0.005	0.0007	0	0	0	0.0033	0.00289	0.00315	0.00169	0.00257667
Kingella oralis ATCC 51147	0.0031	0.0012	0.003	0.0001	0.0041	0.0041	0.0006	0.0039	0.0014	0.0036	0.0025	0.0063	0.0007	0.002	0.0022	0.0057	0.0047	0.0009	0.0018	0.0007	0.0013	0.003	0.0004	0.0057	0.0034	0.0015	0.0025	0.0038	0.0007	0.0018	0.00251	0.00275	0.00241	0.00255667
Fusobacterium sp CM1	0.0021	0.0014	0.002	0.0014	0.0047	0.0056	0.0027	0.002	0.0004	0.0006	0.0007	0.0035	0.0027	0.0025	0.0047	0.001	0.0013	0.0023	0.0026	0.0031	0.0012	0.0013	0.0068	0.0019	0.001	0.0039	0.0031	0.003	0.0028	0.004	0.00229	0.00244	0.0029	0.00254333
Fusobacterium nucleatum 13 3C	0	0.0075	0.0023	0.005	0.0077	0	0.0063	0	0.0039	0	0.0052	0	0	0	0.0069	0.0054	0	0	0	0	0.003	0	0	0.0021	0.0038	0	0.0048	0	0.0093	0	0.00327	0.00175	0.0023	0.00244
Capnocytophaga sp oral taxon 863 str F0517	0.0003	0.0053	0.0002	0.0065	0.0011	0.0002	0.0064	0.0009	0.0089	0.0003	0.0019	0.0007	0.011	0.0003	0.0077	0.0004	0.0005	0.0001	0.0041	0.0016	0.0005	0.0007	0.0002	0.0008	0.0004	0.0041	0.0063	0.0002	0.0012	0.0004	0.00301	0.00283	0.00148	0.00244
Lachnospiraceae oral taxon 107 str F0167	0.0009	0.001	0.0008	0.0024	0.0022	0.0014	0.0011	0.0001	0.0034	0.0039	0.0027	0.0017	0.0038	0.0038	0.0014	0.0038	0.0004	0.0015	0.0021	0.0016	0.0013	0.0012	0.003	0.0027	0.0066	0.0073	0.0037	0.0029	0.0019	0.0015	0.00172	0.00228	0.00321	0.00240333
Neisseria macacae ATCC 33926	0.0016	0.0015	0.0008	0.0026	0.0056	0.0014	0.0003	0.0042	0.0036	0.0039	0.0003	0.0005	0.0015	0.0025	0.0055	0.0108	0.0011	0.0007	0.0014	0.0017	0.0038	0.0012	0.0006	0.0021	0.0046	0.0007	0.0011	0.0007	0.0024	0.0029	0.00255	0.0026	0.00201	0.00238667
Streptococcus sp GMD3S	0.0014	0.0033	0.0005	0.0053	0.0002	0.0059	0.0001	0.0109	0.0007	0.0007	0.0005	0.0028	0.0013	0.0008	0.0014	0.002	0.0021	0.0004	0.0005	0.0021	0.0085	0.0016	0.0003	0.0021	0.0017	0.005	0.0015	0.0017	0.0047	0.0011	0.0029	0.00139	0.00282	0.00237
Johnsonella ignava ATCC 51276	0.0013	0.0002	0.0002	0.0008	0.0102	0.0001	0.004	0	0.0111	0.0001	0.0014	0.0001	0.0072	0.0006	0.0001	0.0001	0.0003	0.001	0.0008	0.0088	0.0016	0	0.0076	0.0004	0	0.0077	0.0004	0.0011	0.0022	0.0009	0.0028	0.00204	0.00219	0.00234333
Actinomyces sp oral taxon 848 str F0332	0.0069	0.0021	0.0011	0.0003	0.0021	0.0041	0.0003	0.0034	0.0035	0.0021	0.0021	0.0017	0.0007	0.0002	0	0.0056	0.0086	0.0014	0.0021	0.0014	0.0004	0.0003	0.0014	0.0054	0.0031	0.0013	0.0027	0	0.0017	0.0031	0.00259	0.00238	0.00194	0.00230333
Prevotella sp oral taxon 306 str F0472	0.0129	0.001	0.0079	0.0018	0.0001	0.0016	0.0071	0.0019	0	0.001	0.0045	0	0.0009	0.0008	0.0007	0.0002	0.001	0.0107	0.0092	0.0001	0.0028	0.0011	0.0006	0.0002	0	0	0	0	0.0004	0	0.00353	0.00281	0.00051	0.00228333
Leptotrichia sp oral taxon 215 str W9775	0.0006	0.0054	0.0018	0.0047	0.0014	0.0039	0.0044	0.0003	0.0021	0.0024	0.0014	0.0015	0.0022	0.0031	0.0014	0.0027	0.0006	0.001	0.0006	0.0048	0.0017	0.0025	0.0025	0.0004	0.0014	0.0026	0.0028	0.0013	0.0048	0.0016	0.0027	0.00193	0.00216	0.00226333
Streptococcus sp AS14	0.0013	0.0015	0.0004	0.0018	0.0021	0.0015	0.0015	0.0029	0.0029	0.0018	0.0008	0.0038	0.0031	0.0011	0.0023	0	0.0025	0.0002	0.0022	0.0009	0.0046	0.001	0.0009	0.0052	0.0072	0.0018	0.0036	0.0036	0.0034	0.0019	0.00177	0.00169	0.00332	0.00226
Peptostreptococcus stomatis DSM 17678	0.0012	0.0009	0.0007	0.0034	0	0.0059	0.0073	0.0003	0.01	0.0017	0	0.0006	0.0036	0.0008	0	0.001	0	0.0001	0.0003	0	0	0	0.0136	0.0005	0	0.0018	0.0013	0.0021	0.0072	0.0035	0.00314	0.00064	0.003	0.00226
Streptococcus sanguinis SK150	0	0	0	0	0.0107	0	0.0016	0	0	0	0.0031	0.0098	0	0.0034	0.02	0	0	0	0	0.001	0	0.0038	0	0	0	0.003	0	0.0107	0	0	0.00123	0.00373	0.00175	0.00223667
Prevotella tannerae ATCC 51259	0.0008	0.0034	0.0005	0.0019	0.0024	0.0065	0.0002	0.0002	0.0023	0.0006	0.0003	0.0011	0.003	0.0007	0.006	0.0001	0	0.0014	0.0023	0.0001	0.0021	0.0014	0.0138	0.0043	0	0.0035	0	0.001	0.0039	0.0029	0.00188	0.0015	0.00329	0.00222333
Selenomonas flueggei ATCC 43531	0.0048	0.0012	0.0092	0.0001	0.0001	0.0017	0.0095	0.002	0.0006	0.0007	0.0054	0.0001	0.0008	0.0003	0.0002	0.0021	0.0014	0.0066	0.0114	0	0.0005	0.0061	0.0005	0.0001	0	0.0002	0.0001	0.0002	0.0008	0	0.00299	0.00283	0.00085	0.00222333
Prevotella maculosa OT 289	0	0.0043	0	0.004	0.0031	0.002	0.0054	0	0.0028	0.0017	0.0047	0.0031	0.0046	0.0036	0.0038	0.0012	0	0.0085	0.0038	0.0013	0.0019	0	0	0.0017	0.0006	0.002	0.0009	0	0	0.0013	0.00233	0.00346	0.00084	0.00221
Aggregatibacter sp oral taxon 458 str W10330	0.0016	0.0034	0.0002	0.0054	0.0012	0.0007	0.0006	0.0004	0.0015	0.0055	0.0001	0.0025	0.0042	0.0028	0.0027	0.0015	0.0012	0.0001	0.0023	0.0027	0.003	0.0019	0.0025	0.0041	0.0021	0.0024	0.0029	0.0018	0.0023	0.002	0.00205	0.00201	0.0025	0.00218667
Neisseria flavescens SK114	0.0003	0.0031	0.0007	0.0132	0.0034	0.0004	0.0008	0.0004	0.0058	0.005	0.0006	0.0002	0.0009	0.004	0.0009	0.0003	0.0006	0.0004	0.0006	0.0056	0.0013	0	0.0009	0.002	0.0033	0.0006	0.0006	0.0034	0.0033	0.0021	0.00331	0.00141	0.00175	0.00215667
Leptotrichia wadei F0279	0	0.0059	0	0.0023	0.0006	0.0185	0	0.0089	0.0029	0	0	0	0.0019	0	0.0022	0	0	0	0	0	0.0008	0	0.0038	0	0.0006	0.0052	0.0056	0.0015	0.0007	0.0012	0.00391	0.00041	0.00194	0.00208667
Actinomyces johnsonii F0542	0	0	0	0	0	0	0	0	0	0	0	0	0	0	0	0	0	0	0	0	0	0	0.0569	0	0	0	0	0.004	0	0	0	0	0.00609	0.00203
Prevotella oulorum F0390	0.0101	0	0.01	0.0058	0	0.0064	0	0	0	0.0035	0.0111	0	0	0	0	0	0.006	0	0	0	0.0029	0	0	0.0019	0.0013	0	0.0004	0	0	0	0.00358	0.00171	0.00065	0.00198
Streptococcus sp F0441	0.0017	0.0007	0.0018	0.004	0.0001	0.002	0.0002	0.0063	0.0011	0.0004	0.0021	0.0003	0.0018	0.0003	0.004	0.0008	0.0006	0.0033	0.0041	0.0004	0.0006	0.0008	0.0011	0.0127	0.0004	0.0003	0.0016	0.0011	0.0036	0.0008	0.00183	0.00177	0.0023	0.00196667
Solobacterium moorei F0204	0.0028	0.0002	0.0021	0.0049	0.0013	0.0079	0.0008	0.0004	0.001	0.0007	0.0033	0.0026	0.0022	0.0034	0.0024	0.002	0.0007	0.0016	0.0026	0.0018	0.0016	0.0001	0.0035	0.0021	0	0.0003	0.0009	0.0012	0.0029	0.0011	0.00221	0.00226	0.00137	0.00194667
Lachnoanaerobaculum sp MSX33	0.0033	0.0037	0.0016	0.0012	0.002	0.003	0.0014	0.0002	0.002	0.005	0.0015	0.003	0.0015	0.0018	0.0002	0.0024	0.0036	0.0007	0.0016	0.0081	0.0006	0.0007	0.0008	0.0007	0.0012	0.0006	0.0011	0.0029	0.001	0.0005	0.00234	0.00244	0.00101	0.00193
Selenomonas sp oral taxon 149 str 67H29BP	0.0075	0.0006	0.0074	0.0001	0.0002	0.0049	0.0035	0.0014	0.0008	0.0012	0.003	0.0003	0.0002	0.0002	0.0001	0.0009	0.0022	0.007	0.0062	0.0001	0.0003	0.0059	0.0004	0.0004	0.0001	0.0002	0	0.001	0.0005	0.0001	0.00276	0.00202	0.00089	0.00189
Campylobacter gracilis RM3268	0.0019	0.0046	0.0024	0.0012	0.0024	0.0018	0.0041	0.0015	0.0016	0.0017	0.0019	0.0021	0.0021	0.0012	0.0019	0.0008	0.0011	0.0024	0.0026	0.0012	0.0013	0.0028	0.0021	0.002	0.0004	0.0013	0.0014	0.0016	0.0018	0.0012	0.00232	0.00173	0.00159	0.00188
Prevotella oulorum JCM 14966	0	0.0055	0	0	0.0004	0	0.005	0.0046	0.001	0	0	0.0017	0.0026	0.0059	0.0032	0.0009	0	0.0089	0.0076	0.0002	0	0.0037	0.0017	0	0	0.0006	0	0	0.0013	0.001	0.00165	0.0031	0.00083	0.00186
Parvimonas sp oral taxon 110 str F0139	0.0035	0.0004	0	0.0002	0.0005	0.0038	0.0012	0.001	0	0.0004	0.0004	0.0004	0.003	0.0005	0.0232	0.0003	0.0003	0.0001	0.0006	0.0079	0.0002	0.0001	0.0018	0.0004	0	0.0006	0	0	0.0029	0.0019	0.0011	0.00367	0.00079	0.00185333
Treponema socranskii subsp paredis ATCC 35535	0.0009	0.003	0.0013	0.0025	0	0.0012	0.0026	0.0007	0.0074	0.0017	0.0015	0.0021	0.0047	0.0014	0	0.0003	0.0016	0	0	0.0026	0.0011	0	0.0058	0.0007	0.0014	0.0069	0.0014	0	0.0024	0	0.00213	0.00142	0.00197	0.00184
Selenomonas infelix ATCC 43532	0.003	0.0007	0.002	0.0014	0.0039	0.0018	0.0023	0.0015	0.003	0.0018	0.0029	0.0036	0.0016	0.0007	0.0026	0.0003	0.0015	0.0007	0.0018	0.0024	0.0002	0.0002	0.0059	0.0005	0.0007	0.0021	0.0012	0.0019	0.001	0.0018	0.00214	0.00181	0.00155	0.00183333
Oribacterium sp oral taxon 078 str F0263	0.0038	0.0012	0.0012	0.001	0.0028	0.0025	0.0046	0.0014	0.0005	0.0017	0.0008	0.0013	0.0007	0.0014	0.0013	0.0021	0.0041	0.0027	0.0011	0.0033	0.0014	0.0008	0.0019	0.0004	0.0012	0.0002	0.002	0.0017	0.0017	0.004	0.00207	0.00188	0.00153	0.00182667
Leptotrichia trevisanii DSM 22070	0.0015	0.0008	0.0023	0.0036	0.0008	0.0007	0.001	0.002	0.0041	0.001	0.0012	0.0007	0.0032	0.0011	0.0012	0.0009	0.0019	0.0015	0.0037	0.0017	0.0014	0.0014	0.0015	0.0011	0.0023	0.0028	0.0024	0.0027	0.0014	0.0028	0.00178	0.00171	0.00198	0.00182333
Streptococcus sp M143	0.002	0.001	0.0024	0.0009	0.0011	0.0011	0.0003	0.0032	0.0026	0.0018	0.0016	0.001	0.001	0.0014	0.0024	0.0024	0.0052	0.0007	0.0027	0.0011	0.0009	0.0021	0.0008	0.0035	0.0012	0.0018	0.0032	0.001	0.0017	0.0015	0.00164	0.00195	0.00177	0.00178667
Streptococcus mutans TCI 149	0	0	0.0532	0	0	0	0	0	0	0	0	0	0	0	0	0	0	0	0	0	0	0	0	0	0	0	0	0	0	0	0.00532	0	0	0.00177333
Rothia aeria F0184	0.0008	0.0003	0	0.0006	0	0.0006	0	0.0053	0	0.0021	0.0009	0.0041	0.0006	0	0.0026	0.0071	0.0027	0.0007	0.0021	0	0.0005	0.0011	0.0003	0.0097	0.0026	0	0.0014	0.002	0.0015	0.0009	0.00097	0.00208	0.002	0.00168333
Cardiobacterium valvarum F0432	0.0003	0.0017	0.0004	0.0042	0.0041	0.0005	0.0013	0.0012	0.0036	0.0011	0.0005	0.0024	0.0027	0.0009	0.0025	0.0006	0.0008	0.0002	0.0004	0.0011	0.0012	0.0014	0.0015	0.0012	0.0015	0.0021	0.0027	0.0015	0.0048	0.0019	0.00184	0.00121	0.00198	0.00167667
Actinomyces sp ICM54	0.0014	0.0053	0.0017	0.0024	0.0018	0.0031	0.0047	0.0007	0.0007	0.0014	0.0017	0.0021	0.0018	0.0021	0.0012	0.0016	0.0023	0	0.0006	0.0028	0.0004	0.0002	0.0007	0.0017	0.0013	0	0.0026	0.0013	0.0021	0	0.00232	0.00162	0.00103	0.00165667
Prevotella saccharolytica JCM 17484	0	0.0024	0.0011	0.0051	0.0041	0.0011	0.0032	0.0003	0.0043	0.0027	0.0017	0	0	0	0.0034	0.0004	0.0001	0.0015	0.0008	0	0.0025	0.0012	0.0039	0.0009	0.0019	0	0.0024	0.0007	0.0032	0	0.00243	0.00079	0.00167	0.00163
Dialister invisus DSM 15470	0.0007	0.0004	0.0025	0.0027	0	0.0049	0.0008	0.0005	0.0005	0.0006	0.0002	0.0001	0.0019	0.001	0.0106	0.0003	0.0005	0.0017	0.0039	0.0013	0.0012	0.0043	0.0014	0.0007	0	0.0006	0	0.0009	0.004	0.0001	0.00136	0.00215	0.00132	0.00161
Streptococcus sp VT 162	0.0014	0.0018	0.0008	0.0017	0.0002	0.002	0.0001	0.0109	0.0007	0.0024	0.0004	0.0008	0.0008	0.0004	0.0014	0.0012	0.0021	0.0006	0.0008	0.0008	0.0024	0.0009	0.0003	0.0037	0.0023	0.0007	0.0019	0.001	0.0026	0.0011	0.0022	0.00093	0.00169	0.00160667
Streptococcus mitis bv 2 str F0392	0.0039	0.0012	0.0012	0.007	0.0139	0	0	0.0056	0.0021	0	0.0018	0	0	0	0.0027	0	0.0035	0	0.0016	0	0	0	0	0	0	0	0	0	0	0.0019	0.00349	0.00096	0.00019	0.00154667
Leptotrichia hofstadii DSM 21651	0	0.0031	0.0046	0	0	0.0014	0.0023	0	0	0.0049	0	0	0	0	0	0.0065	0	0.0034	0.0073	0	0.0025	0	0.0044	0	0	0	0	0	0.0026	0.0026	0.00163	0.00172	0.00121	0.00152
Streptococcus sanguinis SK49	0	0	0	0	0	0.0115	0	0	0.0043	0.0031	0	0	0.0046	0	0	0	0	0.0003	0	0	0	0	0	0	0.0098	0	0	0	0	0.0116	0.00189	0.00049	0.00214	0.00150667
Streptococcus sp C300	0.0015	0.0019	0.001	0.0019	0.0004	0.0029	0.0001	0.0081	0.0005	0.0008	0.0004	0.0014	0.0009	0.0004	0.0013	0.0014	0.0018	0.0007	0.0008	0.0011	0.0029	0.0009	0.0003	0.0023	0.0013	0.0008	0.0014	0.0009	0.0033	0.0013	0.00191	0.00102	0.00154	0.00149
Eikenella corrodens ATCC 23834	0.0007	0.0006	0	0.0013	0.004	0.0024	0.001	0.0006	0.0042	0.0019	0.0008	0.0032	0.0028	0.0017	0.0021	0.0011	0.0004	0.0002	0.0007	0.0027	0.0014	0	0.0018	0.0029	0	0.0017	0.001	0.0013	0.0021	0	0.00167	0.00157	0.00122	0.00148667
Streptococcus massiliensis DSM 18628	0	0	0	0	0	0	0	0	0	0	0	0	0	0	0.0231	0	0	0	0.0195	0	0	0	0	0	0	0	0.0016	0	0	0	0	0.00426	0.00016	0.00147333
Selenomonas sp oral taxon 892 str F0426	0.0005	0.0006	0.0005	0.0013	0.0015	0.0009	0.0072	0.0003	0.0036	0.0007	0.002	0.0007	0.0037	0.0019	0.0043	0.0002	0.0007	0.0003	0.0005	0.0026	0.0011	0.0001	0.004	0.0001	0.0004	0.0017	0.0001	0.0001	0.0008	0.0013	0.00171	0.00169	0.00097	0.00145667
Prevotella salivae F0493	0.0069	0.0005	0.0094	0.0006	0	0	0	0.0055	0	0.0014	0	0.0001	0	0.0004	0	0	0.0029	0.0085	0.005	0	0	0.0023	0	0	0	0	0	0	0	0	0.00243	0.00169	0.00023	0.00145
Streptococcus sp oral taxon 071 str 73H25AP	0.0016	0.0008	0.0016	0.0028	0.0001	0.0014	0.0002	0.0036	0.0012	0.0005	0.0013	0.0003	0.0016	0.0003	0.0032	0.001	0.0007	0.0027	0.003	0.0005	0.0005	0.0012	0.0013	0.0037	0.0004	0.0004	0.0014	0.0011	0.0043	0.0007	0.00138	0.00146	0.0015	0.00144667
Bifidobacterium sp MSTE12	0	0.0019	0.0069	0	0	0	0.033	0	0	0	0	0	0	0	0	0	0	0	0.0009	0	0	0	0	0	0	0	0	0	0	0	0.00418	9e-05	0	0.00142333
Streptococcus sp DBCMS	0.0011	0.0015	0.0005	0.0018	0.0007	0.001	0.0002	0.0134	0.0005	0.0007	0.0006	0.0006	0.001	0.0003	0.001	0.0008	0.0011	0.0005	0.0006	0.0024	0.002	0.0006	0.0002	0.0021	0.0013	0.0005	0.0011	0.0008	0.0021	0.0011	0.00214	0.00089	0.00118	0.00140333
Streptococcus intermedius B196	0	0	0.0001	0	0	0.001	0	0.0059	0	0.0008	0	0.0016	0.0065	0.004	0	0	0.003	0	0.0044	0	0.0016	0.0012	0	0.0057	0.0025	0.0013	0	0.0007	0.0015	0	0.00078	0.00195	0.00145	0.00139333
Kingella denitrificans ATCC 33394	0.0017	0.0009	0.0003	0.0004	0.0007	0.0016	0.0001	0.0005	0.0003	0.0041	0.0003	0.0008	0.0016	0.0016	0.0014	0.0046	0.0011	0.0001	0.0004	0.003	0.0013	0.0012	0.0004	0.004	0.001	0.0018	0.0003	0.002	0.0014	0.0014	0.00106	0.00149	0.00148	0.00134333
Prevotella veroralis DSM 19559 JCM 6290	0.0056	0.0011	0.003	0.0021	0.0002	0.001	0.0097	0.0022	0.0003	0.0005	0.0036	0.0001	0.0011	0.0004	0.0006	0.0004	0	0.0034	0.0028	0	0	0.0011	0.0003	0.0003	0	0	0	0	0.0004	0	0.00257	0.00124	0.00021	0.00134
Selenomonas artemidis DSM 19719	0	0.0008	0.0047	0.0043	0	0.0038	0	0	0.0004	0.0006	0.0036	0.0037	0.0013	0.0044	0	0	0	0.0008	0	0.0032	0	0.0007	0.003	0	0.0008	0.001	0	0	0.0014	0.0011	0.00146	0.0017	0.0008	0.00132
Prevotella oris DSM 18711 JCM 12252	0.0018	0.0014	0	0.001	0.001	0.0098	0	0.0015	0	0	0.0013	0.0023	0.0015	0.001	0.0048	0.0003	0.0022	0	0	0	0.0015	0	0.0013	0.002	0.0002	0	0.0008	0.0011	0.0014	0.0003	0.00165	0.00134	0.00086	0.00128333
Gemella haemolysans M341	0	0	0	0.0008	0.0008	0.0056	0.0001	0.0159	0.0002	0.0009	0	0.0004	0.0002	0	0.0003	0.0039	0	0.0001	0.0015	0.0002	0	0	0	0.0008	0.0049	0	0.0005	0.0008	0	0	0.00243	0.00066	0.0007	0.00126333
Actinomyces sp HPA0247	0.0008	0.0004	0.0004	0.0004	0.0004	0.0049	0.0195	0.001	0.0007	0.0002	0.0006	0.0001	0.0003	0.0001	0.0041	0.0002	0.0001	0	0.0015	0.0003	0	0	0.0011	0	0.0002	0	0.0003	0	0.0001	0	0.00287	0.00073	0.00017	0.00125667
Porphyromonas catoniae ATCC 51270	0.0006	0.0007	0.001	0.0017	0.0009	0.0007	0	0	0.0026	0.0043	0.0004	0.0015	0.0014	0.0026	0	0.002	0	0	0.0001	0.0013	0.001	0.0001	0.0011	0.0011	0	0.0024	0.0007	0.0023	0.0034	0.0036	0.00125	0.00093	0.00157	0.00125
Prevotella micans F0438	0.0011	0.002	0.001	0.0013	0	0.0001	0.0015	0.0008	0.0033	0.0014	0.0014	0.0015	0.004	0.0008	0.0029	0.0006	0.001	0.0005	0.0003	0	0.0012	0	0.0024	0.002	0.0013	0.0023	0.001	0.0004	0.0012	0	0.00125	0.0013	0.00118	0.00124333
Lachnoanaerobaculum sp OBRC5 5	0.0026	0.0008	0.0012	0.0012	0.0014	0.0017	0.0011	0.0001	0.0015	0.0009	0.0012	0.0026	0.0009	0.0015	0.0002	0.0015	0.0026	0.0004	0.0013	0.0019	0.0005	0.0022	0.0007	0.0003	0.0003	0.0015	0.0008	0.0029	0.0008	0.0006	0.00125	0.00141	0.00106	0.00124
Atopobium rimae ATCC 49626	0.0003	0	0.0044	0.0019	0	0.0042	0.0061	0.0003	0.0004	0.0001	0	0	0.0001	0	0.0012	0.0017	0.001	0.0053	0.0021	0	0.0021	0.003	0.0016	0.0008	0	0	0.0003	0	0	0	0.00177	0.00114	0.00078	0.00123
Prevotella sp HJM029	0.0031	0.0018	0.0033	0.002	0	0.0021	0.0018	0.0015	0	0.0012	0.0034	0.0006	0.0008	0.002	0.0011	0.0003	0.0021	0.0029	0.0025	0	0.001	0.0012	0.0005	0.0007	0.0004	0	0	0	0.0005	0	0.00168	0.00157	0.00043	0.00122667
Streptococcus sp oral taxon 056 str F0418	0.0015	0.0005	0.001	0.0003	0.0009	0.0007	0.0003	0.0024	0.0024	0.0022	0.0021	0.001	0.0009	0.001	0.0022	0.0008	0.0017	0.0001	0.0002	0.0001	0.0003	0.0001	0.0002	0.0095	0.0005	0.0001	0.0026	0.0003	0.0004	0.0001	0.00122	0.00101	0.00141	0.00121333
Christensenella Family Node 1	0.0022	0.0007	0.0016	0.001	0.0009	0.0018	0.0032	0.0011	0.0012	0.0006	0.0022	0.0009	0.0008	0.0008	0.0012	0.0011	0.0013	0.0016	0.0013	0.0008	0.0009	0.0006	0.0016	0.0009	0.0007	0.0013	0.0012	0.0008	0.001	0.0009	0.00143	0.0012	0.00099	0.00120667
Streptococcus sp GMD5S	0.0009	0.0017	0.0005	0.0021	0.0002	0.0021	0.0001	0.0056	0.0003	0.0005	0.0005	0.0009	0.0006	0.0002	0.001	0.0009	0.0009	0.0004	0.0004	0.0007	0.0025	0.0008	0.0002	0.0016	0.0008	0.0009	0.0008	0.0034	0.0024	0.0016	0.0014	0.00065	0.0015	0.00118333
Aggregatibacter segnis ATCC 33393	0.0004	0.0012	0	0.0038	0.0002	0.0004	0.0015	0.0002	0.0036	0.0026	0.0002	0.0006	0.0014	0.0016	0.0008	0.0009	0.0002	0.0001	0.0004	0.0045	0.0014	0.0003	0.0013	0.0021	0.0006	0.0009	0.0005	0.0007	0.0008	0.0016	0.00139	0.00107	0.00102	0.00116
Lachnoanaerobaculum sp ICM7	0.0019	0.0011	0.0009	0.0015	0.0013	0.0017	0.0031	0.0001	0.0012	0.0015	0.0009	0.002	0.0009	0.0013	0.0002	0.0016	0.0019	0.0005	0.0008	0.0023	0.0005	0.0006	0.0005	0.0003	0.0007	0.0006	0.0007	0.0026	0.0006	0.0006	0.00143	0.00124	0.00077	0.00114667
Capnocytophaga sp oral taxon 338 str F0234	0.0012	0.0006	0.0003	0.0003	0.0038	0.0004	0.0003	0.0004	0.0008	0.0003	0.0002	0.0046	0.0008	0.0012	0.0013	0.0004	0.0033	0.0001	0.0004	0.0022	0.002	0.0003	0.0022	0.0004	0.0006	0.0023	0.0016	0.0004	0.0006	0.0005	0.00084	0.00145	0.00109	0.00112667
Neisseria mucosa ATCC 25996	0.0007	0.0017	0	0.0024	0	0.0017	0	0.0003	0	0	0.0003	0	0.001	0	0.001	0.0007	0.0003	0.0001	0.0001	0.0015	0.0018	0.0001	0	0	0.0074	0.0003	0.0013	0.0087	0.0011	0.0005	0.00068	0.0005	0.00212	0.0011
Selenomonas noxia ATCC 43541	0	0	0	0	0	0	0.009	0	0	0	0	0	0.0046	0	0.0064	0	0	0	0.007	0	0	0	0.0041	0	0.0014	0	0	0	0	0	0.0009	0.0018	0.00055	0.00108333
Streptococcus parasanguinis F0449	0.0031	0.0002	0.0017	0.0003	0.0001	0.0022	0	0	0	0	0.0057	0	0.0001	0	0.0001	0	0	0.0095	0.0091	0	0	0	0	0	0	0	0	0	0	0	0.00076	0.00245	0	0.00107
Fusobacterium periodonticum ATCC 33693	0.0001	0	0.0001	0.0081	0	0	0	0.0001	0	0	0.0013	0	0.0033	0.0016	0.0016	0	0	0.0003	0	0.0031	0.0031	0	0.001	0	0	0.0012	0	0	0.0042	0.0028	0.00084	0.00112	0.00123	0.00106333
Lachnospiraceae bacterium oral taxon 082 str F0431	0.0024	0.0001	0.0014	0.0001	0.0002	0.0036	0.0045	0.0012	0	0.0003	0.0048	0.0003	0.0001	0.0005	0.0004	0.0002	0.0011	0.0045	0.0041	0.0003	0.0002	0.0004	0.0003	0.0001	0	0	0	0.0003	0.0001	0.0001	0.00138	0.00163	0.00015	0.00105333
Streptococcus mitis bv 2 str SK95	0	0	0	0	0	0.0014	0	0	0	0.0013	0	0.0018	0.0019	0.0009	0	0	0	0.0008	0	0.0019	0.0011	0.0028	0.001	0.0051	0.0018	0.0019	0.0049	0	0.0024	0	0.00027	0.00073	0.0021	0.00103333
Streptococcus anginosus C1051	0.0002	0	0	0	0	0.0029	0.0002	0	0	0	0.0026	0	0	0	0	0	0.0042	0.0083	0.0122	0	0	0	0	0	0	0	0	0	0	0.0004	0.00033	0.00273	4e-05	0.00103333
Centipeda periodontii DSM 2778	0.0006	0.0003	0.001	0.0003	0.0003	0.0001	0.0027	0.0009	0.0028	0.0013	0.0004	0.0005	0.001	0.0001	0.0004	0	0.0002	0.0014	0.0017	0.0002	0	0.0007	0.0054	0.0014	0.0001	0.0034	0.0001	0.0001	0.0002	0.0019	0.00103	0.00059	0.00133	0.000983333
candidate division SR1 bacterium MGEHA	0.0005	0.0001	0	0.0008	0.0012	0.0002	0.0005	0.0003	0.0007	0.0014	0.0004	0.002	0.0015	0.0014	0.0019	0.0011	0.0011	0	0.0003	0.0015	0.0003	0	0.0007	0.0007	0.0004	0.0024	0.0026	0.0001	0.0042	0.0004	0.00057	0.00112	0.00118	0.000956667
Prevotella denticola CRIS 18C A	0.0023	0	0	0.0008	0	0	0	0.0007	0	0	0	0	0	0.0004	0.0025	0	0	0.0205	0	0.0003	0.001	0	0	0	0	0	0	0	0	0	0.00038	0.00237	0.0001	0.00095
Veillonella sp ACP1	0.0026	0.0001	0.0041	0.0003	0	0.0032	0.0003	0.0008	0	0.0004	0.0028	0	0.0003	0.0004	0.0002	0.0006	0.0003	0.0079	0.0029	0.0001	0.0003	0.0004	0	0	0.0001	0	0	0.0003	0.0001	0	0.00118	0.00155	0.00012	0.00095
Actinomyces sp ICM39	0.001	0.002	0.0011	0.0011	0.0013	0.0022	0.0044	0.0006	0.001	0.0007	0.0014	0.0009	0.001	0.0009	0.0011	0.0007	0.001	0	0.0005	0.0011	0.0002	0	0.0005	0.0001	0.0007	0	0.0013	0.0007	0.0009	0	0.00154	0.00086	0.00044	0.000946667
Selenomonas artemidis F0399	0.0007	0	0	0	0.0014	0	0.002	0.0011	0	0	0	0	0	0	0.0034	0.0021	0.0032	0	0.0039	0	0.0008	0	0	0.0033	0	0	0.0061	0.0001	0	0	0.00052	0.00126	0.00103	0.000936667
Streptococcus sp oral taxon 058 str F0407	0.0007	0.0006	0.0007	0.0008	0.0003	0.0008	0.0002	0.0019	0.0009	0.0007	0.0007	0.0008	0.0013	0.0005	0.001	0.0013	0.0012	0.0008	0.0008	0.0009	0.0007	0.0009	0.0007	0.0018	0.0007	0.001	0.0027	0.0005	0.0013	0.0008	0.00076	0.00093	0.00111	0.000933333
Veillonella sp HPA0037	0.0022	0.0001	0.0042	0.0002	0	0.0028	0.0003	0.0007	0	0.0004	0.003	0	0.0003	0.0004	0	0.0005	0.0004	0.0072	0.0026	0	0.0003	0.0004	0	0	0	0	0	0.0008	0	0	0.00109	0.00144	0.00015	0.000893333
Selenomonas sp oral taxon 137 str F0430	0.0003	0.0003	0.0019	0.0014	0.0009	0.0007	0.001	0.0005	0.0003	0.0003	0.0015	0.0014	0.0005	0.0013	0.0013	0.0008	0.0011	0.0005	0.0006	0.0006	0.0005	0.0002	0.0007	0.0015	0.0002	0.0004	0.0053	0	0.0002	0.0004	0.00076	0.00096	0.00094	0.000886667
Streptococcus sp SR1	0.0011	0.0007	0.0008	0.001	0.0001	0.0009	0.0001	0.006	0.0005	0.0004	0.0005	0.0003	0.0006	0.0003	0.0012	0.0006	0.0008	0.0019	0.0007	0.0004	0.0006	0.0007	0.0003	0.0014	0.0004	0.0003	0.001	0.0005	0.002	0.0005	0.00116	0.00073	0.00077	0.000886667
Treponema maltophilum ATCC 51939	0.0001	0.0006	0.0005	0.0013	0.0026	0.0003	0.0012	0.0001	0.004	0	0.0002	0.0009	0.0007	0.0004	0.0008	0	0.0005	0.0004	0.0003	0.0012	0	0	0.0033	0	0.0003	0.0035	0.0002	0.0004	0.0017	0.001	0.00107	0.00054	0.00104	0.000883333
Rothia dentocariosa ATCC 17931	0	0	0	0	0	0	0	0	0	0	0.0044	0	0	0	0	0.0096	0.0037	0	0	0	0	0.008	0.0007	0	0	0	0	0	0	0	0	0.00177	0.00087	0.00088
Selenomonas sp oral taxon 138 str F0429	0.0003	0.0013	0.0025	0.0005	0.0004	0.0031	0.0007	0.0013	0.0015	0.0021	0.0022	0.0008	0.0003	0.0005	0.0003	0.0013	0.0003	0.0003	0.0011	0.0002	0	0.0001	0.0014	0.0002	0.0001	0.0004	0.0001	0.0002	0.0022	0.0005	0.00137	0.00073	0.00052	0.000873333
Selenomonas sp FOBRC6	0.0003	0.0003	0.0011	0.0027	0.0006	0.0009	0.0023	0.0006	0.0019	0.0003	0.0011	0.0032	0.0004	0.0026	0.0006	0.0005	0.0006	0.0003	0.0007	0.0003	0.0001	0.0002	0.0019	0.0003	0.0002	0.0006	0.0002	0.0003	0.0005	0.0006	0.0011	0.00103	0.00049	0.000873333
Eubacterium infirmum F0142	0.0001	0	0.001	0.001	0	0.0049	0.0026	0	0.001	0.0003	0.0001	0	0.0001	0.0002	0.0013	0.0003	0.0001	0.0018	0	0	0	0.0001	0.006	0.0002	0	0	0.0019	0.0005	0.0003	0.0015	0.00109	0.00039	0.00105	0.000843333
Atopobium parvulum DSM 20469	0.0034	0.0003	0.0014	0	0	0	0.0033	0.0013	0.0002	0.0009	0	0	0.0005	0	0.0053	0.0007	0.0046	0.0011	0	0.0003	0.0011	0.0001	0.0001	0.0004	0	0	0	0	0	0.0001	0.00108	0.00125	0.00018	0.000836667
Slackia sp CM382	0	0	0.0002	0.0023	0.0003	0.0034	0.0037	0	0	0	0.0003	0	0	0.0001	0.0099	0	0	0.0003	0.0004	0	0	0	0.0006	0.0004	0	0	0	0.0003	0	0.0009	0.00099	0.0011	0.00022	0.00077
Prevotella maculosa DSM 19339 JCM 15638	0.0031	0	0.0044	0	0	0	0	0.0017	0	0	0	0	0	0	0	0	0.0027	0	0	0	0	0.0024	0.0039	0	0	0	0	0.0013	0.0033	0	0.00092	0.00027	0.00109	0.00076
Veillonella sp ICM51a	0.002	0	0.0025	0.0002	0	0.0036	0.0003	0.0007	0	0.0004	0.0028	0.0001	0.0002	0.0002	0	0.0005	0.0003	0.0044	0.0032	0	0.0002	0.0005	0	0	0	0	0	0.0003	0.0001	0	0.00097	0.00117	0.00011	0.00075
Tannerella sp oral taxon BU063 isolate Cell 2	0	0	0	0	0	0	0	0	0	0	0	0	0	0	0.0222	0	0	0	0	0	0	0	0	0	0	0	0	0	0	0	0	0.00222	0	0.00074
Prevotella sp F0091	0.0018	0.0006	0.0015	0.0012	0.0003	0.0015	0.0045	0.0002	0.0004	0.0003	0.0009	0.0004	0.0008	0.0006	0.0008	0.0005	0.0006	0.0021	0.001	0.0001	0.0005	0.0003	0.0002	0.0002	0	0.0002	0	0	0.0001	0.0006	0.00123	0.00078	0.00021	0.00074
Slackia exigua ATCC 700122	0	0	0.0002	0.0022	0.0003	0.0032	0.0035	0	0	0	0.0003	0	0	0	0.0086	0	0	0.0003	0.0004	0	0	0	0.0005	0.0004	0	0	0	0.0003	0	0.0009	0.00094	0.00096	0.00021	0.000703333
Streptococcus sp AC 2206 Branch	0	0.0001	0.0036	0.0005	0	0.001	0	0	0	0.0021	0.0004	0	0.002	0	0	0.0007	0	0.0006	0	0	0	0	0.0083	0	0	0	0	0.0016	0	0	0.00073	0.00037	0.00099	0.000696667
Streptococcus sanguinis ATCC 29667	0	0	0	0	0	0	0	0.0209	0	0	0	0	0	0	0	0	0	0	0	0	0	0	0	0	0	0	0	0	0	0	0.00209	0	0	0.000696667
Fusobacterium nucleatum subsp polymorphum ATCC 10953	0	0	0	0	0	0	0	0	0	0.0052	0	0	0	0.0051	0	0	0.0028	0	0	0	0	0.0021	0	0	0	0.0055	0	0	0	0	0.00052	0.00079	0.00076	0.00069
Streptococcus intermedius 2180 Branch	0.0048	0.0058	0	0.0007	0	0	0	0	0	0	0.0016	0	0	0	0.0025	0.0003	0	0	0	0.0047	0	0	0	0	0	0	0	0	0	0	0.00113	0.00091	0	0.00068
Prevotella oris C735	0	0	0.0009	0	0	0	0.017	0	0	0	0	0	0	0	0	0	0	0.0008	0.0005	0	0	0.0001	0	0	0	0.0008	0	0	0	0	0.00179	0.00013	9e-05	0.00067
Catonella morbi ATCC 51271	0.0002	0	0.0002	0.0004	0.0029	0.0003	0.0003	0.0004	0.0012	0.0005	0.0008	0.0016	0.0014	0.0001	0.0017	0.0002	0.0004	0.0002	0.0003	0.0008	0.0002	0	0.0014	0.0008	0.0001	0.0014	0.0004	0.0004	0.0011	0.0003	0.00064	0.00075	0.00061	0.000666667
Neisseria subflava NJ9703	0.0001	0.0008	0.0002	0.0039	0.0013	0.0001	0.0006	0.0001	0.0016	0.0017	0.0001	0.0001	0.0004	0.001	0.0003	0.0003	0.0001	0	0.0001	0.0017	0.0004	0	0.0002	0.0006	0.0009	0.0002	0.0001	0.0012	0.0011	0.0006	0.00104	0.00041	0.00053	0.00066
Leptotrichia goodfellowii F0264	0.0006	0	0	0.0001	0.0002	0	0.0003	0	0.0003	0.0001	0.0001	0.0041	0.001	0.0032	0.0004	0	0	0	0	0.0007	0.0003	0	0.0016	0.0008	0.0013	0.0015	0.0002	0.0013	0.0001	0.0013	0.00016	0.00095	0.00084	0.00065
Porphyromonas endodontalis ATCC 35406	0	0	0	0	0.0033	0.0001	0.0011	0	0	0	0.0001	0	0.0013	0	0	0	0	0	0	0	0	0	0.0023	0	0	0.001	0	0.0003	0.0008	0.009	0.00045	0.00014	0.00134	0.000643333
Streptococcus agalactiae 2270 Branch	0	0	0.0107	0	0	0	0	0	0	0	0	0	0	0	0	0	0	0	0	0	0	0	0	0	0	0	0	0	0.0086	0	0.00107	0	0.00086	0.000643333
Prevotella saccharolytica F0055	0.001	0	0	0	0	0	0	0	0	0	0	0.0021	0.0059	0.0021	0	0	0	0	0	0.0031	0	0	0	0	0	0.0038	0	0	0	0.0011	0.0001	0.00132	0.00049	0.000636667
Streptococcus sp CM6	0.0008	0.0006	0.0005	0.0007	0.0001	0.0006	0.0001	0.0048	0.0004	0.0002	0.0003	0.0002	0.0005	0.0002	0.001	0.0003	0.0003	0.001	0.0006	0.0002	0.0003	0.0004	0.0002	0.0012	0.0003	0.0002	0.0006	0.0003	0.0015	0.0004	0.00088	0.00046	0.00054	0.000626667
Selenomonas sp FOBRC9	0.0002	0.0002	0.0013	0.0011	0.0006	0.0005	0.0009	0.0005	0.0003	0.0004	0.001	0.0011	0.0003	0.0011	0.001	0.0007	0.0009	0.0004	0.0004	0.0004	0.0003	0.0001	0.0006	0.0014	0.0003	0.0004	0.0019	0	0.0001	0.0003	0.0006	0.00073	0.00054	0.000623333
Tannerella forsythia ATCC 43037	0	0	0	0	0.0025	0	0.002	0	0.0003	0	0.0001	0	0.0001	0	0	0	0.0012	0	0	0.0001	0.0023	0	0.0067	0.0001	0	0	0	0	0.003	0	0.00048	0.00015	0.00121	0.000613333
Streptococcus oralis SK304	0	0	0.0023	0	0	0	0	0	0.0024	0	0	0	0.0024	0	0	0	0	0.0036	0	0	0	0	0	0	0	0	0	0.0017	0.006	0	0.00047	0.0006	0.00077	0.000613333
Lachnoanaerobaculum saburreum DSM 3986	0	0.0009	0	0.0003	0	0	0	0	0	0	0.0096	0	0.0004	0	0	0	0	0.0062	0	0	0.0005	0	0	0	0	0	0	0	0	0	0.00012	0.00162	5e-05	0.000596667
Mycoplasma salivarium ATCC 23064	0.0004	0	0	0	0.0054	0	0.0018	0	0	0	0	0	0.0001	0	0.0087	0.0001	0.0001	0	0.0002	0	0	0	0.0004	0	0	0.0003	0	0	0.0002	0	0.00076	0.00092	9e-05	0.00059
Rothia dentocariosa strain C6B	0	0	0.0012	0	0.0064	0	0	0	0	0	0	0.004	0.0021	0.0011	0	0	0	0	0	0	0	0	0	0	0	0	0	0.0022	0	0	0.00076	0.00072	0.00022	0.000566667
Treponema sp OMZ 838	0.0001	0.0002	0.0002	0.0005	0.0024	0.0002	0.0006	0.0003	0.0015	0.0003	0.0005	0.0004	0.0007	0.0004	0.0009	0	0.0004	0.0003	0.0003	0.0008	0.0002	0	0.0023	0.0001	0	0.0018	0.0002	0.0003	0.0005	0.0006	0.00063	0.00047	0.0006	0.000566667
Actinomyces cardiffensis F0333	0	0	0	0	0	0	0.0001	0	0	0	0	0	0	0	0	0	0	0	0	0	0	0	0.013	0	0	0	0	0	0.0036	0	1e-05	0	0.00166	0.000556667
Treponema socranskii subsp socranskii VPI DR56BR1116 ATCC 35536	0	0	0	0	0.0059	0	0	0	0	0	0	0	0	0	0.0033	0	0	0.0014	0.0012	0	0	0.0001	0	0	0	0	0	0.0008	0	0.0035	0.00059	0.00059	0.00044	0.00054
Parvimonas micra ATCC 33270	0.0003	0	0	0	0	0	0	0.0001	0	0	0	0	0.0011	0.0021	0.0022	0.0001	0.0002	0	0.0006	0	0.0002	0	0	0.0019	0	0.0003	0	0.0002	0	0.0069	4e-05	0.00063	0.00095	0.00054
Prevotella nigrescens ATCC 33563	0	0	0	0	0.0017	0	0.0038	0.0017	0	0	0	0	0	0.0009	0.0032	0.0006	0	0	0.0013	0.0002	0	0	0	0	0	0	0.0008	0.0017	0	0	0.00072	0.00062	0.00025	0.00053
Propionibacterium acidifaciens DSM 21887	0	0	0	0	0	0.0152	0	0	0	0	0	0	0	0	0	0	0	0	0.0007	0	0	0	0	0	0	0	0	0	0	0	0.00152	7e-05	0	0.00053
Streptococcus sanguinis SK160	0	0	0.0036	0	0	0	0	0	0	0	0	0	0	0	0	0	0	0	0.0123	0	0	0	0	0	0	0	0	0	0	0	0.00036	0.00123	0	0.00053
Streptococcus sanguinis SK1057	0.0044	0	0	0	0	0	0	0	0	0	0	0	0	0	0	0	0	0	0	0	0	0	0	0.0112	0	0	0	0	0	0	0.00044	0	0.00112	0.00052
Veillonella atypica ACS 049 V Sch6	0.002	0	0.0027	0	0	0	0	0	0	0	0.0027	0	0.0002	0	0	0	0	0.0078	0	0	0	0	0	0	0	0	0	0	0	0	0.00047	0.00107	0	0.000513333
Prevotella multiformis DSM 16608	0.0013	0.0001	0.0001	0.0031	0	0.0001	0.0006	0.0004	0	0	0	0	0.0001	0	0.0001	0	0.001	0.0021	0.0001	0	0.0006	0.0013	0.004	0	0	0	0	0	0	0	0.00057	0.00034	0.00059	0.0005
Campylobacter showae RM3277	0.0003	0	0	0	0.0006	0	0.0007	0.0001	0.0016	0.0006	0	0	0.0033	0	0.0007	0.0004	0	0	0.0001	0.0007	0	0.0002	0.0006	0.001	0	0.0005	0.0007	0	0.0028	0	0.00039	0.00052	0.00058	0.000496667
Fusobacterium nucleatum CTI 5	0	0	0	0	0	0	0	0.0026	0	0	0	0	0	0	0	0	0	0	0.0035	0	0	0	0.0086	0	0	0	0	0	0	0	0.00026	0.00035	0.00086	0.00049
Prevotella scopos JCM 17725	0.001	0.0004	0.0009	0.0008	0.0003	0.0009	0.0034	0.0001	0.0003	0.0004	0.0006	0	0.0006	0.0004	0.0005	0.0004	0.0005	0.0011	0.0007	0	0.0004	0.0003	0	0.0002	0	0	0	0	0	0	0.00085	0.00048	9e-05	0.000473333
Streptococcus oralis strain SK143	0	0	0	0	0	0.0036	0	0.0105	0	0	0	0	0	0	0	0	0	0	0	0	0	0	0	0	0	0	0	0	0	0	0.00141	0	0	0.00047
Prevotella salivae DSM 15606	0	0	0	0	0.0001	0.0071	0.0026	0	0.0002	0	0.0029	0	0.0001	0	0.0003	0.0004	0	0	0	0	0.0001	0	0	0.0001	0	0	0	0	0.0001	0	0.001	0.00037	3e-05	0.000466667
Fusobacterium nucleatum ChDC F174	0	0.0015	0.0002	0.0021	0.0012	0	0.0008	0.0003	0	0	0	0	0.0023	0	0	0	0	0	0	0	0	0	0.0015	0	0.001	0	0	0	0.0017	0.0013	0.00061	0.00023	0.00055	0.000463333
Aggregatibacter aphrophilus ATCC 33389	0.0001	0.0003	0	0.0019	0	0.0001	0.0001	0	0.0005	0.0003	0	0.0001	0.0004	0.0006	0.0001	0	0.0001	0	0.0001	0.0007	0.0053	0.0001	0.0004	0.0002	0.0001	0.0009	0.0001	0.0003	0.0002	0.0006	0.00033	0.00021	0.00082	0.000453333
Streptococcus agalactiae 2364 Branch	0	0.001	0	0.0026	0.0002	0	0	0.0001	0.0016	0	0.0029	0	0	0.0007	0	0	0	0	0	0.0005	0	0	0.0039	0	0	0	0.0001	0	0	0	0.00055	0.00041	0.0004	0.000453333
Selenomonas sp F0473	0	0	0.0001	0	0.0001	0	0.0001	0	0	0	0.0001	0	0.0006	0	0.0028	0	0	0.0005	0.0019	0	0	0	0.0012	0	0	0	0.0018	0	0	0.0042	3e-05	0.00059	0.00072	0.000446667
Streptococcus sanguinis CC94A	0	0	0	0	0	0	0	0	0	0	0	0	0	0	0	0	0	0	0	0	0	0	0.005	0	0	0	0	0	0.0084	0	0	0	0.00134	0.000446667
Campylobacter showae CSUNSWCD	0	0.0012	0	0.0059	0	0.0009	0	0	0	0	0.0004	0	0	0.002	0	0	0	0.0002	0	0	0.0015	0	0	0	0.0005	0	0	0.0004	0	0.0002	0.0008	0.00026	0.00026	0.00044
Streptococcus mutans NV1996	0	0	0	0	0	0.0132	0	0	0	0	0	0	0	0	0	0	0	0	0	0	0	0	0	0	0	0	0	0	0	0	0.00132	0	0	0.00044
Veillonella sp oral taxon 158 str F0412	0.0002	0.0003	0.0002	0.0003	0.0005	0.0005	0.0012	0.0006	0.0004	0.0009	0.0001	0.0007	0.0003	0.0002	0.0002	0.0009	0.0003	0.0005	0.0002	0.0011	0.0001	0.0001	0.0001	0.0001	0.0005	0.0001	0.0003	0.0018	0.0002	0.0002	0.00051	0.00045	0.00035	0.000436667
Prevotella nigrescens F0103	0.0007	0.0008	0	0.0019	0	0.004	0	0	0	0	0.0016	0	0	0	0	0	0	0.0011	0	0	0	0	0	0	0.0001	0.0006	0	0	0.0013	0.0006	0.00074	0.00027	0.00026	0.000423333
Rothia dentocariosa strain C6D	0	0	0	0.0006	0	0	0	0	0	0	0	0	0	0	0.003	0	0	0.0008	0	0	0.0006	0	0	0	0	0.0053	0	0	0.0014	0.0009	6e-05	0.00038	0.00082	0.00042
Treponema lecithinolyticum ATCC 700332	0	0.0001	0	0	0.0008	0	0.0004	0	0.0008	0	0	0	0.0003	0	0	0	0	0.0001	0	0.0001	0.001	0	0.0021	0.0003	0	0.0009	0	0.0004	0.0015	0.0038	0.00021	5e-05	0.001	0.00042
Bifidobacterium dentium ATCC 27679	0	0.0018	0.0046	0	0	0	0.0061	0	0	0	0	0	0	0	0	0	0	0	0	0	0	0	0	0	0	0	0	0	0	0	0.00125	0	0	0.000416667
Prevotella sp C561	0.001	0.0004	0.0007	0.0006	0.0002	0.0009	0.0022	0.0001	0.0002	0.0004	0.0005	0	0.0005	0.0004	0.0005	0.0004	0.0004	0.0011	0.0008	0.0001	0.0004	0.0003	0.0002	0.0001	0	0	0	0	0	0	0.00067	0.00047	0.0001	0.000413333
Megasphaera micronuciformis F0359	0.0007	0.0001	0.0007	0.0001	0	0.0007	0	0.0001	0.0002	0.0002	0.0002	0	0	0	0	0.0001	0.0005	0.0078	0.0005	0	0	0.0002	0	0	0	0	0	0.0003	0	0	0.00028	0.00091	5e-05	0.000413333
Neisseria sicca DS1	0	0.0021	0	0.0033	0	0.002	0	0	0	0	0	0	0	0	0	0	0	0	0	0.0025	0	0	0	0	0	0	0.0022	0	0	0	0.00074	0.00025	0.00022	0.000403333
Atopobium sp BS2	0.0014	0	0.0007	0	0	0.0034	0.0015	0.0002	0	0.0002	0.0011	0	0	0	0.0006	0	0.0005	0.0005	0.0011	0	0.0001	0	0	0	0	0	0	0	0	0	0.00074	0.00038	1e-05	0.000376667
Fusobacterium nucleatum ChDC F128	0.0005	0	0	0	0	0.0005	0	0	0.0009	0.0015	0.0006	0	0	0.0015	0.0012	0.0008	0.0003	0.0002	0	0	0	0.0005	0	0.0004	0	0.0017	0.0007	0	0	0	0.00034	0.00046	0.00033	0.000376667
Eubacterium yurii subsp margaretiae ATCC 43715	0.0001	0	0.0001	0.0003	0.0006	0.0001	0.0002	0.0001	0.0015	0.0004	0.0002	0.0009	0.0007	0.0003	0.0002	0.0001	0.0001	0	0	0.0007	0	0	0.0018	0.0001	0.0001	0.0012	0.0002	0	0.0004	0.0007	0.00034	0.00032	0.00045	0.00037
Streptococcus sp AS20	0	0.0006	0.0003	0.0001	0	0.0012	0.0006	0.0002	0	0.0001	0.0003	0.0001	0.0003	0.0002	0.0008	0.0003	0.0002	0.001	0.0003	0	0.0011	0.0001	0.0005	0	0	0	0.0002	0	0.0007	0.0019	0.00031	0.00035	0.00045	0.00037
Fusobacterium sp oral taxon 370 str F0437	0.0001	0.0002	0	0.0015	0.0003	0.0005	0.0004	0	0.0005	0.0004	0.0003	0.0001	0.0009	0.0005	0.0004	0.0003	0	0	0.0001	0.0009	0.0007	0.0001	0.0004	0	0.0001	0.0004	0	0.0003	0.0009	0.0007	0.00039	0.00035	0.00036	0.000366667
Peptostreptococcaceae bacterium AS15	0.0001	0	0.0001	0.0003	0.0005	0.0001	0.0003	0.0001	0.0016	0.0004	0.0002	0.001	0.0007	0.0003	0.0002	0.0001	0.0001	0	0	0.0007	0	0	0.0017	0.0001	0.0001	0.0011	0.0002	0	0.0003	0.0007	0.00035	0.00033	0.00042	0.000366667
Treponema medium ATCC 700293	0.0001	0.0001	0.0001	0.0002	0.0012	0.0001	0.0004	0.0001	0.0008	0.0002	0.0001	0.0003	0.0006	0.0002	0.0007	0	0.0004	0.0002	0.0003	0.0005	0.0001	0	0.0016	0.0001	0	0.0012	0.0001	0.0003	0.0004	0.0006	0.00033	0.00033	0.00044	0.000366667
Prevotella nigrescens CC14M	0	0	0.0021	0	0	0	0	0	0.0015	0.0006	0	0.0011	0.0007	0	0	0	0.0008	0	0	0	0.0012	0	0.0021	0.0006	0	0	0	0	0	0	0.00042	0.00026	0.00039	0.000356667
Streptococcus sanguinis SK36	0	0	0	0	0	0	0	0	0	0	0	0	0	0	0	0	0.0035	0	0	0	0	0	0	0	0	0	0.0072	0	0	0	0	0.00035	0.00072	0.000356667
Atopobium sp ICM42b	0.0014	0	0.0006	0	0	0.0033	0.0013	0	0	0.0003	0.0011	0	0	0	0.0006	0	0.0005	0.0004	0.001	0	0	0	0	0	0	0	0	0	0	0	0.00069	0.00036	0	0.00035
Streptococcus infantis SK1302	0.0012	0	0.0018	0	0	0.0013	0.0028	0	0	0	0.0022	0	0.0002	0.0002	0	0	0.0001	0	0.0004	0	0.0003	0	0	0	0	0	0	0	0	0	0.00071	0.00031	3e-05	0.00035
Parvimonas micra strain KCOM 1535	0	0.0011	0.0003	0	0.0023	0	0.0016	0	0	0.0001	0	0.0006	0	0	0	0	0	0	0	0	0	0	0	0	0	0	0	0	0.0041	0	0.00054	6e-05	0.00041	0.000336667
Campylobacter rectus RM3267	0.0001	0.0004	0	0.0008	0.0007	0.0001	0.0004	0.0001	0.0011	0.0002	0.0001	0.0002	0.001	0.0002	0.0003	0.0001	0	0.0001	0	0.0002	0.0003	0.0001	0.0004	0.0006	0.0001	0.0007	0.0002	0.0002	0.0011	0.0002	0.00039	0.00022	0.00039	0.000333333
Rothia aeria F0474	0	0	0.0004	0	0.0019	0	0	0	0.0008	0	0	0	0	0.0003	0	0	0	0	0	0.001	0	0	0	0	0	0.0055	0	0	0	0	0.00031	0.00013	0.00055	0.00033
Olsenella 36956 Branch	0.0018	0.0008	0	0	0.0008	0	0	0.0002	0.0004	0	0	0	0.0015	0.0001	0.001	0	0.0005	0	0	0.001	0	0	0	0.0006	0	0	0.0007	0.0004	0	0	0.0004	0.00041	0.00017	0.000326667
Prevotella nanceiensis DSM 19126 JCM 15639	0	0.0004	0	0.0034	0.0001	0	0.0003	0	0.0001	0.0003	0.0001	0	0.0001	0	0.0018	0.0021	0	0	0	0.0002	0	0	0	0	0	0	0.0002	0.0002	0.0003	0.0001	0.00046	0.00043	8e-05	0.000323333
Prevotella sp oral taxon 473 str F0040	0	0	0	0.0008	0	0	0.0003	0.0001	0.0005	0	0.0002	0	0	0	0	0	0	0	0	0.0001	0.001	0	0.0026	0.0019	0	0	0	0	0.0021	0	0.00017	3e-05	0.00076	0.00032
Streptococcus anginosus F0211	0	0	0	0	0	0	0	0	0	0	0	0	0	0	0	0	0	0	0	0	0	0	0.0066	0	0	0	0	0	0.003	0	0	0	0.00096	0.00032
Campylobacter concisus ATCC 51562	0.0006	0.0002	0	0	0.0001	0	0	0.0003	0	0.0004	0	0.0002	0.0001	0	0.0016	0.0004	0.0002	0	0.0002	0.0001	0.0006	0.0005	0.0005	0.0019	0.0003	0.0004	0	0.0005	0.0002	0.0001	0.00016	0.00028	0.0005	0.000313333
Streptococcus mutans TCI 163	0.0081	0	0	0	0	0	0	0	0	0.0011	0	0	0	0	0	0	0	0	0	0	0	0	0	0	0	0	0	0	0	0	0.00092	0	0	0.000306667
Streptococcus sp CM7	0	0.0001	0.0013	0.0004	0	0.0007	0	0.001	0	0.0007	0.0002	0	0.0006	0	0.0001	0	0	0	0.0001	0	0	0	0.0022	0	0	0	0	0	0.0014	0	0.00042	0.0001	0.00036	0.000293333
Fusobacterium nucleatum subsp animalis F0419	0	0	0	0	0	0	0	0	0	0	0	0.0049	0	0	0	0	0	0	0	0	0	0	0	0	0	0	0	0.0038	0	0	0	0.00049	0.00038	0.00029
Prevotella denticola DNF00960	0	0.0005	0.0019	0	0	0.0011	0	0	0.0004	0	0	0	0.0007	0	0	0	0.0016	0	0.0004	0	0	0.0021	0	0	0	0	0	0	0	0	0.00039	0.00027	0.00021	0.00029
Fusobacterium sp CM21	0.0002	0	0	0.0002	0.0008	0.0001	0.0003	0.0002	0.0003	0.0001	0.0003	0.0005	0.0003	0.0001	0.0013	0.0001	0.0002	0.0001	0.0002	0.0006	0.0002	0	0.0007	0.0004	0	0.0006	0	0.0001	0.0002	0.0005	0.00022	0.00037	0.00027	0.000286667
Parvimonas micra A293	0	0	0	0.0008	0	0.0032	0	0	0	0	0.0011	0	0	0	0	0	0	0.0007	0	0.0008	0	0.0001	0.0014	0	0	0	0.0004	0	0	0	0.0004	0.00026	0.00019	0.000283333
Streptococcus constellatus subsp constellatus SK53	0.0001	0.0005	0.0003	0	0.0001	0	0	0.0003	0.0005	0.0002	0.0004	0	0.0005	0.0002	0	0.0003	0.0003	0	0.0002	0.0001	0.0009	0.0001	0	0.0001	0	0	0.0003	0.0001	0.0014	0.0016	0.0002	0.0002	0.00045	0.000283333
Streptococcus sp BS21	0.0006	0	0.0004	0.0006	0	0.0004	0	0.0024	0	0.0002	0.0003	0	0	0.0002	0.0007	0	0	0.0009	0.0004	0	0	0	0	0	0	0	0.0005	0	0.0009	0	0.00046	0.00025	0.00014	0.000283333
Neisseria bacilliformis ATCC BAA 1200	0	0.0003	0	0	0.0001	0	0	0.0001	0	0.0001	0	0.0001	0	0.0001	0	0.0001	0	0	0	0.0001	0	0	0	0.0073	0.0002	0	0	0	0	0	6e-05	4e-05	0.00075	0.000283333
Streptococcus australis ATCC 700641	0	0.0004	0	0.0002	0.0002	0.0004	0.0014	0.001	0	0.0001	0.0001	0.0001	0.0002	0	0.0001	0.0006	0.0001	0	0.0001	0.0001	0.0001	0	0	0	0.0006	0.0001	0.0008	0.0015	0.0001	0	0.00037	0.00014	0.00032	0.000276667
Streptococcus oralis SK255	0	0	0	0.0043	0	0	0	0	0	0	0	0	0	0	0.004	0	0	0	0	0	0	0	0	0	0	0	0	0	0	0	0.00043	0.0004	0	0.000276667
Oribacterium sinus F0268	0.0002	0.0001	0.0001	0.0002	0	0.0004	0.0026	0.0001	0	0.0003	0.0008	0.0001	0	0	0.0013	0	0.0003	0.0003	0.0003	0.0001	0.0001	0.0003	0	0.0003	0	0	0.0001	0.0001	0	0	0.0004	0.00032	9e-05	0.00027
Streptococcus sp SK140	0.001	0.0001	0.0017	0.0001	0.0001	0.0005	0.0007	0.001	0	0.0001	0.0011	0.0001	0.0001	0.0001	0.0001	0.0001	0	0.0001	0.0002	0.0001	0.0002	0	0	0.0001	0.0001	0	0.0001	0.0001	0.0001	0.0001	0.00053	0.0002	8e-05	0.00027
Granulicatella elegans ATCC 700633	0.0002	0.001	0.0001	0	0.0007	0	0.0001	0.0009	0	0.0003	0.0001	0.0002	0.0005	0.0001	0	0.0018	0.0004	0.0001	0.0003	0.0006	0	0	0	0	0.0001	0	0.0002	0	0.0001	0.0002	0.00033	0.00041	6e-05	0.000266667
Treponema vincentii ATCC 35580	0	0.0003	0.0002	0	0	0	0.0022	0.0004	0.0027	0	0	0	0	0	0	0	0.0001	0.0006	0	0	0	0	0	0	0.0003	0	0.0002	0	0.0008	0.0001	0.00058	7e-05	0.00014	0.000263333
Clostridiales Order 18 4879 26745 Branch	0	0	0	0	0	0	0	0	0	0	0	0.0035	0	0	0.0002	0	0	0	0	0	0	0	0	0	0	0	0	0	0	0.0042	0	0.00037	0.00042	0.000263333
Fusobacterium nucleatum subsp animalis 3 1 33	0	0	0	0	0	0.0079	0	0	0	0	0	0	0	0	0	0	0	0	0	0	0	0	0	0	0	0	0	0	0	0	0.00079	0	0	0.000263333
Streptococcus agalactiae CCUG 44104	0.0003	0	0	0	0	0	0	0	0	0	0	0	0	0	0	0	0.004	0.0004	0.0029	0	0	0	0	0	0	0	0	0	0	0.0001	3e-05	0.00073	1e-05	0.000256667
Streptococcus infantis ATCC 700779	0	0.0004	0	0.0007	0	0	0	0.0019	0.0002	0	0	0.0003	0	0	0	0.0007	0	0.0003	0	0.0006	0	0	0	0	0.0004	0	0.0002	0.001	0.0002	0.0004	0.00032	0.00019	0.00022	0.000243333
Streptococcus mutans 2729 Branch	0	0	0	0	0	0	0	0	0	0	0	0	0	0	0	0	0	0	0.0066	0	0.0004	0	0	0.0003	0	0	0	0	0	0	0	0.00066	7e-05	0.000243333
Streptococcus sanguinis SK355	0	0	0	0.0023	0	0	0	0	0	0	0	0	0	0	0	0	0	0	0	0	0.005	0	0	0	0	0	0	0	0	0	0.00023	0	0.0005	0.000243333
Prevotella marshii DSM 16973 JCM 13450	0.0001	0	0	0	0.0001	0	0.0056	0	0.0002	0	0.0001	0	0.0001	0	0	0	0	0	0.0003	0	0	0	0.0003	0	0	0	0	0	0.0003	0.0001	0.0006	5e-05	7e-05	0.00024
Eubacterium saphenum ATCC 49989	0	0	0	0	0	0	0.0006	0	0	0	0	0	0	0	0	0	0	0	0	0	0	0	0.0051	0	0	0	0	0	0.0014	0	6e-05	0	0.00065	0.000236667
Parvimonas sp oral taxon 393 str F0440	0.0001	0.0001	0	0.0001	0.0002	0.0004	0.0014	0	0	0	0.0007	0.0001	0.0003	0.0002	0.0006	0	0.0001	0.0001	0.0001	0.0003	0.0001	0	0.0003	0.0002	0	0.0001	0.0002	0	0.0006	0.0007	0.00023	0.00025	0.00022	0.000233333
Veillonella sp oral taxon 780 str F0422	0	0.0002	0	0.0006	0.0004	0.0001	0.0004	0.0018	0	0.0003	0.0001	0.0001	0.0011	0.0001	0	0.0003	0.0004	0.0001	0.0001	0.0006	0.0001	0	0	0	0.0001	0	0	0	0.0001	0	0.00038	0.00029	3e-05	0.000233333
Eggerthia catenaformis OT 569 DSM 20559	0	0	0	0	0	0	0	0	0	0	0	0	0	0	0	0	0	0	0	0	0	0	0.007	0	0	0	0	0	0	0	0	0	0.0007	0.000233333
Prevotella pleuritidis F0068	0	0	0	0	0	0	0.0004	0	0	0	0	0	0	0	0	0	0	0	0	0	0.001	0	0.0023	0.0002	0	0	0	0.0001	0.001	0.002	4e-05	0	0.00066	0.000233333
Campylobacter sp 10 1 50	0.0005	0.0009	0.0004	0.0005	0	0.0009	0.0009	0.0002	0	0.0001	0.0008	0.0001	0.0001	0.0001	0.0002	0	0	0.0005	0.0002	0	0.0001	0	0	0.0001	0	0	0	0.0001	0.0001	0	0.00044	0.0002	4e-05	0.000226667
Campylobacter concisus UNSW3	0	0	0.0025	0.0005	0	0	0.0023	0	0	0	0.0007	0	0	0.0001	0	0	0	0.0005	0	0	0	0	0	0	0	0	0	0	0	0	0.00053	0.00013	0	0.00022
Porphyromonas sp COT 1360 Branch	0	0.0002	0	0	0.0003	0.0001	0.0002	0	0.0003	0.0004	0.0002	0.0002	0.0004	0.0002	0.0002	0.0003	0	0	0	0.0016	0.0008	0	0	0	0.0001	0.0002	0.0002	0	0.0002	0.0003	0.00015	0.00031	0.00018	0.000213333
Streptococcus intermedius BA1	0	0	0	0	0.0027	0	0	0	0	0	0	0	0	0	0	0	0	0	0	0	0	0	0.0017	0	0	0	0.0018	0	0	0	0.00027	0	0.00035	0.000206667
Treponema vincentii F0403	0	0	0	0	0.0003	0	0	0	0	0.0001	0	0.0001	0.0001	0	0.0002	0	0	0	0.0001	0.0001	0	0	0.0047	0	0	0.0003	0	0.0001	0	0	4e-05	6e-05	0.00051	0.000203333
Cryptobacterium curtum DSM 15641	0.0001	0	0.0006	0.0001	0	0	0	0.0001	0	0	0	0	0	0	0	0	0.0038	0	0.0004	0	0.0002	0.0007	0	0	0	0	0	0	0	0	9e-05	0.00042	9e-05	0.0002
Prevotella shahii DSM 15611 JCM 12083	0.0002	0.0002	0.0001	0.0001	0.0002	0.0002	0.0007	0.0001	0.0003	0.0003	0.0001	0.0004	0.0004	0.0001	0.0001	0.0002	0	0.0001	0.0001	0.0002	0.0001	0.0001	0.0006	0.0002	0.0001	0.0003	0	0.0002	0.0001	0.0001	0.00024	0.00017	0.00018	0.000196667
Streptococcus sp OBRC6	0	0.0001	0.0012	0.0002	0	0.0004	0	0	0	0.0005	0.0003	0	0.0003	0	0.0001	0	0	0.0003	0	0	0	0	0.0015	0	0	0	0	0	0.0009	0	0.00024	0.0001	0.00024	0.000193333
Fusobacterium periodonticum 1 1 41FAA	0	0	0	0	0.0008	0	0.0015	0	0.0018	0	0	0	0	0	0	0	0	0	0	0	0	0	0	0	0.0004	0	0	0.0013	0	0	0.00041	0	0.00017	0.000193333
Bifidobacterium longum subsp longum KACC 91563	0.0021	0	0	0	0	0	0	0	0	0	0	0	0	0	0	0	0.0033	0	0	0	0	0	0	0	0	0	0	0	0	0	0.00021	0.00033	0	0.00018
Veillonella atypica ACS 134 V Col7a	0	0	0	0	0	0.003	0.0003	0.0007	0	0.0003	0	0.0001	0	0.0002	0	0	0	0	0	0	0	0.0004	0	0	0.0001	0	0	0.0003	0	0	0.00043	3e-05	8e-05	0.00018
Atopobium parvulum DNF00906	0	0	0	0	0	0.0032	0	0	0	0	0.0011	0	0	0	0	0	0	0	0.001	0	0	0	0	0	0	0	0	0	0	0	0.00032	0.00021	0	0.000176667
Tannerella sp oral taxon BU063 isolate Cell 8 11	0	0	0	0	0	0	0	0	0	0	0	0	0	0	0	0	0	0	0	0	0	0	0	0.0053	0	0	0	0	0	0	0	0	0.00053	0.000176667
Fusobacterium nucleatum subsp fusiforme ATCC 51190	0	0	0	0	0	0	0	0	0	0	0	0	0	0	0	0	0	0	0	0	0	0	0	0	0	0	0	0	0	0.0052	0	0	0.00052	0.000173333
Streptococcus sp GMD6S	0	0	0	0	0	0	0	0	0	0	0	0.001	0	0.0005	0	0.001	0.001	0	0	0.0007	0	0	0	0	0	0	0.0009	0	0	0	0	0.00042	9e-05	0.00017
Streptococcus sp BS29a	0.0002	0.0004	0.0003	0	0	0.0002	0	0.0007	0	0	0.0001	0	0	0.0001	0	0.0003	0	0.0004	0.0004	0	0.0001	0.0002	0	0.0006	0	0	0	0.0002	0.0007	0	0.00018	0.00013	0.00018	0.000163333
Peptostreptococcaceae bacterium OBRC8	0	0	0	0	0	0	0.0001	0	0.0048	0	0	0	0	0	0	0	0	0	0	0	0	0	0	0	0	0	0	0	0	0	0.00049	0	0	0.000163333
Porphyromonas catoniae F0037	0	0	0	0	0	0	0.0005	0.0003	0	0	0	0	0	0	0.0009	0	0.0011	0	0	0	0	0	0	0	0.0021	0	0	0	0	0	8e-05	0.0002	0.00021	0.000163333
Prevotella 978 Branch	0	0	0	0	0	0	0	0	0	0	0	0	0.0001	0.0046	0	0	0	0	0	0	0	0	0	0	0	0	0	0	0	0	0	0.00047	0	0.000156667
Veillonella atypica KON	0	0	0	0.0003	0	0	0	0	0	0	0	0	0	0	0	0.0006	0.0003	0	0.0033	0	0.0002	0	0	0	0	0	0	0	0	0	3e-05	0.00042	2e-05	0.000156667
Mogibacterium sp CM50	0.0001	0	0.0001	0	0	0	0.0002	0	0	0	0.0001	0	0	0	0	0	0	0	0.0001	0	0	0	0.0001	0	0	0	0	0	0.001	0.003	4e-05	2e-05	0.00041	0.000156667
Streptococcus mutans B09Sm1	0	0	0	0	0	0	0	0	0	0	0	0	0	0	0	0.0031	0	0	0	0	0	0.0016	0	0	0	0	0	0	0	0	0	0.00031	0.00016	0.000156667
Rothia mucilaginosa M508	0	0	0	0	0	0	0	0.0038	0	0	0.0003	0	0	0	0	0	0	0	0	0	0	0	0	0	0	0.0001	0	0.0003	0	0	0.00038	3e-05	4e-05	0.00015
Oribacterium sp oral taxon 108 str F0425	0.0003	0.0001	0.0001	0.0001	0	0.0005	0.0017	0	0	0.0001	0.0007	0.0001	0.0001	0	0.0001	0	0	0.0002	0.0003	0	0	0	0	0	0	0	0	0	0	0	0.00029	0.00015	0	0.000146667
Eikenella corrodens CC92I	0	0	0.0006	0	0	0	0	0	0	0	0	0	0	0	0	0	0	0	0	0	0	0.0006	0	0	0.0005	0	0	0	0	0.0027	6e-05	0	0.00038	0.000146667
Oribacterium asaccharolyticum ACB7	0.0003	0.0001	0.0001	0.0001	0	0.0004	0.0015	0	0	0.0001	0.0009	0	0.0001	0	0.0002	0	0.0001	0.0001	0.0004	0	0	0	0	0	0	0	0	0	0	0	0.00026	0.00018	0	0.000146667
Peptoniphilus lacrimalis DNF00528	0.0001	0.0001	0	0.0003	0	0.0002	0.0001	0.001	0.0001	0.0001	0.0001	0.0001	0.0001	0	0.0001	0.0003	0.0001	0	0	0.0002	0	0	0	0.0002	0.0002	0	0.0001	0.0005	0.0001	0.0002	0.0002	0.0001	0.00013	0.000143333
Prevotella aurantiaca JCM 15754	0.0002	0	0.0002	0.0004	0	0.0006	0.001	0.0001	0	0	0.0003	0	0.0001	0.0002	0.0003	0	0.0001	0.0003	0.0004	0	0	0	0	0	0	0	0	0	0.0001	0	0.00025	0.00017	1e-05	0.000143333
Fusobacterium nucleatum subsp animalis D11	0	0	0	0	0	0	0	0	0	0	0	0	0.0043	0	0	0	0	0	0	0	0	0	0	0	0	0	0	0	0	0	0	0.00043	0	0.000143333
Fusobacterium periodonticum 2 1 31	0	0.0007	0	0	0	0	0	0	0	0.0015	0	0.0002	0	0	0	0.0013	0	0	0	0	0	0.0002	0	0	0	0	0.0003	0	0	0	0.00022	0.00015	5e-05	0.00014
Streptococcus intermedius F0395	0	0	0	0	0	0	0.0005	0	0.0022	0	0	0	0	0	0	0	0	0.0015	0	0	0	0	0	0	0	0	0	0	0	0	0.00027	0.00015	0	0.00014
Actinomyces urogenitalis 21176 Branch	0.0001	0.0001	0.0001	0	0.0002	0.0002	0.0002	0.0001	0.0002	0.0001	0.0001	0.0001	0.0002	0.0001	0.0002	0.0001	0	0.0001	0.0001	0.0001	0.0001	0.0001	0.0001	0.0001	0.0001	0.0003	0.0002	0.0002	0.0003	0.0002	0.00013	0.00011	0.00017	0.000136667
Prevotella intermedia ATCC 25611 DSM 20706	0.0001	0	0.0003	0.0002	0.0002	0.0004	0.0005	0.0002	0	0	0.0002	0.0002	0	0.0001	0.0004	0.0001	0.0001	0.0001	0.0002	0	0.0001	0	0.0005	0	0	0	0	0.0001	0.0001	0	0.00019	0.00014	8e-05	0.000136667
Streptococcus sp ACS2	0.0001	0	0	0	0	0.0001	0	0.0013	0	0.0005	0.0001	0	0.0001	0	0	0	0.0003	0.0007	0.0007	0	0.0001	0	0	0	0	0	0	0.0001	0	0	0.0002	0.00019	2e-05	0.000136667
Fusobacterium nucleatum subsp animalis 11 3 2	0	0	0	0	0	0	0	0	0	0	0	0	0	0	0	0	0	0	0	0.0041	0	0	0	0	0	0	0	0	0	0	0	0.00041	0	0.000136667
Olsenella uli DSM 7084	0	0	0	0	0	0	0.0012	0	0	0	0	0	0	0	0	0	0	0	0	0	0	0	0	0	0	0	0	0	0	0.0029	0.00012	0	0.00029	0.000136667
Actinomyces sp ICM47	0.0002	0.0002	0.0001	0	0.0001	0.0003	0.0007	0.0001	0.0001	0.0008	0.0003	0	0.0001	0	0.0001	0.0001	0.0001	0.0002	0.0001	0.0001	0	0	0.0001	0	0.0001	0	0	0.0001	0	0	0.00026	0.00011	3e-05	0.000133333
Streptococcus sp HPH0090	0.0003	0.0001	0.0002	0.0002	0	0.0002	0.0001	0.0009	0	0.0007	0.0002	0.0001	0	0	0	0.0001	0	0	0	0.0001	0.0001	0	0	0.0001	0.0001	0	0	0.0003	0.0001	0.0001	0.00027	5e-05	8e-05	0.000133333
Campylobacter sp FOBRC14	0	0.0002	0	0.0008	0.0001	0.0001	0.0002	0	0.0003	0	0.0001	0	0.0003	0	0.0009	0	0	0	0.0003	0	0	0	0	0.0003	0	0.0001	0.0001	0	0.0002	0	0.00017	0.00016	7e-05	0.000133333
Streptococcus sp BS 2998 Branch	0	0	0	0	0.0001	0	0.0002	0	0.0006	0	0	0	0	0	0	0	0.0018	0	0	0.0003	0	0	0	0	0	0.0006	0	0	0	0.0004	9e-05	0.00021	0.0001	0.000133333
Actinomyces sp oral taxon 172 str F0311	0.0003	0.0001	0.0002	0.0001	0.0001	0.0004	0.0011	0.0001	0.0001	0.0005	0.0003	0	0.0001	0	0.0002	0	0	0	0.0001	0.0001	0	0	0	0	0	0	0.0001	0	0	0	0.0003	8e-05	1e-05	0.00013
Campylobacter curvus 525 92	0	0.0002	0	0.0008	0.0001	0.0019	0	0	0	0	0	0	0	0	0	0	0	0.0006	0.0002	0	0	0	0	0	0	0	0	0	0.0001	0	0.0003	8e-05	1e-05	0.00013
Neisseria meningitidis strain NM3687	0	0	0	0.0006	0.0012	0.0005	0	0.0005	0	0	0	0	0	0	0	0	0	0	0	0	0	0	0	0	0.0003	0	0	0	0.0008	0	0.00028	0	0.00011	0.00013
Streptococcus sp DORA 10	0.0001	0.0001	0	0	0.0002	0.0001	0.0001	0.0005	0	0.0001	0.0001	0.0002	0.0001	0	0.0001	0.0004	0.0003	0.0001	0.0004	0.0001	0	0.0001	0	0.0002	0.0001	0	0.0002	0	0.0001	0.0001	0.00012	0.00018	8e-05	0.000126667
Atopobium sp ICM58	0.0003	0.0001	0.0002	0	0.0001	0.0004	0.0011	0.0001	0.0001	0.0006	0.0003	0	0.0001	0	0.0001	0	0.0001	0	0.0001	0.0001	0	0	0	0	0	0	0	0	0	0	0.0003	8e-05	0	0.000126667
Bifidobacterium sp 12 1 47BFAA	0	0	0	0	0	0	0	0	0	0	0	0	0	0	0	0	0.0038	0	0	0	0	0	0	0	0	0	0	0	0	0	0	0.00038	0	0.000126667
Streptococcus mutans TCI 212	0	0	0	0	0	0	0	0.0038	0	0	0	0	0	0	0	0	0	0	0	0	0	0	0	0	0	0	0	0	0	0	0.00038	0	0	0.000126667
Streptococcus sp HSISM1	0.0003	0	0.0001	0	0	0.0002	0	0.0021	0	0.0003	0.0002	0	0	0	0	0	0.0001	0.0001	0.0002	0	0	0	0	0	0	0	0	0.0001	0	0	0.0003	6e-05	1e-05	0.000123333
Mogibacterium timidum ATCC 33093	0	0	0	0	0	0	0.0003	0	0	0	0	0	0	0	0	0	0	0	0	0	0	0	0.0003	0	0	0	0	0	0.0008	0.0023	3e-05	0	0.00034	0.000123333
Streptococcus mitis ATCC 6249	0	0	0	0	0	0	0.0007	0	0	0	0	0	0	0	0	0	0	0	0	0	0	0	0	0	0	0	0	0.003	0	0	7e-05	0	0.0003	0.000123333
Streptococcus parasanguinis F0405	0	0	0	0	0	0	0	0.0037	0	0	0	0	0	0	0	0	0	0	0	0	0	0	0	0	0	0	0	0	0	0	0.00037	0	0	0.000123333
Bulleidia extructa W1219	0	0	0	0	0	0	0.0009	0	0	0	0	0	0	0	0	0	0	0	0	0	0	0	0.0007	0	0	0	0	0	0	0.002	9e-05	0	0.00027	0.00012
Actinomyces slackii ATCC 49928	0.0001	0.0001	0.0001	0.0002	0.0001	0.0002	0.0002	0	0.0002	0.0001	0.0001	0.0001	0.0001	0.0001	0.0002	0.0001	0.0001	0.0001	0.0001	0.0001	0.0001	0.0001	0.0001	0.0001	0.0001	0.0001	0.0001	0.0001	0.0001	0.0002	0.00013	0.00011	0.00011	0.000116667
Synergistetes bacterium SGP1	0	0	0	0	0.0009	0	0.0005	0	0.0003	0	0	0	0.0001	0	0	0	0	0	0	0	0	0	0.0013	0	0	0.0001	0	0	0.0003	0	0.00017	1e-05	0.00017	0.000116667
Streptococcus anginosus SK1138	0	0	0.0019	0	0	0	0	0	0	0.0007	0	0	0	0	0	0	0	0	0	0	0	0	0	0.0001	0	0	0	0.0008	0	0	0.00026	0	9e-05	0.000116667
Streptococcus sp SK643	0.0001	0	0	0.0001	0	0	0	0.0002	0	0.0001	0.0007	0.0001	0.0006	0	0	0.0005	0	0	0.0001	0.0002	0	0	0	0.0001	0.0006	0	0	0	0.0001	0	5e-05	0.00022	8e-05	0.000116667
Neisseria sicca 4320	0	0	0	0	0	0	0	0	0	0	0	0	0	0	0	0	0	0	0	0	0	0	0	0	0	0	0	0.0035	0	0	0	0	0.00035	0.000116667
Streptococcus oralis SK10	0	0	0	0	0	0	0	0	0	0	0	0	0	0	0	0	0	0	0	0	0.0035	0	0	0	0	0	0	0	0	0	0	0	0.00035	0.000116667
Eubacterium nodatum ATCC 33099	0	0	0	0	0	0	0	0	0	0	0	0	0	0	0	0	0	0	0	0	0	0	0.0001	0	0	0	0	0	0.0033	0	0	0	0.00034	0.000113333
Eubacterium sulci ATCC 35585	0.0001	0	0.0001	0	0	0.0003	0.0003	0	0	0.0004	0.0005	0	0.0001	0.0001	0	0	0	0.0007	0.0001	0.0002	0	0	0.0003	0	0	0	0	0.0001	0	0	0.00012	0.00017	4e-05	0.00011
Neisseria mucosa	0	0	0.0001	0	0.0006	0	0.0002	0	0	0.0018	0	0.0001	0	0	0	0	0	0	0	0	0	0	0.0001	0.0004	0	0	0	0	0	0	0.00027	1e-05	5e-05	0.00011
Neisseria sicca ATCC 29256	0	0	0	0	0	0	0	0	0	0	0.0003	0	0	0	0	0	0	0	0	0	0	0	0.0005	0	0	0	0	0	0.0025	0	0	3e-05	0.0003	0.00011
Streptococcus dentisani 7747	0.002	0	0	0	0	0	0	0	0	0	0	0	0	0.0013	0	0	0	0	0	0	0	0	0	0	0	0	0	0	0	0	0.0002	0.00013	0	0.00011
Streptococcus sp I G2	0	0.0002	0	0.0001	0.0001	0.0002	0.0005	0.0004	0	0	0	0.0001	0.0001	0	0	0.0002	0	0	0.0001	0.0001	0	0	0	0	0.0002	0	0.0004	0.0006	0	0	0.00015	6e-05	0.00012	0.00011
Neisseria meningitidis 14964 Branch	0	0	0.0001	0	0	0	0	0	0	0	0	0	0	0	0	0	0.0002	0	0.0016	0	0	0	0.0009	0	0	0.0002	0	0	0	0.0002	1e-05	0.00018	0.00013	0.000106667
Fusobacterium nucleatum subsp animalis 13324 Branch	0	0	0	0	0	0	0	0	0	0	0	0	0	0	0	0	0	0.0032	0	0	0	0	0	0	0	0	0	0	0	0	0	0.00032	0	0.000106667
Propionibacterium sp oral taxon 192 str F0372	0	0	0	0.0002	0	0	0.0001	0	0.0002	0	0	0	0.0001	0.0021	0	0	0	0	0	0.0001	0	0	0	0	0	0	0	0	0.0002	0.0001	5e-05	0.00023	3e-05	0.000103333
Bacteroidales Order 27 5200 1336 Branch	0	0	0	0	0	0	0	0	0	0	0	0	0	0.0023	0	0	0	0	0	0	0	0	0	0	0	0.0003	0.0005	0	0	0	0	0.00023	8e-05	0.000103333
Prevotella 1330 Branch	0	0	0	0	0.0011	0	0	0	0	0	0	0	0	0	0	0	0	0	0	0	0	0	0	0	0	0.0016	0	0	0	0.0004	0.00011	0	0.0002	0.000103333
Streptococcus sp BS 2999 Branch	0	0	0	0	0	0	0	0	0	0	0	0.0006	0	0	0	0	0	0	0	0	0.0006	0	0	0.0019	0	0	0	0	0	0	0	6e-05	0.00025	0.000103333
Streptococcus sp M334	0.0002	0.0001	0	0.0001	0	0.0001	0	0.0003	0	0.0001	0.0001	0.0001	0.0001	0	0.0001	0.0004	0.0001	0	0.0002	0.0001	0	0.0001	0	0.0003	0.0001	0	0.0002	0.0001	0.0001	0	9e-05	0.00012	9e-05	0.0001
Fusobacterium nucleatum ChDC F145	0	0	0	0	0	0	0	0	0	0	0	0.0006	0	0	0	0	0	0	0	0.0015	0.0009	0	0	0	0	0	0	0	0	0	0	0.00021	9e-05	0.0001
Streptococcus agalactiae CCUG 2521 Branch	0	0	0	0	0	0	0.0004	0	0	0.0023	0	0	0.0002	0	0	0	0	0	0	0	0	0	0	0	0	0	0	0	0	0	0.00027	2e-05	0	9.66667e-05
Streptococcus mutans 2662 Branch	0	0	0	0.0004	0.0001	0	0	0	0	0	0	0	0	0	0	0	0	0	0	0.0003	0	0	0	0	0.0003	0	0.0003	0.0005	0.001	0	5e-05	3e-05	0.00021	9.66667e-05
Streptococcus mitis 13 39	0	0	0	0	0	0	0	0	0	0	0	0	0	0	0	0.0029	0	0	0	0	0	0	0	0	0	0	0	0	0	0	0	0.00029	0	9.66667e-05
Streptococcus oralis strain SK141	0	0.0029	0	0	0	0	0	0	0	0	0	0	0	0	0	0	0	0	0	0	0	0	0	0	0	0	0	0	0	0	0.00029	0	0	9.66667e-05
Fusobacterium nucleatum CTI 1	0.0028	0	0	0	0	0	0	0	0	0	0	0	0	0	0	0	0	0	0	0	0	0	0	0	0	0	0	0	0	0	0.00028	0	0	9.33333e-05
Prevotella histicola JCM 15637 DNF00424	0	0.0001	0.0001	0	0	0.0003	0.0003	0	0	0	0.0001	0	0.0001	0.0001	0.0001	0	0.0011	0.0003	0.0001	0	0	0	0	0	0	0	0	0	0.0001	0	8e-05	0.00019	1e-05	9.33333e-05
Scardovia wiggsiae F0424	0.0006	0.0001	0.0013	0	0	0	0.0002	0	0	0	0	0	0	0	0	0.0001	0.0001	0.0003	0	0	0	0.0001	0	0	0	0	0	0	0	0	0.00022	5e-05	1e-05	9.33333e-05
Treponema denticola 14091 Branch	0	0	0	0	0	0	0	0	0.0004	0	0	0	0	0	0	0	0	0	0	0	0	0	0.0008	0	0	0	0	0	0.0016	0	4e-05	0	0.00024	9.33333e-05
Prevotella veroralis F0319	0	0	0	0	0	0	0	0	0	0	0	0	0	0	0	0	0.0011	0	0	0	0.0016	0	0	0	0	0	0	0	0	0	0	0.00011	0.00016	9e-05
Rothia mucilaginosa 20589 Branch	0.0002	0.0001	0	0	0.0004	0.0003	0.0002	0	0.0003	0	0	0	0	0	0.0002	0.0001	0.0003	0	0.0002	0.0001	0	0	0	0	0.0001	0	0	0	0.0002	0	0.00015	9e-05	3e-05	9e-05
Streptococcus sp I P16	0	0.0002	0	0.0001	0	0.0002	0.0004	0.0004	0	0	0	0	0	0	0	0.0002	0	0	0	0	0	0	0	0	0.0002	0	0.0003	0.0006	0.0001	0	0.00013	2e-05	0.00012	9e-05
Neisseria cinerea ATCC 14685	0	0.0001	0	0.0002	0.0004	0	0	0.0001	0.0001	0.0002	0	0	0.0001	0.0001	0.0001	0.0001	0	0	0	0.0004	0.0001	0	0	0.0001	0.0001	0	0	0.0002	0.0001	0.0001	0.00011	8e-05	7e-05	8.66667e-05
Streptococcus mutans B115SM A	0	0	0	0	0	0	0	0	0.0026	0	0	0	0	0	0	0	0	0	0	0	0	0	0	0	0	0	0	0	0	0	0.00026	0	0	8.66667e-05
Gemella haemolysans ATCC 10379	0.0004	0	0.0001	0	0	0	0	0	0	0	0.0002	0	0	0	0	0	0.0002	0	0	0	0	0.0015	0	0	0	0	0	0	0	0.0001	5e-05	4e-05	0.00016	8.33333e-05
Streptococcus sanguinis SK1	0	0.0025	0	0	0	0	0	0	0	0	0	0	0	0	0	0	0	0	0	0	0	0	0	0	0	0	0	0	0	0	0.00025	0	0	8.33333e-05
Fusobacterium periodonticum D10	0	0	0	0	0	0.0018	0	0	0	0	0	0	0	0	0	0	0.0002	0	0.0004	0	0	0	0	0	0	0	0	0	0	0	0.00018	6e-05	0	8e-05
Prevotella sp oral taxon 299 str F0039	0	0.0001	0.0001	0.0006	0.0003	0	0.0001	0	0	0	0	0	0.0003	0.0001	0.0003	0.0002	0	0	0.0001	0	0	0	0	0	0	0	0	0	0.0001	0.0001	0.00012	0.0001	2e-05	8e-05
Streptococcus constellatus subsp pharyngis C 2159 Branch	0	0	0	0	0	0	0.0014	0	0	0	0	0	0	0	0.001	0	0	0	0	0	0	0	0	0	0	0	0	0	0	0	0.00014	0.0001	0	8e-05
Streptococcus constellatus subsp pharyngis C 2160 Branch	0	0	0	0	0	0.0024	0	0	0	0	0	0	0	0	0	0	0	0	0	0	0	0	0	0	0	0	0	0	0	0	0.00024	0	0	8e-05
Streptococcus massiliensis 2018 Branch	0	0.0001	0	0	0	0.0001	0.0001	0.0001	0	0	0	0	0.0001	0	0	0	0	0	0	0	0.0003	0	0	0.0001	0	0	0	0	0.0015	0	4e-05	1e-05	0.00019	8e-05
Gemella sanguinis M325	0	0	0	0	0	0.0001	0	0.0004	0	0.0004	0.0001	0	0	0	0.0001	0.0003	0	0	0.0001	0	0	0.0001	0	0.0001	0.0002	0.0001	0	0.0003	0	0	9e-05	6e-05	8e-05	7.66667e-05
Prevotella denticola DSM 20614 JCM 13449	0	0	0	0	0	0	0.0009	0	0	0.0004	0	0	0	0	0	0	0	0	0	0	0	0	0.0006	0.0001	0	0	0	0	0.0003	0	0.00013	0	0.0001	7.66667e-05
Prevotella intermedia 17	0	0	0	0	0	0	0	0	0.0019	0	0	0	0	0	0	0	0	0	0	0.0004	0	0	0	0	0	0	0	0	0	0	0.00019	4e-05	0	7.66667e-05
Streptococcus sp F0442	0.0001	0	0	0	0	0.0001	0.0001	0.0005	0	0.0002	0.0001	0	0.0001	0	0	0.0003	0	0	0	0	0	0	0	0.0001	0.0001	0	0	0.0006	0	0	0.0001	5e-05	8e-05	7.66667e-05
Streptococcus constellatus strain KCOM 1650	0	0	0	0.0007	0	0	0	0	0	0	0	0	0	0	0	0	0	0.0008	0	0	0	0	0.0007	0	0	0	0	0	0	0	7e-05	8e-05	7e-05	7.33333e-05
Staphylococcus sp DORA 6 22	0	0	0	0	0.0004	0	0	0.0003	0	0	0.0001	0.0004	0	0.0006	0	0	0	0	0	0	0.0001	0	0	0	0.0001	0	0	0	0.0002	0	7e-05	0.00011	4e-05	7.33333e-05
Anaeroglobus geminatus F0357	0	0	0	0	0.0002	0	0.0007	0	0	0	0	0	0	0	0	0	0	0	0	0	0	0	0.0002	0.0003	0	0	0	0	0.0006	0	9e-05	0	0.00011	6.66667e-05
Prevotella enoeca JCM 12259	0.0001	0	0.0003	0.0001	0	0.0001	0.0001	0	0.0002	0	0	0	0	0	0	0	0	0	0.0001	0	0.0003	0	0.0007	0	0	0	0	0	0	0	9e-05	1e-05	0.0001	6.66667e-05
Streptococcus anginosus T5	0	0.0006	0	0.0014	0	0	0	0	0	0	0	0	0	0	0	0	0	0	0	0	0	0	0	0	0	0	0	0	0	0	0.0002	0	0	6.66667e-05
Streptococcus salivarius K12	0	0	0	0	0	0.0001	0	0.0013	0	0.0003	0	0	0.0001	0	0	0	0.0002	0	0	0	0	0	0	0	0	0	0	0	0	0	0.00017	3e-05	0	6.66667e-05
Prevotella fusca JCM 17724	0.0002	0.0001	0.0002	0.0001	0	0.0001	0.0005	0	0	0	0.0001	0	0.0001	0	0	0.0001	0	0.0002	0.0001	0	0.0001	0	0	0	0	0	0	0	0	0	0.00012	6e-05	1e-05	6.33333e-05
Bacteroidetes bacterium oral taxon 272 str F0290	0	0	0	0	0	0	0	0	0	0	0	0	0	0	0	0	0	0	0	0	0	0	0.0004	0	0	0	0	0	0.0015	0	0	0	0.00019	6.33333e-05
Campylobacter curvus DSM 6644	0	0	0	0	0	0	0	0	0	0	0	0	0	0	0.0014	0	0	0	0	0	0	0	0	0.0005	0	0	0	0	0	0	0	0.00014	5e-05	6.33333e-05
Prevotella oralis ATCC 33269	0	0	0	0	0	0	0	0	0	0	0	0	0	0	0	0	0	0	0	0	0	0	0	0	0	0	0	0	0	0.0019	0	0	0.00019	6.33333e-05
Olsenella uli MSTE5	0	0	0	0	0	0	0	0	0	0	0	0	0	0	0	0	0	0.0001	0	0	0	0	0.0014	0	0	0	0	0	0.0003	0	0	1e-05	0.00017	6e-05
Phocaeicola abscessus CCUG 55929	0	0	0	0	0	0	0	0	0	0	0	0	0	0	0	0	0	0	0	0	0	0	0.0004	0	0	0	0	0	0.0014	0	0	0	0.00018	6e-05
Actinomyces georgiae F0490	0	0	0	0	0	0	0	0	0	0	0	0	0	0	0	0	0	0	0	0	0	0	0	0	0	0	0	0.0018	0	0	0	0	0.00018	6e-05
Streptococcus anginosus strain SA1	0	0	0	0	0	0	0	0.0006	0	0	0	0	0.0012	0	0	0	0	0	0	0	0	0	0	0	0	0	0	0	0	0	6e-05	0.00012	0	6e-05
Streptococcus sp AC15	0	0	0	0	0	0	0	0	0	0	0	0	0	0	0	0	0	0	0	0	0	0	0	0	0	0	0	0	0.0018	0	0	0	0.00018	6e-05
Mogibacterium 27064 Branch	0	0.0001	0	0.0001	0.0001	0	0	0.0001	0.0001	0	0	0	0.0001	0.0001	0.0004	0.0001	0.0001	0.0001	0	0.0001	0	0	0	0.0001	0	0	0.0001	0	0	0	5e-05	0.0001	2e-05	5.66667e-05
Treponema denticola 14077 Branch	0	0	0.0001	0	0.0004	0	0	0.0001	0	0	0	0.0001	0.0002	0.0001	0.0002	0	0	0	0.0001	0	0.0001	0	0	0	0	0	0	0	0	0.0003	6e-05	7e-05	4e-05	5.66667e-05
Streptococcus sp SR4	0	0	0	0	0	0.0001	0	0.0003	0	0.0001	0	0	0.0001	0	0	0	0.0001	0.0006	0.0002	0	0	0	0	0	0	0	0	0.0002	0	0	5e-05	0.0001	2e-05	5.66667e-05
Actinomyces sp S6 Spd3	0	0	0	0	0	0.0002	0.001	0	0	0.0002	0	0	0	0	0.0001	0	0	0.0001	0	0	0	0	0	0	0	0	0	0	0	0	0.00014	2e-05	0	5.33333e-05
Filifactor alocis ATCC 35896	0	0	0.0001	0	0	0	0.0002	0	0.0001	0	0	0	0	0	0	0	0	0	0	0	0	0	0.0009	0	0	0	0	0	0.0003	0	4e-05	0	0.00012	5.33333e-05
Prevotella 1300 Branch	0	0	0	0	0	0	0	0	0.0005	0.0002	0	0	0	0	0	0	0	0	0	0.0003	0	0	0	0.0006	0	0	0	0	0	0	7e-05	3e-05	6e-05	5.33333e-05
Streptococcus sp HSISS1	0.0001	0	0	0	0	0	0	0.0003	0	0.0001	0	0	0.0001	0	0	0	0.0001	0.0007	0.0002	0	0	0	0	0	0	0	0	0	0	0	5e-05	0.00011	0	5.33333e-05
Veillonella 14244 Branch	0	0.0001	0	0	0	0	0	0	0.0001	0	0	0	0	0	0.0005	0	0	0	0	0.0001	0	0	0.0003	0	0	0	0.0005	0	0	0	2e-05	6e-05	8e-05	5.33333e-05
Neisseria sp oral taxon 020 str F0370	0	0	0	0.0001	0	0	0	0	0	0.0002	0	0	0	0	0	0.0001	0	0	0	0.0001	0.0001	0	0	0.0006	0	0.0001	0	0.0001	0.0001	0	3e-05	2e-05	0.0001	5e-05
Prevotella oris F0302	0	0	0	0	0	0	0	0	0.0003	0.0004	0	0	0	0	0	0	0	0	0	0.0008	0	0	0	0	0	0	0	0	0	0	7e-05	8e-05	0	5e-05
Neisseria mucosa C102	0	0	0	0	0	0	0	0	0.0009	0	0	0	0	0.0006	0	0	0	0	0	0	0	0	0	0	0	0	0	0	0	0	9e-05	6e-05	0	5e-05
Paraprevotella clara YIT 11840	0	0.0001	0	0.0001	0.0001	0	0	0	0	0.0001	0	0.0001	0.0001	0.0001	0.0001	0.0001	0.0001	0	0	0.0001	0.0001	0	0	0.0001	0	0.0001	0	0	0.0001	0	4e-05	7e-05	4e-05	5e-05
Porphyromonas gingivalis JCVI SC001	0	0	0	0	0	0	0.0002	0	0	0	0	0	0	0	0	0	0	0	0	0	0	0	0.0002	0	0	0	0	0	0.0011	0	2e-05	0	0.00013	5e-05
Campylobacter concisus UNSWCD	0	0	0	0	0	0.0014	0	0	0	0	0	0	0	0	0	0	0	0	0	0	0	0	0	0	0	0	0	0	0	0	0.00014	0	0	4.66667e-05
Porphyromonas uenonis 60 3	0	0	0	0	0	0	0.0014	0	0	0	0	0	0	0	0	0	0	0	0	0	0	0	0	0	0	0	0	0	0	0	0.00014	0	0	4.66667e-05
Neisseria gonorrhoeae 15063 Branch	0.0001	0	0	0	0.0001	0.0001	0.0001	0.0001	0.0004	0	0	0	0.0001	0	0.0001	0	0	0	0	0	0	0	0	0	0	0	0.0001	0	0.0002	0	9e-05	2e-05	3e-05	4.66667e-05
Actinomyces graevenitzii F0530	0	0	0	0	0.0003	0	0.0001	0	0	0.0006	0	0	0	0	0	0	0	0.0001	0	0	0	0	0.0001	0	0	0	0	0.0001	0	0	0.0001	1e-05	2e-05	4.33333e-05
Megasphaera 14254 Branch	0	0	0	0	0.0013	0	0	0	0	0	0	0	0	0	0	0	0	0	0	0	0	0	0	0	0	0	0	0	0	0	0.00013	0	0	4.33333e-05
Prevotella micans DSM 21469 JCM 16134	0	0	0	0	0	0	0	0	0	0	0	0	0	0	0	0	0	0	0	0.0013	0	0	0	0	0	0	0	0	0	0	0	0.00013	0	4.33333e-05
Rothia mucilaginosa ATCC 25296	0	0	0	0	0	0	0	0	0	0.0009	0	0.0002	0	0	0	0	0	0.0001	0	0	0	0	0	0	0	0	0.0001	0	0	0	9e-05	3e-05	1e-05	4.33333e-05
Stenotrophomonas maltophilia 13997 Branch	0.0001	0	0.0001	0	0	0.0001	0.0001	0.0001	0.0001	0	0	0.0001	0	0	0	0.0001	0.0001	0	0	0	0	0	0.0002	0	0.0001	0	0	0.0001	0	0	6e-05	3e-05	4e-05	4.33333e-05
Actinomyces graevenitzii 21173 Branch	0.0001	0	0	0	0	0.0001	0	0.0001	0	0	0	0	0.0001	0	0.0002	0	0.0001	0	0.0001	0	0	0.0001	0	0.0001	0.0002	0	0	0	0	0.0001	3e-05	5e-05	5e-05	4.33333e-05
Haemophilus 38187 Branch	0.0001	0	0	0	0	0	0.0001	0	0.0001	0	0	0.0001	0	0	0.0001	0	0	0	0	0	0	0.0001	0	0.0001	0.0001	0	0	0	0	0.0004	3e-05	2e-05	7e-05	4e-05
Stenotrophomonas maltophilia D457	0	0	0	0	0.0003	0	0	0	0	0.0001	0	0	0	0	0	0	0	0.0003	0	0.0002	0	0.0001	0	0.0002	0	0	0	0	0	0	4e-05	5e-05	3e-05	4e-05
Streptococcus intermedius 2181 Branch	0	0	0	0	0	0	0	0	0	0	0	0	0	0	0	0	0	0	0	0	0	0	0	0	0	0	0	0	0	0.0012	0	0	0.00012	4e-05
Streptococcus pneumoniae 3379 Branch	0	0	0	0	0	0	0	0	0	0.0002	0	0	0	0	0	0	0	0	0	0	0	0	0	0	0.0002	0	0.0008	0	0	0	2e-05	0	0.0001	4e-05
Streptococcus salivarius M18	0.0001	0.0002	0	0	0	0	0	0	0	0	0	0	0	0	0.0007	0.0001	0	0	0	0	0	0	0	0	0	0	0	0	0	0.0001	3e-05	8e-05	1e-05	4e-05
Oribacterium parvum ACB1	0	0.0001	0	0	0	0	0.0008	0	0	0	0.0001	0	0	0	0	0	0	0.0001	0.0001	0	0	0	0	0	0	0	0	0	0	0	9e-05	3e-05	0	4e-05
Streptococcus peroris ATCC 700780	0.0001	0	0.0001	0.0001	0	0.0001	0	0.0003	0	0.0001	0.0001	0	0	0	0	0.0001	0	0	0	0	0	0	0	0	0	0	0	0.0001	0.0001	0	8e-05	2e-05	2e-05	4e-05
Haemophilus sputorum 38065 Branch	0	0.0001	0	0.0001	0.0001	0.0001	0	0	0	0	0	0	0.0001	0.0001	0	0	0	0	0	0.0001	0	0	0	0	0.0001	0	0	0.0002	0.0001	0	4e-05	3e-05	4e-05	3.66667e-05
Streptococcus salivarius JIM8777	0	0	0	0	0	0	0	0	0	0	0	0	0	0	0	0	0	0.0011	0	0	0	0	0	0	0	0	0	0	0	0	0	0.00011	0	3.66667e-05
Escherichia coli DORA A 5 14 21	0.0001	0	0	0	0	0.0001	0.0001	0.0002	0	0.0001	0	0	0	0	0	0.0001	0.0001	0.0001	0	0.0001	0	0	0	0	0	0	0	0.0001	0	0	6e-05	4e-05	1e-05	3.66667e-05
Campylobacter showae CC57C	0	0	0	0	0	0	0	0	0	0	0	0.001	0	0	0	0	0	0	0	0	0	0	0	0	0	0	0	0	0	0	0	0.0001	0	3.33333e-05
Dialister microaerophilus UPII 345 E	0.0005	0	0	0	0	0	0	0	0	0	0.0005	0	0	0	0	0	0	0	0	0	0	0	0	0	0	0	0	0	0	0	5e-05	5e-05	0	3.33333e-05
Haemophilus haemolyticus M21127	0	0.0001	0	0	0.0001	0	0	0.0001	0	0	0	0	0.0002	0.0001	0	0	0.0001	0	0	0.0002	0.0001	0	0	0	0	0	0	0	0	0	3e-05	6e-05	1e-05	3.33333e-05
Streptococcus mutans N34	0	0	0	0	0	0	0	0	0	0	0	0	0	0	0	0	0.001	0	0	0	0	0	0	0	0	0	0	0	0	0	0	0.0001	0	3.33333e-05
Streptococcus parasanguinis DORA 23 24	0	0	0	0	0	0	0	0	0	0	0	0.0001	0	0	0	0.0002	0.0001	0	0	0.0001	0	0	0	0.0001	0.0001	0	0	0.0003	0	0	0	5e-05	5e-05	3.33333e-05
Neisseria polysaccharea NS342	0	0	0	0	0	0	0	0	0.0001	0.0001	0	0	0.0001	0.0001	0	0.0001	0	0	0	0.0001	0.0001	0	0	0	0.0001	0	0	0.0001	0.0001	0	2e-05	4e-05	4e-05	3.33333e-05
Oribacterium parvum ACB 27622 Branch	0.0001	0	0	0.0001	0	0	0	0	0	0.0001	0	0	0.0001	0	0.0001	0	0.0001	0	0	0.0001	0.0001	0	0.0001	0	0	0	0	0.0001	0	0	3e-05	4e-05	3e-05	3.33333e-05
Prevotella histicola F0411	0.0005	0	0	0.0001	0	0	0	0.0001	0	0.0001	0	0	0	0	0	0	0	0	0	0	0.0001	0.0001	0	0	0	0	0	0	0	0	8e-05	0	2e-05	3.33333e-05
Streptococcus mutans 3SN1	0	0	0	0	0	0	0.0004	0	0	0	0	0	0	0	0	0	0	0	0	0	0	0	0.0003	0	0	0	0	0	0	0.0002	4e-05	0	5e-05	3e-05
Actinomyces odontolyticus F0309	0	0	0	0	0	0	0	0.0009	0	0	0	0	0	0	0	0	0	0	0	0	0	0	0	0	0	0	0	0	0	0	9e-05	0	0	3e-05
Gemella sanguinis 16675 Branch	0	0	0	0.0001	0	0	0	0	0	0	0	0.0001	0.0001	0	0	0	0.0001	0	0	0.0001	0	0	0.0001	0	0	0	0.0001	0	0.0001	0.0001	1e-05	4e-05	4e-05	3e-05
Haemophilus haemolyticus M21621	0	0	0	0.0001	0	0	0	0	0	0.0002	0	0.0001	0	0	0	0	0	0	0	0	0	0	0	0	0.0001	0	0	0	0.0001	0.0003	3e-05	1e-05	5e-05	3e-05
Haemophilus sp oral taxon 851 str F0397	0	0.0001	0	0.0001	0	0	0	0.0001	0	0.0001	0	0	0.0001	0	0	0.0001	0.0001	0	0	0.0001	0.0001	0	0	0	0	0	0	0	0	0	4e-05	4e-05	1e-05	3e-05
Moraxella 41809 Branch	0	0	0	0.0004	0	0	0	0	0	0.0002	0	0	0	0	0	0	0	0	0	0.0002	0.0001	0	0	0	0	0	0	0	0	0	6e-05	2e-05	1e-05	3e-05
Prevotella 797 Branch	0	0	0	0	0	0	0	0.0001	0	0	0	0.0003	0	0	0	0	0	0.0001	0	0	0	0	0.0004	0	0	0	0	0	0	0	1e-05	4e-05	4e-05	3e-05
Prevotella 847 Branch	0	0	0.0005	0	0	0	0	0	0	0	0	0	0	0	0	0	0	0	0	0	0	0	0	0	0	0	0	0.0004	0	0	5e-05	0	4e-05	3e-05
Streptococcus salivarius CCHSS3	0	0	0	0	0	0	0	0	0	0	0	0	0	0	0	0	0	0	0.0009	0	0	0	0	0	0	0	0	0	0	0	0	9e-05	0	3e-05
Treponema denticola 14087 Branch	0	0	0	0	0	0	0	0	0	0	0	0	0	0	0	0	0	0	0	0	0	0	0	0	0	0.0009	0	0	0	0	0	0	9e-05	3e-05
Treponema denticola ATCC 33520	0	0	0	0	0	0	0	0	0	0	0.0001	0	0	0	0	0	0.0008	0	0	0	0	0	0	0	0	0	0	0	0	0	0	9e-05	0	3e-05
Veillonella sp AS16	0.0001	0	0.0001	0	0	0.0001	0.0001	0.0001	0	0	0	0	0	0.0001	0	0.0001	0	0	0	0.0001	0	0	0	0	0	0	0	0.0001	0	0	5e-05	3e-05	1e-05	3e-05
Aggregatibacter actinomycetemcomitans 38137 Branch	0	0	0	0	0	0.0001	0	0	0.0001	0	0	0	0	0.0001	0.0001	0	0	0	0	0	0	0	0.0001	0.0001	0	0	0.0001	0	0	0.0001	2e-05	2e-05	4e-05	2.66667e-05
Bifidobacterium dentium ATCC 27678	0	0	0	0	0	0	0	0	0	0	0	0	0	0	0	0	0	0	0.0008	0	0	0	0	0	0	0	0	0	0	0	0	8e-05	0	2.66667e-05
Campylobacter 15458 Branch	0	0	0	0	0	0	0	0	0	0	0	0.0001	0	0.0001	0	0	0	0	0	0	0	0	0.0002	0	0	0	0	0.0001	0	0.0003	0	2e-05	6e-05	2.66667e-05
Nakamurella 21917 Branch	0	0	0	0	0	0	0.0001	0	0	0	0	0	0	0	0	0	0	0	0	0	0	0	0	0	0	0.0007	0	0	0	0	1e-05	0	7e-05	2.66667e-05
Neisseria gonorrhoeae 15062 Branch	0	0	0.0001	0	0	0	0	0	0	0	0	0	0	0	0	0	0	0	0.0001	0	0	0	0	0.0001	0	0	0	0.0004	0	0.0001	1e-05	1e-05	6e-05	2.66667e-05
Neisseria lactamica 14911 Branch	0	0.0001	0	0	0.0001	0.0001	0	0.0001	0.0001	0	0	0	0	0.0001	0.0001	0	0	0	0	0	0	0	0	0.0001	0	0	0	0	0	0	5e-05	2e-05	1e-05	2.66667e-05
Prevotella melaninogenica ATCC 25845	0	0	0	0	0	0	0	0	0	0	0	0	0	0	0	0	0	0	0	0	0	0	0	0	0.0003	0	0	0.0005	0	0	0	0	8e-05	2.66667e-05
Streptococcus anginosus 2191 Branch	0	0	0	0	0.0001	0	0	0	0.0004	0	0	0	0	0	0	0	0	0	0	0	0	0	0	0	0.0001	0.0002	0	0	0	0	5e-05	0	3e-05	2.66667e-05
Streptococcus mutans B112SM A	0	0.0008	0	0	0	0	0	0	0	0	0	0	0	0	0	0	0	0	0	0	0	0	0	0	0	0	0	0	0	0	8e-05	0	0	2.66667e-05
Streptococcus pneumoniae 3431 Branch	0	0	0	0	0	0	0	0	0	0	0	0	0	0	0	0	0	0	0	0	0	0	0.0008	0	0	0	0	0	0	0	0	0	8e-05	2.66667e-05
Streptococcus pseudopneumoniae G42	0	0	0	0	0	0	0	0.0002	0	0	0	0.0001	0.0001	0	0	0	0.0001	0	0.0001	0	0	0	0	0.0001	0	0	0	0	0.0001	0	2e-05	4e-05	2e-05	2.66667e-05
Streptococcus 2167 Branch	0	0	0	0	0.0001	0	0	0	0	0	0	0.0001	0	0	0	0	0	0	0	0.0001	0	0.0003	0	0	0.0001	0	0	0.0001	0	0	1e-05	2e-05	5e-05	2.66667e-05
Streptococcus infantis SK1076	0	0	0	0	0.0001	0	0	0	0	0.0006	0	0	0	0	0	0	0	0	0	0	0	0.0001	0	0	0	0	0	0	0	0	7e-05	0	1e-05	2.66667e-05
Atopobium sp oral taxon 199 str F0494	0	0	0.0001	0	0	0.0002	0.0002	0	0	0	0	0	0	0	0	0	0	0	0.0001	0	0	0.0001	0	0	0	0	0	0	0	0	5e-05	1e-05	1e-05	2.33333e-05
Dialister 14287 Branch	0	0	0	0	0.0007	0	0	0	0	0	0	0	0	0	0	0	0	0	0	0	0	0	0	0	0	0	0	0	0	0	7e-05	0	0	2.33333e-05
Fusobacterium nucleatum ChDC F206	0	0	0	0	0	0	0	0	0	0	0	0	0	0	0	0	0	0	0.0003	0	0	0	0	0	0	0	0	0.0004	0	0	0	3e-05	4e-05	2.33333e-05
Haemophilus para 42064 Branch	0	0	0	0.0001	0	0	0	0.0001	0	0.0001	0	0	0.0001	0.0001	0	0	0	0	0	0	0	0	0	0	0	0	0	0.0001	0.0001	0	3e-05	2e-05	2e-05	2.33333e-05
Oribacterium 27619 Branch	0	0	0	0	0	0	0	0.0001	0	0	0	0	0	0.0001	0	0	0	0	0	0.0001	0.0001	0	0	0	0	0	0.0001	0	0.0002	0	1e-05	2e-05	4e-05	2.33333e-05
Peptostreptococcus sp MV1	0	0	0	0	0	0.0001	0.0003	0	0	0	0	0	0	0	0	0	0	0	0	0	0	0	0	0	0	0	0	0	0.0003	0	4e-05	0	3e-05	2.33333e-05
Prevotella 1365 Branch	0	0	0	0	0	0	0	0	0	0	0	0	0	0	0	0	0.0003	0	0	0	0	0.0004	0	0	0	0	0	0	0	0	0	3e-05	4e-05	2.33333e-05
Prevotella pleuritidis 1337 Branch	0.0001	0	0.0001	0.0001	0	0	0	0	0.0001	0	0.0001	0	0.0001	0	0	0	0	0.0001	0	0	0	0	0	0	0	0	0	0	0	0	4e-05	3e-05	0	2.33333e-05
Shuttleworthia satelles DSM 14600	0	0	0.0005	0	0	0	0	0	0	0	0	0	0	0	0	0	0	0.0001	0.0001	0	0	0	0	0	0	0	0	0	0	0	5e-05	2e-05	0	2.33333e-05
Streptococcus pneumoniae 2070035	0	0	0	0	0	0.0002	0	0	0	0	0	0.0001	0.0002	0.0001	0	0	0	0	0	0.0001	0	0	0	0	0	0	0	0	0	0	2e-05	5e-05	0	2.33333e-05
Streptococcus pneumoniae DAR 3432 Branch	0	0	0	0.0007	0	0	0	0	0	0	0	0	0	0	0	0	0	0	0	0	0	0	0	0	0	0	0	0	0	0	7e-05	0	0	2.33333e-05
Streptococcus pseudopneumoniae 3110 Branch	0	0.0001	0	0.0001	0	0	0	0	0	0.0001	0.0001	0	0	0	0	0	0	0	0	0.0001	0	0	0	0	0.0001	0	0.0001	0	0	0	3e-05	2e-05	2e-05	2.33333e-05
Streptococcus thermophilus 2097 Branch	0	0	0	0	0	0	0	0	0	0	0	0	0.0001	0	0	0	0.0001	0.0001	0.0001	0	0	0.0001	0	0	0.0001	0	0	0.0001	0	0	0	4e-05	3e-05	2.33333e-05
Clostridiales Order 18 4864 27010 Branch	0	0	0	0	0	0	0	0	0	0	0	0	0	0	0.0006	0	0	0	0	0	0	0	0	0	0	0	0	0	0	0.0001	0	6e-05	1e-05	2.33333e-05
Streptococcus agalactiae 18RS21	0	0	0	0	0	0	0	0	0	0	0	0.0002	0	0	0.0002	0.0002	0	0	0	0	0	0	0	0	0	0.0001	0	0	0	0	0	6e-05	1e-05	2.33333e-05
Treponema vincentii 14103 Branch	0.0001	0	0	0.0001	0	0.0001	0	0	0	0	0	0	0	0.0001	0	0	0	0	0	0	0	0.0002	0	0.0001	0	0	0	0	0	0	3e-05	1e-05	3e-05	2.33333e-05
Actinomyces sp oral taxon 181 str F0379	0	0	0	0	0	0	0	0.0003	0	0.0003	0	0	0	0	0	0	0	0	0	0	0	0	0	0	0	0	0	0	0	0	6e-05	0	0	2e-05
Actinomyces sp ph3	0	0	0	0	0	0	0.0001	0.0002	0	0.0003	0	0	0	0	0	0	0	0	0	0	0	0	0	0	0	0	0	0	0	0	6e-05	0	0	2e-05
Aggregatibacter actinomycetemcomitans 38138 Branch	0	0	0	0	0	0	0	0	0	0	0	0.0001	0.0001	0	0	0.0001	0	0	0	0	0	0.0001	0	0	0.0001	0	0	0.0001	0	0	0	3e-05	3e-05	2e-05
Campylobacter 15305 Branch	0	0	0	0	0	0	0	0	0	0	0	0	0	0	0	0.0001	0	0	0	0.0001	0	0.0003	0	0	0	0.0001	0	0	0	0	0	2e-05	4e-05	2e-05
Haemophilus 38183 Branch	0	0	0.0001	0	0	0	0	0	0	0	0	0	0	0	0	0	0	0.0001	0.0001	0	0	0	0	0	0	0.0001	0.0002	0	0	0	1e-05	2e-05	3e-05	2e-05
Neisseria 14801 Branch	0	0	0	0	0.0001	0	0	0	0	0.0001	0	0	0	0.0001	0	0.0001	0	0	0	0.0001	0	0	0	0.0001	0	0	0	0	0	0	2e-05	3e-05	1e-05	2e-05
Neisseria lactamica NS19	0	0	0	0.0001	0	0	0	0	0	0	0	0	0.0001	0	0	0	0	0	0	0	0.0001	0	0	0	0.0001	0	0	0.0001	0.0001	0	1e-05	1e-05	4e-05	2e-05
Peptostreptococcaceae bacterium oral taxon 113 str W5053	0	0	0	0	0	0	0	0	0.0001	0.0001	0.0001	0	0	0	0.0001	0	0	0	0	0.0001	0	0	0.0001	0	0	0	0	0	0	0	2e-05	3e-05	1e-05	2e-05
Porphyromonas gingivalis W 718 Branch	0	0.0001	0	0.0001	0.0001	0.0001	0	0	0	0.0001	0	0	0.0001	0	0	0	0	0	0	0	0	0	0	0	0	0	0	0	0	0	5e-05	1e-05	0	2e-05
Prevotella histicola 1155 Branch	0	0	0	0	0.0001	0	0	0	0.0001	0	0	0	0	0	0	0.0001	0	0	0	0.0001	0	0	0.0001	0	0	0	0.0001	0	0	0	2e-05	2e-05	2e-05	2e-05
Streptococcus pneumoniae 1488	0	0	0	0	0	0	0	0	0	0	0	0	0	0	0	0	0	0	0	0	0	0	0	0.0006	0	0	0	0	0	0	0	0	6e-05	2e-05
Streptococcus pneumoniae 3393 Branch	0	0	0.0003	0	0	0	0	0	0	0	0	0	0	0	0	0	0	0	0	0	0	0	0	0	0	0.0003	0	0	0	0	3e-05	0	3e-05	2e-05
Streptococcus pneumoniae GA02254	0	0	0	0	0	0	0	0	0	0	0	0	0	0	0	0	0	0	0	0	0	0	0	0	0	0	0	0	0.0006	0	0	0	6e-05	2e-05
Streptococcus pneumoniae GA17328	0.0002	0	0	0	0	0	0	0	0	0	0	0	0	0	0	0.0004	0	0	0	0	0	0	0	0	0	0	0	0	0	0	2e-05	4e-05	0	2e-05
Streptococcus pneumoniae SP14 BS69	0	0	0	0	0	0	0	0	0	0	0	0	0	0	0	0	0	0.0005	0	0	0	0	0	0	0	0	0	0.0001	0	0	0	5e-05	1e-05	2e-05
Streptococcus pseudopneumoniae 3109 Branch	0	0	0	0	0.0001	0	0.0001	0	0	0	0	0	0	0	0	0	0	0.0001	0	0	0	0	0	0	0	0.0001	0	0.0001	0	0.0001	2e-05	1e-05	3e-05	2e-05
Alloprevotella rava F0323	0.0001	0	0	0	0	0.0001	0.0001	0	0	0	0	0	0.0001	0	0	0	0	0	0	0	0	0	0	0	0	0	0	0	0.0001	0	3e-05	1e-05	1e-05	1.66667e-05
Conchiformibius 15050 Branch	0	0	0	0	0.0001	0	0	0	0	0.0001	0	0	0	0.0001	0	0.0001	0	0	0	0.0001	0	0	0	0	0	0	0	0	0	0	2e-05	3e-05	0	1.66667e-05
Neisseria 14835 Branch	0.0001	0	0.0001	0	0	0	0.0001	0	0	0	0	0	0	0	0	0	0	0	0	0	0	0	0	0	0	0.0001	0.0001	0	0	0	3e-05	0	2e-05	1.66667e-05
Peptoclostridium difficile 27146 Branch	0	0	0	0	0	0	0	0	0	0	0	0	0	0	0.0004	0	0	0	0	0	0	0	0	0.0001	0	0	0	0	0	0	0	4e-05	1e-05	1.66667e-05
Prevotella 1094 Branch	0	0	0	0	0	0	0	0	0	0	0.0005	0	0	0	0	0	0	0	0	0	0	0	0	0	0	0	0	0	0	0	0	5e-05	0	1.66667e-05
Prevotella baroniae F0067	0	0	0	0	0	0	0	0	0	0	0	0	0	0	0	0	0	0	0	0	0	0	0	0	0	0	0	0	0	0.0005	0	0	5e-05	1.66667e-05
Shuttleworthia s 26592 Branch	0	0	0	0	0	0	0.0001	0	0	0	0	0	0	0	0	0	0.0001	0	0	0	0.0001	0	0.0001	0.0001	0	0	0	0	0	0	1e-05	1e-05	3e-05	1.66667e-05
Streptococcus anginosus 2197 Branch	0	0	0	0	0	0	0	0	0	0	0	0	0	0	0	0	0	0	0	0	0	0	0	0	0	0	0.0005	0	0	0	0	0	5e-05	1.66667e-05
Streptococcus mutans 2828 Branch	0	0	0	0	0	0	0	0	0	0	0	0	0	0	0.0005	0	0	0	0	0	0	0	0	0	0	0	0	0	0	0	0	5e-05	0	1.66667e-05
Streptococcus parasanguinis F 3762 Branch	0	0	0	0	0	0	0	0	0	0	0	0	0	0.0001	0	0	0	0	0	0	0	0.0001	0.0002	0	0	0	0	0	0.0001	0	0	1e-05	4e-05	1.66667e-05
Streptococcus pneumoniae 3353 Branch	0	0	0	0	0	0	0	0	0	0	0.0005	0	0	0	0	0	0	0	0	0	0	0	0	0	0	0	0	0	0	0	0	5e-05	0	1.66667e-05
Streptococcus salivarius 2081 Branch	0	0	0	0	0	0	0	0	0	0	0	0	0	0	0	0	0	0	0	0	0	0	0	0.0001	0.0003	0	0	0	0.0001	0	0	0	5e-05	1.66667e-05
Streptococcus salivarius strain 2067 Branch	0	0	0	0.0002	0	0	0	0	0	0	0.0001	0	0	0	0	0	0	0	0	0	0	0	0	0	0	0	0	0.0002	0	0	2e-05	1e-05	2e-05	1.66667e-05
Streptococcus sp GMD1S	0	0	0	0	0	0	0	0.0002	0	0	0	0	0	0	0	0.0001	0	0	0	0	0	0	0	0	0	0	0	0.0001	0.0001	0	2e-05	1e-05	2e-05	1.66667e-05
Treponema denticola OTK	0	0	0	0	0	0	0.0005	0	0	0	0	0	0	0	0	0	0	0	0	0	0	0	0	0	0	0	0	0	0	0	5e-05	0	0	1.66667e-05
Veillonella 14241 Branch	0	0	0	0	0.0002	0	0	0	0	0	0	0.0001	0	0	0	0	0	0	0	0	0	0	0	0	0.0001	0	0	0	0.0001	0	2e-05	1e-05	2e-05	1.66667e-05
Aggregatibacter actinomycetemcomitans 38156 Branch	0	0.0001	0	0	0	0	0	0	0	0.0001	0	0	0	0	0	0	0	0	0	0.0001	0	0	0	0	0	0	0	0	0.0001	0	2e-05	1e-05	1e-05	1.33333e-05
Aggregatibacter actinomycetemcomitans D7S 1	0	0	0	0	0.0004	0	0	0	0	0	0	0	0	0	0	0	0	0	0	0	0	0	0	0	0	0	0	0	0	0	4e-05	0	0	1.33333e-05
Campylobacter showae 15555 Branch	0	0	0.0003	0	0	0	0	0	0	0	0	0	0	0	0	0	0.0001	0	0	0	0	0	0	0	0	0	0	0	0	0	3e-05	1e-05	0	1.33333e-05
Clostridiales Order 18 3366 26526 Branch	0	0	0	0	0	0.0004	0	0	0	0	0	0	0	0	0	0	0	0	0	0	0	0	0	0	0	0	0	0	0	0	4e-05	0	0	1.33333e-05
Clostridiales Order 18 4833 27660 Branch	0	0.0001	0	0	0	0	0	0	0	0	0	0	0	0	0	0	0	0.0001	0	0	0.0001	0	0	0	0	0	0	0.0001	0	0	1e-05	1e-05	2e-05	1.33333e-05
Desulfobulbus sp 14381 Branch	0	0	0	0	0	0	0	0	0	0	0	0.0001	0	0	0	0	0	0	0	0	0	0	0.0002	0	0	0	0	0	0.0001	0	0	1e-05	3e-05	1.33333e-05
Desulfobulbus sp oral taxon 041 str Dsb4	0	0	0	0	0	0	0	0	0	0	0	0	0	0	0	0	0	0	0	0	0	0	0.0004	0	0	0	0	0	0	0	0	0	4e-05	1.33333e-05
Escherichia coli DORA B 14	0	0	0	0	0	0	0	0	0	0	0	0.0001	0	0	0	0	0	0	0.0002	0	0	0.0001	0	0	0	0	0	0	0	0	0	3e-05	1e-05	1.33333e-05
Gemella bergeriae ATCC 700627	0	0	0	0	0	0	0	0	0	0	0.0001	0	0	0	0	0	0	0	0	0	0	0	0	0	0	0	0	0	0.0003	0	0	1e-05	3e-05	1.33333e-05
Gemella sanguinis ATCC 700632	0	0	0	0	0.0002	0	0.0001	0	0	0	0	0	0	0	0	0	0	0.0001	0	0	0	0	0	0	0	0	0	0	0	0	3e-05	1e-05	0	1.33333e-05
GlobalTree 983 Node 14608	0	0	0	0	0	0	0	0	0	0	0	0	0.0004	0	0	0	0	0	0	0	0	0	0	0	0	0	0	0	0	0	0	4e-05	0	1.33333e-05
Haemophilus haemolyticus 38184 Branch	0.0001	0	0	0	0	0	0.0001	0	0	0	0	0	0	0	0.0001	0	0	0	0	0	0	0	0	0.0001	0	0	0	0	0	0	2e-05	1e-05	1e-05	1.33333e-05
Haemophilus influenzae 42086 Branch	0	0	0	0	0.0001	0.0001	0	0	0	0	0	0	0	0	0	0.0001	0	0	0	0	0	0	0	0	0	0	0	0.0001	0	0	2e-05	1e-05	1e-05	1.33333e-05
Haemophilus parahaemolyticus 42065 Branch	0	0.0001	0	0	0	0	0.0002	0	0	0	0	0.0001	0	0	0	0	0	0	0	0	0	0	0	0	0	0	0	0	0	0	3e-05	1e-05	0	1.33333e-05
Haemophilus pittmaniae HK 85	0	0	0	0.0001	0	0.0001	0	0	0	0.0001	0	0	0	0	0	0	0	0	0	0	0.0001	0	0	0	0	0	0	0	0	0	3e-05	0	1e-05	1.33333e-05
Mitsuokella 14338 Branch	0	0	0	0	0	0	0.0002	0	0	0	0	0	0	0	0	0	0	0	0	0	0	0	0	0	0	0	0	0	0	0.0002	2e-05	0	2e-05	1.33333e-05
Neisseria gonorrhoeae SK 92 679	0	0.0001	0	0	0	0	0	0	0	0.0001	0	0	0	0.0001	0	0.0001	0	0	0	0	0	0	0	0	0	0	0	0	0	0	2e-05	2e-05	0	1.33333e-05
Neisseria meningitidis 14914 Branch	0	0	0	0	0	0	0	0	0	0	0	0	0.0002	0	0	0	0	0.0001	0	0	0	0.0001	0	0	0	0	0	0	0	0	0	3e-05	1e-05	1.33333e-05
Neisseria meningitidis strain NM 14845 Branch	0	0	0	0	0	0	0.0002	0	0	0	0	0	0	0	0	0	0	0	0	0	0	0	0	0	0	0	0.0002	0	0	0	2e-05	0	2e-05	1.33333e-05
Neisseria polysaccharea ATCC 43768	0	0.0001	0	0.0001	0.0001	0.0001	0	0	0	0	0	0	0	0	0	0	0	0	0	0	0	0	0	0	0	0	0	0	0	0	4e-05	0	0	1.33333e-05
Prevotella bivia DNF00188	0	0	0	0	0	0.0001	0.0001	0	0	0	0	0	0	0	0	0	0	0	0.0001	0	0	0	0.0001	0	0	0	0	0	0	0	2e-05	1e-05	1e-05	1.33333e-05
Prevotella denticola 1013 Branch	0	0	0	0	0	0	0	0	0	0	0	0.0001	0	0	0	0	0	0	0	0	0	0	0	0	0	0	0	0	0	0.0003	0	1e-05	3e-05	1.33333e-05
Prevotella disiens DNF00882	0.0001	0	0	0	0	0	0	0	0	0	0.0001	0	0	0	0.0001	0	0	0	0.0001	0	0	0	0	0	0	0	0	0	0	0	1e-05	3e-05	0	1.33333e-05
Prevotella intermedia 1386 Branch	0	0.0001	0	0	0	0	0	0	0	0.0001	0	0	0.0001	0	0	0	0	0	0	0	0	0	0	0.0001	0	0	0	0	0	0	2e-05	1e-05	1e-05	1.33333e-05
Prevotella oralis 1104 Branch	0	0	0.0001	0	0	0	0	0	0.0001	0	0	0	0	0	0	0	0.0001	0	0.0001	0	0	0	0	0	0	0	0	0	0	0	2e-05	2e-05	0	1.33333e-05
Prevotella oralis 1105 Branch	0	0.0002	0	0	0	0	0	0	0	0	0	0	0	0	0	0	0	0	0	0	0	0	0.0001	0	0	0	0	0	0.0001	0	2e-05	0	2e-05	1.33333e-05
Prevotella oralis HGA0225	0	0	0	0	0	0	0	0	0	0	0	0	0	0	0	0	0	0.0004	0	0	0	0	0	0	0	0	0	0	0	0	0	4e-05	0	1.33333e-05
Prevotella s 1327 Branch	0	0	0	0	0	0	0	0	0	0	0	0	0	0	0	0	0	0	0	0	0	0	0	0	0.0001	0	0.0002	0	0.0001	0	0	0	4e-05	1.33333e-05
Prevotella veroralis 815 Branch	0	0	0	0	0	0	0	0	0	0	0	0	0	0	0	0	0	0	0	0	0	0	0	0	0	0.0002	0	0.0001	0	0.0001	0	0	4e-05	1.33333e-05
Shuttleworthia sp MSX8B	0	0	0.0004	0	0	0	0	0	0	0	0	0	0	0	0	0	0	0	0	0	0	0	0	0	0	0	0	0	0	0	4e-05	0	0	1.33333e-05
Streptococcus infantis SK970	0	0	0	0	0	0	0	0	0	0	0	0	0	0	0.0003	0	0	0	0	0	0	0	0.0001	0	0	0	0	0	0	0	0	3e-05	1e-05	1.33333e-05
Streptococcus pneumoniae 3360 Branch	0	0	0	0	0	0	0	0	0	0	0	0	0	0	0	0	0	0	0.0004	0	0	0	0	0	0	0	0	0	0	0	0	4e-05	0	1.33333e-05
Streptococcus pneumoniae GA17570	0	0	0	0	0	0	0	0.0004	0	0	0	0	0	0	0	0	0	0	0	0	0	0	0	0	0	0	0	0	0	0	4e-05	0	0	1.33333e-05
Streptococcus pseudopneumoniae 5247	0	0	0	0	0	0	0	0	0	0	0	0	0	0	0	0.0003	0	0	0	0	0	0.0001	0	0	0	0	0	0	0	0	0	3e-05	1e-05	1.33333e-05
Streptococcus s 2073 Branch	0.0002	0	0	0	0	0	0	0	0	0	0	0	0	0	0	0	0	0	0	0	0	0	0	0	0.0002	0	0	0	0	0	2e-05	0	2e-05	1.33333e-05
Streptococcus vestibularis 2094 Branch	0.0001	0	0	0	0	0.0001	0	0	0	0.0001	0	0	0	0	0	0	0.0001	0	0	0	0	0	0	0	0	0	0	0	0	0	3e-05	1e-05	0	1.33333e-05
Treponema denticola 14079 Branch	0	0.0002	0	0	0	0	0	0	0	0	0	0	0	0	0	0	0	0.0001	0	0.0001	0	0	0	0	0	0	0	0	0	0	2e-05	2e-05	0	1.33333e-05
Aggregatibacter actinomycetemcomitans 38133 Branch	0	0	0	0	0	0	0.0001	0	0	0	0	0	0	0	0	0	0	0	0.0001	0	0	0	0	0	0	0.0001	0	0	0	0	1e-05	1e-05	1e-05	1e-05
Atopobium parvulum D 36944 Branch	0	0	0	0	0	0	0	0	0	0	0	0	0	0	0	0	0	0	0	0	0	0	0	0	0	0	0.0003	0	0	0	0	0	3e-05	1e-05
Bifidobacterium breve NCFB 2258	0.0001	0	0	0	0	0	0	0	0	0	0	0	0	0	0	0	0.0002	0	0	0	0	0	0	0	0	0	0	0	0	0	1e-05	2e-05	0	1e-05
Campylobacter 15303 Branch	0	0	0	0	0	0	0	0	0.0002	0	0	0	0	0	0	0	0	0	0	0	0	0	0	0	0	0	0.0001	0	0	0	2e-05	0	1e-05	1e-05
Clostridiales Order 18 6377 26994 Branch	0	0.0003	0	0	0	0	0	0	0	0	0	0	0	0	0	0	0	0	0	0	0	0	0	0	0	0	0	0	0	0	3e-05	0	0	1e-05
Corynebacterium argentoratense DSM 44202	0	0	0	0	0	0	0	0	0.0001	0	0	0	0.0001	0	0	0	0	0	0	0	0	0	0	0	0	0	0	0	0.0001	0	1e-05	1e-05	1e-05	1e-05
Haemophilus influenzae 38074 Branch	0	0	0	0	0	0	0	0	0	0.0001	0	0	0	0	0.0001	0	0	0	0	0.0001	0	0	0	0	0	0	0	0	0	0	1e-05	2e-05	0	1e-05
Hallella seregens ATCC 51272	0	0	0	0	0	0	0	0	0	0	0	0	0	0	0	0	0	0	0	0	0	0	0	0	0	0	0	0	0.0003	0	0	0	3e-05	1e-05
Kingella 14739 Branch	0	0	0	0	0	0	0	0	0	0	0	0	0.0001	0.0001	0	0	0	0	0	0	0	0	0	0	0.0001	0	0	0	0	0	0	2e-05	1e-05	1e-05
Kingella kingae 14740 Branch	0	0	0	0	0.0001	0	0	0	0	0.0001	0	0	0	0	0	0.0001	0	0	0	0	0	0	0	0	0	0	0	0	0	0	2e-05	1e-05	0	1e-05
Leptotrichia goodfellowii 14660 Branch	0	0	0	0	0	0	0	0.0001	0	0	0	0	0	0	0	0	0.0001	0.0001	0	0	0	0	0	0	0	0	0	0	0	0	1e-05	2e-05	0	1e-05
Leptotrichia goodfellowii DSM 19756	0	0	0	0	0	0.0001	0	0	0	0	0	0	0	0	0	0.0001	0	0	0.0001	0	0	0	0	0	0	0	0	0	0	0	1e-05	2e-05	0	1e-05
Neisseria gonorrhoeae strain 15083 Branch	0	0	0	0.0001	0	0	0	0	0	0	0	0	0	0	0	0	0	0	0	0.0001	0.0001	0	0	0	0	0	0	0	0	0	1e-05	1e-05	1e-05	1e-05
Neisseria meningitidis 93003	0	0.0001	0	0	0	0	0	0	0	0.0001	0	0	0	0.0001	0	0	0	0	0	0	0	0	0	0	0	0	0	0	0	0	2e-05	1e-05	0	1e-05
Olsenella uli 36957 Branch	0	0	0.0001	0	0	0	0	0	0	0	0	0	0	0	0	0	0	0	0.0001	0	0	0	0	0	0	0.0001	0	0	0	0	1e-05	1e-05	1e-05	1e-05
Peptostreptococcaceae bacterium ACC19a	0	0	0	0	0	0	0	0	0	0	0	0	0.0001	0	0	0	0	0	0	0	0	0	0	0	0	0.0002	0	0	0	0	0	1e-05	2e-05	1e-05
Prevotella baroniae DSM 16972 JCM 13447	0	0	0	0	0	0	0.0001	0	0	0	0	0	0	0	0	0	0	0	0	0	0	0	0.0002	0	0	0	0	0	0	0	1e-05	0	2e-05	1e-05
Prevotella dentalis DSM 3688	0	0	0	0	0	0	0	0	0	0	0	0	0	0	0	0	0	0	0	0	0	0	0	0	0	0	0	0	0.0003	0	0	0	3e-05	1e-05
Prevotella disiens FB035 09AN	0	0	0	0.0001	0	0	0.0002	0	0	0	0	0	0	0	0	0	0	0	0	0	0	0	0	0	0	0	0	0	0	0	3e-05	0	0	1e-05
Pseudomonas 39930 Branch	0	0.0001	0	0	0	0	0	0	0	0	0.0001	0	0	0	0	0	0	0	0	0	0	0.0001	0	0	0	0	0	0	0	0	1e-05	1e-05	1e-05	1e-05
Streptococcus 2204 Branch	0	0	0	0	0	0	0	0	0	0	0	0	0	0	0.0003	0	0	0	0	0	0	0	0	0	0	0	0	0	0	0	0	3e-05	0	1e-05
Streptococcus agalactiae 2468 Branch	0	0	0	0	0	0.0001	0	0	0	0	0	0	0	0	0	0	0	0	0	0	0	0.0001	0	0	0.0001	0	0	0	0	0	1e-05	0	2e-05	1e-05
Streptococcus anginosus 2192 Branch	0	0	0	0	0	0	0	0	0	0	0	0.0001	0	0.0001	0	0	0	0	0	0	0.0001	0	0	0	0	0	0	0	0	0	0	2e-05	1e-05	1e-05
Streptococcus infantis X	0	0	0	0	0	0	0	0	0	0	0	0	0	0	0	0	0	0	0	0	0	0	0	0.0003	0	0	0	0	0	0	0	0	3e-05	1e-05
Streptococcus mutans N 2774 Branch	0	0	0	0	0	0	0	0	0	0	0	0	0	0	0	0	0	0.0003	0	0	0	0	0	0	0	0	0	0	0	0	0	3e-05	0	1e-05
Streptococcus parasanguinis CC87K	0	0	0	0	0	0	0	0	0	0.0003	0	0	0	0	0	0	0	0	0	0	0	0	0	0	0	0	0	0	0	0	3e-05	0	0	1e-05
Streptococcus pneumoniae GA17719	0	0	0	0	0	0	0	0	0.0003	0	0	0	0	0	0	0	0	0	0	0	0	0	0	0	0	0	0	0	0	0	3e-05	0	0	1e-05
Streptococcus pneumoniae GA56113	0	0	0	0	0.0001	0	0	0	0	0	0	0	0	0	0	0	0	0	0	0	0	0.0002	0	0	0	0	0	0	0	0	1e-05	0	2e-05	1e-05
Streptococcus sp HSISS3	0	0	0	0	0	0	0	0.0001	0	0	0	0	0	0	0	0	0	0.0001	0	0	0.0001	0	0	0	0	0	0	0	0	0	1e-05	1e-05	1e-05	1e-05
Treponema denticola H 22	0	0	0	0	0	0	0	0	0	0	0	0	0	0	0	0	0	0	0	0	0	0	0	0	0	0	0	0.0003	0	0	0	0	3e-05	1e-05
Actinobacillus 38214 Branch	0	0	0	0	0	0	0	0	0	0	0	0	0	0.0001	0	0	0	0	0	0	0	0	0	0	0	0	0	0	0.0001	0	0	1e-05	1e-05	6.66667e-06
Actinomyces graevenitzii C83	0	0	0	0	0	0	0	0	0	0	0.0001	0	0	0	0	0	0	0	0	0.0001	0	0	0	0	0	0	0	0	0	0	0	2e-05	0	6.66667e-06
Aggregatibacter aphrophilus 38126 Branch	0	0	0	0	0	0	0	0.0001	0	0	0.0001	0	0	0	0	0	0	0	0	0	0	0	0	0	0	0	0	0	0	0	1e-05	1e-05	0	6.66667e-06
Aggregatibacter aphrophilus F0387	0	0	0	0	0.0001	0	0	0	0	0	0	0	0	0	0	0.0001	0	0	0	0	0	0	0	0	0	0	0	0	0	0	1e-05	1e-05	0	6.66667e-06
Campylobacter 15304 Branch	0	0	0	0	0.0001	0	0	0	0	0	0	0	0	0	0	0	0	0	0	0	0	0	0	0	0.0001	0	0	0	0	0	1e-05	0	1e-05	6.66667e-06
Campylobacter 15457 Branch	0	0	0.0001	0	0	0	0	0	0	0	0	0	0	0	0	0	0.0001	0	0	0	0	0	0	0	0	0	0	0	0	0	1e-05	1e-05	0	6.66667e-06
Fusobacterium 13303 Branch	0	0	0.0002	0	0	0	0	0	0	0	0	0	0	0	0	0	0	0	0	0	0	0	0	0	0	0	0	0	0	0	2e-05	0	0	6.66667e-06
Haemophilus haemolyticus M19107	0	0	0	0	0	0.0001	0	0	0	0	0	0	0	0	0	0	0	0	0	0	0	0	0	0	0	0	0	0.0001	0	0	1e-05	0	1e-05	6.66667e-06
Haemophilus influenzae strain 42087 Branch	0	0	0	0.0002	0	0	0	0	0	0	0	0	0	0	0	0	0	0	0	0	0	0	0	0	0	0	0	0	0	0	2e-05	0	0	6.66667e-06
Haemophilus paraphrohaemolyticus HK411	0	0	0	0	0	0	0	0	0	0	0	0.0001	0	0	0	0	0	0	0	0.0001	0	0	0	0	0	0	0	0	0	0	0	2e-05	0	6.66667e-06
Lactobacillus 5779 Branch	0	0	0	0	0	0	0	0.0002	0	0	0	0	0	0	0	0	0	0	0	0	0	0	0	0	0	0	0	0	0	0	2e-05	0	0	6.66667e-06
Neisseria 14834 Branch	0	0	0	0	0	0	0	0	0	0	0	0	0	0	0	0	0	0.0001	0	0	0	0.0001	0	0	0	0	0	0	0	0	0	1e-05	1e-05	6.66667e-06
Neisseria lactamica 020 06	0	0	0	0	0	0	0	0	0	0.0001	0	0	0	0	0	0.0001	0	0	0	0	0	0	0	0	0	0	0	0	0	0	1e-05	1e-05	0	6.66667e-06
Neisseria meningitidis 15015 Branch	0	0	0	0	0	0	0	0	0	0	0	0	0	0	0	0	0	0	0	0	0.0002	0	0	0	0	0	0	0	0	0	0	0	2e-05	6.66667e-06
Neisseria meningitidis Nm 15106 Branch	0	0	0	0	0	0	0	0	0.0002	0	0	0	0	0	0	0	0	0	0	0	0	0	0	0	0	0	0	0	0	0	2e-05	0	0	6.66667e-06
Neisseria meningitidis alpha14	0	0	0	0	0	0	0	0	0	0	0	0	0	0	0	0.0002	0	0	0	0	0	0	0	0	0	0	0	0	0	0	0	2e-05	0	6.66667e-06
Neisseria meningitidis strain NM 14846 Branch	0.0001	0	0	0	0	0	0	0	0	0	0.0001	0	0	0	0	0	0	0	0	0	0	0	0	0	0	0	0	0	0	0	1e-05	1e-05	0	6.66667e-06
Olsenella profusa F0195	0	0	0	0	0	0.0002	0	0	0	0	0	0	0	0	0	0	0	0	0	0	0	0	0	0	0	0	0	0	0	0	2e-05	0	0	6.66667e-06
Oribacterium 27618 Branch	0	0	0	0	0	0	0	0	0	0	0	0	0	0	0	0.0001	0	0	0	0	0	0	0	0.0001	0	0	0	0	0	0	0	1e-05	1e-05	6.66667e-06
Oribacterium parvum ACB8	0	0	0.0001	0	0	0.0001	0	0	0	0	0	0	0	0	0	0	0	0	0	0	0	0	0	0	0	0	0	0	0	0	2e-05	0	0	6.66667e-06
Parascardovia denticolens 21479 Branch	0.0001	0	0	0	0	0	0	0	0	0.0001	0	0	0	0	0	0	0	0	0	0	0	0	0	0	0	0	0	0	0	0	2e-05	0	0	6.66667e-06
Peptostreptococcaceae bacterium CM5	0	0	0	0	0	0	0	0	0	0	0	0	0	0	0	0	0	0	0	0	0	0	0.0002	0	0	0	0	0	0	0	0	0	2e-05	6.66667e-06
Peptostreptococcus anaerobius 26810 Branch	0	0	0	0	0	0.0001	0.0001	0	0	0	0	0	0	0	0	0	0	0	0	0	0	0	0	0	0	0	0	0	0	0	2e-05	0	0	6.66667e-06
Prevotella 1369 Branch	0	0.0002	0	0	0	0	0	0	0	0	0	0	0	0	0	0	0	0	0	0	0	0	0	0	0	0	0	0	0	0	2e-05	0	0	6.66667e-06
Prevotella amnii D 849 Branch	0	0	0	0.0001	0	0	0	0	0	0	0	0	0	0	0	0	0	0.0001	0	0	0	0	0	0	0	0	0	0	0	0	1e-05	1e-05	0	6.66667e-06
Prevotella bivia 853 Branch	0	0	0	0	0	0	0	0	0	0	0	0	0	0	0.0002	0	0	0	0	0	0	0	0	0	0	0	0	0	0	0	0	2e-05	0	6.66667e-06
Prevotella bivia DNF 857 Branch	0.0002	0	0	0	0	0	0	0	0	0	0	0	0	0	0	0	0	0	0	0	0	0	0	0	0	0	0	0	0	0	2e-05	0	0	6.66667e-06
Prevotella bivia DNF00320	0	0	0	0	0	0	0	0	0	0	0	0	0.0002	0	0	0	0	0	0	0	0	0	0	0	0	0	0	0	0	0	0	2e-05	0	6.66667e-06
Prevotella buccae ATCC 33574	0	0	0	0	0	0	0.0001	0	0	0	0	0	0	0	0	0	0	0.0001	0	0	0	0	0	0	0	0	0	0	0	0	1e-05	1e-05	0	6.66667e-06
Pseudoramibacter alactolyticus ATCC 23263	0	0	0	0	0	0	0	0	0	0	0	0	0	0	0	0	0	0	0	0	0	0	0	0	0	0	0	0	0.0002	0	0	0	2e-05	6.66667e-06
Rothia mucilaginosa DY 18	0	0	0	0	0	0	0	0	0	0	0	0	0	0	0	0	0	0	0	0	0	0.0001	0	0.0001	0	0	0	0	0	0	0	0	2e-05	6.66667e-06
Selenomonas sp 14312 Branch	0	0	0	0	0	0	0	0	0	0	0	0	0	0	0	0	0	0	0	0	0	0	0	0	0	0	0	0.0002	0	0	0	0	2e-05	6.66667e-06
Streptococcus 2202 Branch	0	0	0	0	0	0	0	0	0	0	0	0	0	0.0002	0	0	0	0	0	0	0	0	0	0	0	0	0	0	0	0	0	2e-05	0	6.66667e-06
Streptococcus 2203 Branch	0	0	0	0	0	0	0	0	0	0	0	0	0	0	0	0	0	0	0	0	0	0	0	0	0	0	0.0002	0	0	0	0	0	2e-05	6.66667e-06
Streptococcus 2219 Branch	0	0	0	0	0	0	0	0.0002	0	0	0	0	0	0	0	0	0	0	0	0	0	0	0	0	0	0	0	0	0	0	2e-05	0	0	6.66667e-06
Streptococcus anginosus subsp whileyi CCUG 39159	0	0	0	0	0	0	0	0	0	0	0	0	0	0	0.0002	0	0	0	0	0	0	0	0	0	0	0	0	0	0	0	0	2e-05	0	6.66667e-06
Streptococcus constellatus subsp pharyngis SK1060 CCUG 46377	0	0	0	0	0	0	0	0	0	0	0	0.0001	0	0	0	0	0	0	0	0	0	0	0	0	0	0.0001	0	0	0	0	0	1e-05	1e-05	6.66667e-06
Streptococcus equi subsp 3656 Branch	0	0	0	0	0	0	0	0.0002	0	0	0	0	0	0	0	0	0	0	0	0	0	0	0	0	0	0	0	0	0	0	2e-05	0	0	6.66667e-06
Streptococcus parasanguinis 3753 Branch	0	0	0	0	0	0	0	0	0	0	0	0	0	0	0	0	0	0	0	0	0	0	0	0	0	0	0.0002	0	0	0	0	0	2e-05	6.66667e-06
Streptococcus pseudopneumoniae 3108 Branch	0	0	0	0	0	0	0	0	0	0	0	0	0	0.0001	0.0001	0	0	0	0	0	0	0	0	0	0	0	0	0	0	0	0	2e-05	0	6.66667e-06
Streptococcus salivarius 2066 Branch	0	0	0	0	0	0	0	0	0	0	0	0	0	0	0	0	0	0	0	0	0	0	0.0002	0	0	0	0	0	0	0	0	0	2e-05	6.66667e-06
Streptococcus sp C150	0	0	0	0	0	0	0	0.0001	0	0	0	0	0	0	0	0	0	0.0001	0	0	0	0	0	0	0	0	0	0	0	0	1e-05	1e-05	0	6.66667e-06
Streptococcus thermophilus 2101 Branch	0	0	0	0	0	0.0001	0	0	0	0.0001	0	0	0	0	0	0	0	0	0	0	0	0	0	0	0	0	0	0	0	0	2e-05	0	0	6.66667e-06
Streptococcus vestibularis ATCC 49124	0	0	0	0	0	0	0	0	0	0	0	0	0	0	0	0.0001	0	0	0.0001	0	0	0	0	0	0	0	0	0	0	0	0	2e-05	0	6.66667e-06
Streptococcus vestibularis F0396	0	0	0	0	0	0	0	0.0001	0	0	0	0	0	0	0	0	0	0.0001	0	0	0	0	0	0	0	0	0	0	0	0	1e-05	1e-05	0	6.66667e-06
Treponema 14072 Branch	0	0	0	0	0	0	0.0001	0	0	0	0	0	0	0	0	0	0	0	0	0	0	0	0	0	0	0.0001	0	0	0	0	1e-05	0	1e-05	6.66667e-06
Treponema denticola 14078 Branch	0	0	0	0	0	0	0	0	0	0	0	0	0	0	0	0	0	0	0	0	0	0	0	0	0	0	0.0002	0	0	0	0	0	2e-05	6.66667e-06
Acinetobacter 41878 Branch	0	0	0	0	0	0	0	0	0	0	0	0	0	0	0	0	0	0	0	0	0	0	0	0	0	0.0001	0	0	0	0	0	0	1e-05	3.33333e-06
Acinetobacter 41884 Branch	0	0	0	0	0	0	0	0	0	0	0	0	0	0	0	0	0	0	0	0	0	0	0	0.0001	0	0	0	0	0	0	0	0	1e-05	3.33333e-06
Acinetobacter baumannii Naval 21	0	0	0	0	0	0	0	0	0	0	0	0	0	0	0	0	0	0	0	0	0	0.0001	0	0	0	0	0	0	0	0	0	0	1e-05	3.33333e-06
Actinomyces urogenitalis DORA 12	0	0	0	0.0001	0	0	0	0	0	0	0	0	0	0	0	0	0	0	0	0	0	0	0	0	0	0	0	0	0	0	1e-05	0	0	3.33333e-06
Actinomyces urogenitalis S6 C4	0	0	0	0	0	0	0	0	0	0	0	0	0	0	0	0	0.0001	0	0	0	0	0	0	0	0	0	0	0	0	0	0	1e-05	0	3.33333e-06
Aggregatibacter actinomycetemcomitans 38134 Branch	0	0	0	0	0	0	0	0	0	0	0	0	0	0	0	0	0	0	0	0	0.0001	0	0	0	0	0	0	0	0	0	0	0	1e-05	3.33333e-06
Aggregatibacter actinomycetemcomitans 38158 Branch	0	0	0	0.0001	0	0	0	0	0	0	0	0	0	0	0	0	0	0	0	0	0	0	0	0	0	0	0	0	0	0	1e-05	0	0	3.33333e-06
Aggregatibacter aphrophilus 38125 Branch	0	0	0.0001	0	0	0	0	0	0	0	0	0	0	0	0	0	0	0	0	0	0	0	0	0	0	0	0	0	0	0	1e-05	0	0	3.33333e-06
Bacteroides pyogenes 892 Branch	0	0	0	0	0.0001	0	0	0	0	0	0	0	0	0	0	0	0	0	0	0	0	0	0	0	0	0	0	0	0	0	1e-05	0	0	3.33333e-06
Bifidobacterium moukalabense DSM 27321	0	0	0	0	0	0	0.0001	0	0	0	0	0	0	0	0	0	0	0	0	0	0	0	0	0	0	0	0	0	0	0	1e-05	0	0	3.33333e-06
Bilophila 36891 Branch	0	0	0	0	0	0	0	0	0	0	0	0	0	0	0	0	0	0	0	0	0	0	0	0	0	0	0	0	0.0001	0	0	0	1e-05	3.33333e-06
Capnocytophaga c 93 Branch	0	0	0	0	0	0	0	0	0	0	0	0	0	0	0	0	0	0	0	0	0	0	0	0	0	0	0	0	0.0001	0	0	0	1e-05	3.33333e-06
Carnobacterium maltaromaticum 5850 Branch	0	0	0	0	0	0	0	0	0	0	0	0	0	0	0	0	0.0001	0	0	0	0	0	0	0	0	0	0	0	0	0	0	1e-05	0	3.33333e-06
Chlamydia psittaci 10 743 SC13	0	0	0	0	0	0	0	0	0	0	0	0	0	0	0	0	0	0	0	0	0	0.0001	0	0	0	0	0	0	0	0	0	0	1e-05	3.33333e-06
Cupriavidus 24752 Branch	0	0	0	0	0	0	0	0	0	0	0	0	0	0	0	0	0	0	0	0	0	0	0	0	0	0	0	0	0	0.0001	0	0	1e-05	3.33333e-06
Eubacterium 26611 Branch	0	0	0	0	0	0	0	0	0	0	0	0	0	0	0	0	0	0	0	0	0	0	0	0	0.0001	0	0	0	0	0	0	0	1e-05	3.33333e-06
Fusobacterium periodonticum 13315 Branch	0	0	0	0	0	0	0	0	0	0	0	0	0	0	0	0	0	0	0	0	0	0	0	0.0001	0	0	0	0	0	0	0	0	1e-05	3.33333e-06
GlobalTree 4600 Node 38177	0	0	0	0.0001	0	0	0	0	0	0	0	0	0	0	0	0	0	0	0	0	0	0	0	0	0	0	0	0	0	0	1e-05	0	0	3.33333e-06
Haemophilus haemolyticus M21639	0	0	0	0	0	0	0	0	0	0	0	0	0	0	0	0.0001	0	0	0	0	0	0	0	0	0	0	0	0	0	0	0	1e-05	0	3.33333e-06
Haemophilus influenzae 10810	0	0	0	0	0	0	0	0	0	0	0	0	0	0	0	0	0	0	0	0	0.0001	0	0	0	0	0	0	0	0	0	0	0	1e-05	3.33333e-06
Haemophilus influenzae 38073 Branch	0	0	0	0	0	0	0	0	0	0	0	0	0	0.0001	0	0	0	0	0	0	0	0	0	0	0	0	0	0	0	0	0	1e-05	0	3.33333e-06
Haemophilus influenzae 38194 Branch	0	0	0	0	0	0	0	0	0	0	0	0	0	0	0	0	0	0	0	0	0	0	0	0	0.0001	0	0	0	0	0	0	0	1e-05	3.33333e-06
Haemophilus influenzae 38294 Branch	0	0.0001	0	0	0	0	0	0	0	0	0	0	0	0	0	0	0	0	0	0	0	0	0	0	0	0	0	0	0	0	1e-05	0	0	3.33333e-06
Haemophilus influenzae PittGG	0	0	0	0	0	0	0	0	0	0	0	0	0.0001	0	0	0	0	0	0	0	0	0	0	0	0	0	0	0	0	0	0	1e-05	0	3.33333e-06
Haemophilus influenzae strain MiHi64	0	0	0	0	0	0	0	0	0	0	0	0	0	0	0	0	0.0001	0	0	0	0	0	0	0	0	0	0	0	0	0	0	1e-05	0	3.33333e-06
Haemophilus parainfluenzae HK 42093 Branch	0	0	0	0	0	0	0	0	0	0	0	0	0	0	0	0	0	0	0.0001	0	0	0	0	0	0	0	0	0	0	0	0	1e-05	0	3.33333e-06
Lactobacillus salivarius 5435 Branch	0	0	0	0	0	0	0	0	0	0	0	0	0	0	0	0	0	0	0	0	0	0	0	0.0001	0	0	0	0	0	0	0	0	1e-05	3.33333e-06
Lactobacillus salivarius ACS 116 V Col5a	0	0	0	0	0	0	0	0	0	0.0001	0	0	0	0	0	0	0	0	0	0	0	0	0	0	0	0	0	0	0	0	1e-05	0	0	3.33333e-06
Leucobacter chironomi DSM 19883	0	0	0	0	0	0.0001	0	0	0	0	0	0	0	0	0	0	0	0	0	0	0	0	0	0	0	0	0	0	0	0	1e-05	0	0	3.33333e-06
Mitsuokella sp oral taxon 131 str W9106	0.0001	0	0	0	0	0	0	0	0	0	0	0	0	0	0	0	0	0	0	0	0	0	0	0	0	0	0	0	0	0	1e-05	0	0	3.33333e-06
Mobiluncus 21135 Branch	0	0	0	0	0	0.0001	0	0	0	0	0	0	0	0	0	0	0	0	0	0	0	0	0	0	0	0	0	0	0	0	1e-05	0	0	3.33333e-06
Mobiluncus curtisii ATCC 21140 Branch	0	0	0.0001	0	0	0	0	0	0	0	0	0	0	0	0	0	0	0	0	0	0	0	0	0	0	0	0	0	0	0	1e-05	0	0	3.33333e-06
Neisseria flavescens 15096 Branch	0	0	0	0	0	0	0	0	0	0	0	0	0	0	0	0	0	0	0	0	0	0.0001	0	0	0	0	0	0	0	0	0	0	1e-05	3.33333e-06
Neisseria gonorrhoeae 15070 Branch	0	0	0	0	0	0	0	0	0	0	0	0	0	0	0	0	0	0	0	0	0	0	0	0	0.0001	0	0	0	0	0	0	0	1e-05	3.33333e-06
Neisseria lactamica 15092 Branch	0	0	0	0	0	0	0.0001	0	0	0	0	0	0	0	0	0	0	0	0	0	0	0	0	0	0	0	0	0	0	0	1e-05	0	0	3.33333e-06
Neisseria lactamica ATCC 23970	0	0	0	0	0	0	0	0	0	0	0	0	0	0	0	0	0	0	0	0.0001	0	0	0	0	0	0	0	0	0	0	0	1e-05	0	3.33333e-06
Neisseria meningitidis 14861 Branch	0	0	0	0	0	0	0	0	0	0	0	0	0	0	0	0	0	0	0	0	0	0	0	0.0001	0	0	0	0	0	0	0	0	1e-05	3.33333e-06
Neisseria meningitidis 15104 Branch	0	0	0	0	0	0	0	0	0	0	0	0.0001	0	0	0	0	0	0	0	0	0	0	0	0	0	0	0	0	0	0	0	1e-05	0	3.33333e-06
Neisseria meningitidis 93004	0	0	0	0	0	0	0	0	0	0	0	0	0	0	0	0	0	0	0	0	0	0	0	0	0	0	0	0.0001	0	0	0	0	1e-05	3.33333e-06
Neisseria meningitidis 97008	0	0	0	0	0	0	0	0	0	0	0	0	0	0	0	0	0	0	0	0.0001	0	0	0	0	0	0	0	0	0	0	0	1e-05	0	3.33333e-06
Neisseria meningitidis strain NM3684	0	0	0	0	0	0	0	0	0	0	0	0	0	0	0.0001	0	0	0	0	0	0	0	0	0	0	0	0	0	0	0	0	1e-05	0	3.33333e-06
Parvimonas micra A 42702 Branch	0	0	0	0	0	0	0	0	0.0001	0	0	0	0	0	0	0	0	0	0	0	0	0	0	0	0	0	0	0	0	0	1e-05	0	0	3.33333e-06
Pasteurella pneumotropica	0	0	0	0.0001	0	0	0	0	0	0	0	0	0	0	0	0	0	0	0	0	0	0	0	0	0	0	0	0	0	0	1e-05	0	0	3.33333e-06
Peptoniphilus 42669 Branch	0	0	0	0	0	0	0	0	0.0001	0	0	0	0	0	0	0	0	0	0	0	0	0	0	0	0	0	0	0	0	0	1e-05	0	0	3.33333e-06
Porphyromonas asaccharolytica 780 Branch	0	0	0	0	0	0	0.0001	0	0	0	0	0	0	0	0	0	0	0	0	0	0	0	0	0	0	0	0	0	0	0	1e-05	0	0	3.33333e-06
Porphyromonas catoniae 971 Branch	0	0	0	0	0	0	0	0	0	0	0	0	0	0	0	0	0	0.0001	0	0	0	0	0	0	0	0	0	0	0	0	0	1e-05	0	3.33333e-06
Porphyromonas gingivalis F0569	0	0	0	0	0	0	0	0	0	0	0	0.0001	0	0	0	0	0	0	0	0	0	0	0	0	0	0	0	0	0	0	0	1e-05	0	3.33333e-06
Porphyromonas gingivalis SJD2	0	0	0	0	0	0	0	0	0	0	0	0	0	0	0.0001	0	0	0	0	0	0	0	0	0	0	0	0	0	0	0	0	1e-05	0	3.33333e-06
Porphyromonas gulae strain COT 052 OH1451	0	0	0	0	0	0	0	0	0	0	0	0	0	0	0	0	0	0	0	0	0	0	0	0	0	0	0	0	0.0001	0	0	0	1e-05	3.33333e-06
Prevotella 1133 Branch	0.0001	0	0	0	0	0	0	0	0	0	0	0	0	0	0	0	0	0	0	0	0	0	0	0	0	0	0	0	0	0	1e-05	0	0	3.33333e-06
Prevotella 1370 Branch	0	0	0	0.0001	0	0	0	0	0	0	0	0	0	0	0	0	0	0	0	0	0	0	0	0	0	0	0	0	0	0	1e-05	0	0	3.33333e-06
Prevotella 842 Branch	0	0	0	0	0	0.0001	0	0	0	0	0	0	0	0	0	0	0	0	0	0	0	0	0	0	0	0	0	0	0	0	1e-05	0	0	3.33333e-06
Prevotella 987 Branch	0	0	0	0	0	0	0.0001	0	0	0	0	0	0	0	0	0	0	0	0	0	0	0	0	0	0	0	0	0	0	0	1e-05	0	0	3.33333e-06
Prevotella amnii DSM 23384 JCM 14753	0	0	0	0	0	0	0.0001	0	0	0	0	0	0	0	0	0	0	0	0	0	0	0	0	0	0	0	0	0	0	0	1e-05	0	0	3.33333e-06
Prevotella buccae D17	0	0	0	0	0	0	0	0	0	0	0	0	0	0	0	0	0	0	0	0	0	0	0	0	0	0	0	0	0.0001	0	0	0	1e-05	3.33333e-06
Prevotella disiens JCM 6334 ATCC 29426	0	0	0	0	0	0.0001	0	0	0	0	0	0	0	0	0	0	0	0	0	0	0	0	0	0	0	0	0	0	0	0	1e-05	0	0	3.33333e-06
Prevotella micans 838 Branch	0	0	0	0	0	0	0	0	0	0	0	0	0	0	0	0	0	0	0	0	0	0	0	0	0	0	0	0	0	0.0001	0	0	1e-05	3.33333e-06
Prevotella nigrescens 1390 Branch	0	0	0	0	0	0	0	0	0	0	0	0	0	0	0	0	0	0	0	0	0	0.0001	0	0	0	0	0	0	0	0	0	0	1e-05	3.33333e-06
Prevotella oralis CC98A	0	0	0	0	0	0	0.0001	0	0	0	0	0	0	0	0	0	0	0	0	0	0	0	0	0	0	0	0	0	0	0	1e-05	0	0	3.33333e-06
Prevotella sp MSX73	0	0	0	0	0	0	0.0001	0	0	0	0	0	0	0	0	0	0	0	0	0	0	0	0	0	0	0	0	0	0	0	1e-05	0	0	3.33333e-06
Prevotella timonensis S9 PR14	0	0	0	0	0	0	0.0001	0	0	0	0	0	0	0	0	0	0	0	0	0	0	0	0	0	0	0	0	0	0	0	1e-05	0	0	3.33333e-06
Propionibacterium 20941 Branch	0	0	0	0	0	0	0.0001	0	0	0	0	0	0	0	0	0	0	0	0	0	0	0	0	0	0	0	0	0	0	0	1e-05	0	0	3.33333e-06
Propionibacterium 20956 Branch	0	0	0	0	0	0	0	0	0	0	0	0	0	0	0	0	0	0	0	0	0	0.0001	0	0	0	0	0	0	0	0	0	0	1e-05	3.33333e-06
Propionibacterium acidifaciens 20918 Branch	0	0	0	0.0001	0	0	0	0	0	0	0	0	0	0	0	0	0	0	0	0	0	0	0	0	0	0	0	0	0	0	1e-05	0	0	3.33333e-06
Propionibacterium acidifaciens F0233	0	0	0	0	0	0	0	0	0	0	0	0	0	0	0	0	0	0	0	0	0.0001	0	0	0	0	0	0	0	0	0	0	0	1e-05	3.33333e-06
Propionibacterium sp DORA 15	0	0	0	0	0	0	0	0.0001	0	0	0	0	0	0	0	0	0	0	0	0	0	0	0	0	0	0	0	0	0	0	1e-05	0	0	3.33333e-06
Pseudomonas 39931 Branch	0.0001	0	0	0	0	0	0	0	0	0	0	0	0	0	0	0	0	0	0	0	0	0	0	0	0	0	0	0	0	0	1e-05	0	0	3.33333e-06
Rothia aeria F 20580 Branch	0	0	0	0	0	0	0.0001	0	0	0	0	0	0	0	0	0	0	0	0	0	0	0	0	0	0	0	0	0	0	0	1e-05	0	0	3.33333e-06
Rothia dentocariosa 20586 Branch	0	0	0	0	0	0	0.0001	0	0	0	0	0	0	0	0	0	0	0	0	0	0	0	0	0	0	0	0	0	0	0	1e-05	0	0	3.33333e-06
Staphylococcus aureus subsp aureus strain MV8	0	0	0	0	0	0	0	0	0	0	0	0	0	0	0	0	0	0	0.0001	0	0	0	0	0	0	0	0	0	0	0	0	1e-05	0	3.33333e-06
Streptococcus 3718 Branch	0	0	0	0	0	0	0	0	0	0	0	0	0	0	0	0	0	0	0	0	0	0	0	0	0	0	0	0	0.0001	0	0	0	1e-05	3.33333e-06
Streptococcus agalactiae CCUG 2520 Branch	0	0	0	0	0	0	0	0	0	0	0	0	0	0	0	0	0	0	0	0	0	0	0	0	0	0	0	0.0001	0	0	0	0	1e-05	3.33333e-06
Streptococcus anginosus C238	0	0	0	0	0	0	0	0	0	0	0	0	0	0	0	0	0	0	0	0.0001	0	0	0	0	0	0	0	0	0	0	0	1e-05	0	3.33333e-06
Streptococcus anginosus SK52 DSM 20563	0	0	0	0	0	0	0	0	0	0	0	0	0	0	0	0.0001	0	0	0	0	0	0	0	0	0	0	0	0	0	0	0	1e-05	0	3.33333e-06
Streptococcus constellatus subsp pharyngis 2158 Branch	0	0	0	0	0	0	0	0	0	0	0	0	0	0	0	0	0	0	0	0	0	0	0	0	0.0001	0	0	0	0	0	0	0	1e-05	3.33333e-06
Streptococcus dysgalactiae subsp equisimilis RE378	0	0	0.0001	0	0	0	0	0	0	0	0	0	0	0	0	0	0	0	0	0	0	0	0	0	0	0	0	0	0	0	1e-05	0	0	3.33333e-06
Streptococcus dysgalactiae subsp equisimilis SK1250	0	0	0	0	0	0	0	0	0	0	0	0	0	0	0	0	0	0	0	0	0	0	0	0	0	0	0	0	0	0.0001	0	0	1e-05	3.33333e-06
Streptococcus mutans 66 2A	0	0	0	0	0	0	0	0	0	0	0.0001	0	0	0	0	0	0	0	0	0	0	0	0	0	0	0	0	0	0	0	0	1e-05	0	3.33333e-06
Streptococcus mutans GS 5	0	0	0	0	0	0	0	0	0	0	0	0.0001	0	0	0	0	0	0	0	0	0	0	0	0	0	0	0	0	0	0	0	1e-05	0	3.33333e-06
Streptococcus parasanguinis 3752 Branch	0	0	0	0	0	0	0	0	0	0	0	0	0	0	0	0	0	0	0	0	0	0	0	0	0	0	0	0	0	0.0001	0	0	1e-05	3.33333e-06
Streptococcus parasanguinis SK236	0	0	0	0	0	0	0.0001	0	0	0	0	0	0	0	0	0	0	0	0	0	0	0	0	0	0	0	0	0	0	0	1e-05	0	0	3.33333e-06
Streptococcus pneumoniae 2070335	0	0	0	0	0	0	0	0	0	0	0	0	0	0	0	0	0.0001	0	0	0	0	0	0	0	0	0	0	0	0	0	0	1e-05	0	3.33333e-06
Streptococcus pneumoniae 2070768	0	0	0	0	0	0	0	0	0	0	0	0	0	0	0	0	0	0	0	0	0.0001	0	0	0	0	0	0	0	0	0	0	0	1e-05	3.33333e-06
Streptococcus pneumoniae 3397 Branch	0	0	0	0	0	0	0	0	0	0	0	0	0	0	0	0	0	0	0	0	0	0	0	0	0	0	0	0	0	0.0001	0	0	1e-05	3.33333e-06
Streptococcus pneumoniae 845	0	0.0001	0	0	0	0	0	0	0	0	0	0	0	0	0	0	0	0	0	0	0	0	0	0	0	0	0	0	0	0	1e-05	0	0	3.33333e-06
Streptococcus pneumoniae GA47760	0	0	0	0	0	0	0.0001	0	0	0	0	0	0	0	0	0	0	0	0	0	0	0	0	0	0	0	0	0	0	0	1e-05	0	0	3.33333e-06
Streptococcus pneumoniae WL677	0	0	0	0	0	0	0	0	0	0	0	0	0	0	0.0001	0	0	0	0	0	0	0	0	0	0	0	0	0	0	0	0	1e-05	0	3.33333e-06
Streptococcus pseudopneumoniae 3106 Branch	0	0	0.0001	0	0	0	0	0	0	0	0	0	0	0	0	0	0	0	0	0	0	0	0	0	0	0	0	0	0	0	1e-05	0	0	3.33333e-06
Streptococcus pseudopneumoniae 3107 Branch	0	0	0	0	0	0	0	0	0.0001	0	0	0	0	0	0	0	0	0	0	0	0	0	0	0	0	0	0	0	0	0	1e-05	0	0	3.33333e-06
Streptococcus pseudopneumoniae IS7493	0.0001	0	0	0	0	0	0	0	0	0	0	0	0	0	0	0	0	0	0	0	0	0	0	0	0	0	0	0	0	0	1e-05	0	0	3.33333e-06
Streptococcus pyogenes AA216	0	0	0	0	0	0	0	0.0001	0	0	0	0	0	0	0	0	0	0	0	0	0	0	0	0	0	0	0	0	0	0	1e-05	0	0	3.33333e-06
Streptococcus s 2087 Branch	0	0	0	0	0	0	0	0	0	0	0	0	0	0	0	0	0	0	0.0001	0	0	0	0	0	0	0	0	0	0	0	0	1e-05	0	3.33333e-06
Streptococcus salivarius 2065 Branch	0	0	0	0	0	0	0	0	0	0	0	0.0001	0	0	0	0	0	0	0	0	0	0	0	0	0	0	0	0	0	0	0	1e-05	0	3.33333e-06
Streptococcus sp GMD2S	0	0	0	0	0	0	0	0.0001	0	0	0	0	0	0	0	0	0	0	0	0	0	0	0	0	0	0	0	0	0	0	1e-05	0	0	3.33333e-06
Streptococcus sp HSISS2	0	0	0	0	0	0	0	0.0001	0	0	0	0	0	0	0	0	0	0	0	0	0	0	0	0	0	0	0	0	0	0	1e-05	0	0	3.33333e-06
Streptococcus suis YS3	0	0	0	0	0	0.0001	0	0	0	0	0	0	0	0	0	0	0	0	0	0	0	0	0	0	0	0	0	0	0	0	1e-05	0	0	3.33333e-06
Streptococcus thermophilus JIM 8232	0	0	0	0	0	0	0	0.0001	0	0	0	0	0	0	0	0	0	0	0	0	0	0	0	0	0	0	0	0	0	0	1e-05	0	0	3.33333e-06
Treponema 14071 Branch	0	0	0	0	0	0.0001	0	0	0	0	0	0	0	0	0	0	0	0	0	0	0	0	0	0	0	0	0	0	0	0	1e-05	0	0	3.33333e-06
Treponema 14100 Branch	0	0	0	0	0	0	0	0	0	0	0	0	0	0	0	0.0001	0	0	0	0	0	0	0	0	0	0	0	0	0	0	0	1e-05	0	3.33333e-06
Treponema putidum	0	0	0	0	0	0	0	0	0	0	0	0	0	0	0	0	0	0	0	0	0	0	0.0001	0	0	0	0	0	0	0	0	0	1e-05	3.33333e-06
Veillonella 14239 Branch	0	0	0	0	0	0	0	0	0	0	0	0	0	0	0	0	0	0	0	0	0	0	0	0	0	0	0	0	0	0.0001	0	0	1e-05	3.33333e-06
Veillonella 14240 Branch	0	0	0	0	0	0	0	0	0	0	0	0	0	0	0	0	0	0	0	0	0	0	0	0.0001	0	0	0	0	0	0	0	0	1e-05	3.33333e-06

## Sheet: Prevalence
Class	Caries	Caries	Caries	Caries	Caries	Caries	Caries	Caries	Caries	Caries	Caries	Caries	Caries	Caries	Caries	Caries	Caries	Caries	Caries	Caries	Free	Free	Free	Free	Free	Free	Free	Free	Free	Free
Sub class	Advanced_caries	Advanced_caries	Advanced_caries	Advanced_caries	Advanced_caries	Advanced_caries	Advanced_caries	Advanced_caries	Advanced_caries	Advanced_caries	Early_caries	Early_caries	Early_caries	Early_caries	Early_caries	Early_caries	Early_caries	Early_caries	Early_caries	Early_caries	Caries_free	Caries_free	Caries_free	Caries_free	Caries_free	Caries_free	Caries_free	Caries_free	Caries_free	Caries_free
Subject ID	AC1	AC2	AC3	AC4	AC5	AC6	AC7	AC8	AC9	AC10	EC1	EC2	EC3	EC4	EC5	EC6	EC7	EC8	EC9	EC10	CF1	CF2	CF3	CF4	CF5	CF6	CF7	CF8	CF9	CF10	Prevalence AC	Prevalence EC	Prevalence CF	Overall
Abiotrophia defectiva ATCC 49176	1	1	1	1	1	1	1	1	1	1	1	1	1	1	1	1	1	1	1	1	1	1	1	1	1	1	1	1	1	1	1	1	1	1
Actinobaculum sp oral taxon 183 str F0552	1	1	1	1	1	1	1	1	1	1	1	1	1	1	1	1	1	1	1	1	1	1	1	1	1	1	1	1	1	1	1	1	1	1
Actinomyces dentalis DSM 19115	1	1	1	1	1	1	1	1	1	1	1	1	1	1	1	1	1	1	1	1	1	1	1	1	1	1	1	1	1	1	1	1	1	1
Actinomyces gerencseriae DSM 6844	1	1	1	1	1	1	1	1	1	1	1	1	1	1	1	1	1	1	1	1	1	1	1	1	1	1	1	1	1	1	1	1	1	1
Actinomyces israelii DSM 43320	1	1	1	1	1	1	1	1	1	1	1	1	1	1	1	1	1	1	1	1	1	1	1	1	1	1	1	1	1	1	1	1	1	1
Actinomyces naeslundii str Howell 279	1	1	1	1	1	1	1	1	1	1	1	1	1	1	1	1	1	1	1	1	1	1	1	1	1	1	1	1	1	1	1	1	1	1
Actinomyces oris K20	1	1	1	1	1	1	1	1	1	1	1	1	1	1	1	1	1	1	1	1	1	1	1	1	1	1	1	1	1	1	1	1	1	1
Actinomyces sp oral taxon 170 str F0386	1	1	1	1	1	1	1	1	1	1	1	1	1	1	1	1	1	1	1	1	1	1	1	1	1	1	1	1	1	1	1	1	1	1
Actinomyces sp oral taxon 171 str F0337	1	1	1	1	1	1	1	1	1	1	1	1	1	1	1	1	1	1	1	1	1	1	1	1	1	1	1	1	1	1	1	1	1	1
Actinomyces sp oral taxon 175 str F0384	1	1	1	1	1	1	1	1	1	1	1	1	1	1	1	1	1	1	1	1	1	1	1	1	1	1	1	1	1	1	1	1	1	1
Actinomyces sp oral taxon 178 str F0338	1	1	1	1	1	1	1	1	1	1	1	1	1	1	1	1	1	1	1	1	1	1	1	1	1	1	1	1	1	1	1	1	1	1
Actinomyces sp oral taxon 849 str F0330	1	1	1	1	1	1	1	1	1	1	1	1	1	1	1	1	1	1	1	1	1	1	1	1	1	1	1	1	1	1	1	1	1	1
Actinomyces sp oral taxon 877 str F0543	1	1	1	1	1	1	1	1	1	1	1	1	1	1	1	1	1	1	1	1	1	1	1	1	1	1	1	1	1	1	1	1	1	1
Actinomyces timonensis DSM 23838	1	1	1	1	1	1	1	1	1	1	1	1	1	1	1	1	1	1	1	1	1	1	1	1	1	1	1	1	1	1	1	1	1	1
Actinomyces viscosus C505	1	1	1	1	1	1	1	1	1	1	1	1	1	1	1	1	1	1	1	1	1	1	1	1	1	1	1	1	1	1	1	1	1	1
Aggregatibacter sp oral taxon 458 str W10330	1	1	1	1	1	1	1	1	1	1	1	1	1	1	1	1	1	1	1	1	1	1	1	1	1	1	1	1	1	1	1	1	1	1
Bacteroidetes oral taxon 274 str F0058	1	1	1	1	1	1	1	1	1	1	1	1	1	1	1	1	1	1	1	1	1	1	1	1	1	1	1	1	1	1	1	1	1	1
Campylobacter gracilis RM3268	1	1	1	1	1	1	1	1	1	1	1	1	1	1	1	1	1	1	1	1	1	1	1	1	1	1	1	1	1	1	1	1	1	1
Candidatus Prevotella conceptionensis 9403948	1	1	1	1	1	1	1	1	1	1	1	1	1	1	1	1	1	1	1	1	1	1	1	1	1	1	1	1	1	1	1	1	1	1
Candidatus Saccharibacteria oral taxon TM7x	1	1	1	1	1	1	1	1	1	1	1	1	1	1	1	1	1	1	1	1	1	1	1	1	1	1	1	1	1	1	1	1	1	1
Capnocytophaga gingivalis ATCC 33624	1	1	1	1	1	1	1	1	1	1	1	1	1	1	1	1	1	1	1	1	1	1	1	1	1	1	1	1	1	1	1	1	1	1
Capnocytophaga granulosa ATCC 51502	1	1	1	1	1	1	1	1	1	1	1	1	1	1	1	1	1	1	1	1	1	1	1	1	1	1	1	1	1	1	1	1	1	1
Capnocytophaga ochracea DSM 7271	1	1	1	1	1	1	1	1	1	1	1	1	1	1	1	1	1	1	1	1	1	1	1	1	1	1	1	1	1	1	1	1	1	1
Capnocytophaga sp CM59	1	1	1	1	1	1	1	1	1	1	1	1	1	1	1	1	1	1	1	1	1	1	1	1	1	1	1	1	1	1	1	1	1	1
Capnocytophaga sp oral taxon 324 str F0483	1	1	1	1	1	1	1	1	1	1	1	1	1	1	1	1	1	1	1	1	1	1	1	1	1	1	1	1	1	1	1	1	1	1
Capnocytophaga sp oral taxon 326 str F0382	1	1	1	1	1	1	1	1	1	1	1	1	1	1	1	1	1	1	1	1	1	1	1	1	1	1	1	1	1	1	1	1	1	1
Capnocytophaga sp oral taxon 329 str F0087	1	1	1	1	1	1	1	1	1	1	1	1	1	1	1	1	1	1	1	1	1	1	1	1	1	1	1	1	1	1	1	1	1	1
Capnocytophaga sp oral taxon 335 str F0486	1	1	1	1	1	1	1	1	1	1	1	1	1	1	1	1	1	1	1	1	1	1	1	1	1	1	1	1	1	1	1	1	1	1
Capnocytophaga sp oral taxon 336 str F0502	1	1	1	1	1	1	1	1	1	1	1	1	1	1	1	1	1	1	1	1	1	1	1	1	1	1	1	1	1	1	1	1	1	1
Capnocytophaga sp oral taxon 338 str F0234	1	1	1	1	1	1	1	1	1	1	1	1	1	1	1	1	1	1	1	1	1	1	1	1	1	1	1	1	1	1	1	1	1	1
Capnocytophaga sp oral taxon 380 str F0488	1	1	1	1	1	1	1	1	1	1	1	1	1	1	1	1	1	1	1	1	1	1	1	1	1	1	1	1	1	1	1	1	1	1
Capnocytophaga sp oral taxon 412 str F0487	1	1	1	1	1	1	1	1	1	1	1	1	1	1	1	1	1	1	1	1	1	1	1	1	1	1	1	1	1	1	1	1	1	1
Capnocytophaga sp oral taxon 863 str F0517	1	1	1	1	1	1	1	1	1	1	1	1	1	1	1	1	1	1	1	1	1	1	1	1	1	1	1	1	1	1	1	1	1	1
Capnocytophaga sputigena ATCC 33612	1	1	1	1	1	1	1	1	1	1	1	1	1	1	1	1	1	1	1	1	1	1	1	1	1	1	1	1	1	1	1	1	1	1
Cardiobacterium hominis ATCC 15826	1	1	1	1	1	1	1	1	1	1	1	1	1	1	1	1	1	1	1	1	1	1	1	1	1	1	1	1	1	1	1	1	1	1
Cardiobacterium valvarum F0432	1	1	1	1	1	1	1	1	1	1	1	1	1	1	1	1	1	1	1	1	1	1	1	1	1	1	1	1	1	1	1	1	1	1
Christensenella Family Node 1	1	1	1	1	1	1	1	1	1	1	1	1	1	1	1	1	1	1	1	1	1	1	1	1	1	1	1	1	1	1	1	1	1	1
Corynebacterium durum F0235	1	1	1	1	1	1	1	1	1	1	1	1	1	1	1	1	1	1	1	1	1	1	1	1	1	1	1	1	1	1	1	1	1	1
Fusobacterium sp CM1	1	1	1	1	1	1	1	1	1	1	1	1	1	1	1	1	1	1	1	1	1	1	1	1	1	1	1	1	1	1	1	1	1	1
Fusobacterium sp CM22	1	1	1	1	1	1	1	1	1	1	1	1	1	1	1	1	1	1	1	1	1	1	1	1	1	1	1	1	1	1	1	1	1	1
Fusobacterium sp OBRC1	1	1	1	1	1	1	1	1	1	1	1	1	1	1	1	1	1	1	1	1	1	1	1	1	1	1	1	1	1	1	1	1	1	1
Gemella morbillorum M424	1	1	1	1	1	1	1	1	1	1	1	1	1	1	1	1	1	1	1	1	1	1	1	1	1	1	1	1	1	1	1	1	1	1
Granulicatella adiacens ATCC 49175	1	1	1	1	1	1	1	1	1	1	1	1	1	1	1	1	1	1	1	1	1	1	1	1	1	1	1	1	1	1	1	1	1	1
Kingella denitrificans ATCC 33394	1	1	1	1	1	1	1	1	1	1	1	1	1	1	1	1	1	1	1	1	1	1	1	1	1	1	1	1	1	1	1	1	1	1
Kingella oralis ATCC 51147	1	1	1	1	1	1	1	1	1	1	1	1	1	1	1	1	1	1	1	1	1	1	1	1	1	1	1	1	1	1	1	1	1	1
Lachnoanaerobaculum sp ICM7	1	1	1	1	1	1	1	1	1	1	1	1	1	1	1	1	1	1	1	1	1	1	1	1	1	1	1	1	1	1	1	1	1	1
Lachnoanaerobaculum sp MSX33	1	1	1	1	1	1	1	1	1	1	1	1	1	1	1	1	1	1	1	1	1	1	1	1	1	1	1	1	1	1	1	1	1	1
Lachnoanaerobaculum sp OBRC5 5	1	1	1	1	1	1	1	1	1	1	1	1	1	1	1	1	1	1	1	1	1	1	1	1	1	1	1	1	1	1	1	1	1	1
Lachnospiraceae oral taxon 107 str F0167	1	1	1	1	1	1	1	1	1	1	1	1	1	1	1	1	1	1	1	1	1	1	1	1	1	1	1	1	1	1	1	1	1	1
Lautropia mirabilis ATCC 51599	1	1	1	1	1	1	1	1	1	1	1	1	1	1	1	1	1	1	1	1	1	1	1	1	1	1	1	1	1	1	1	1	1	1
Leptotrichia buccalis C 1013 b	1	1	1	1	1	1	1	1	1	1	1	1	1	1	1	1	1	1	1	1	1	1	1	1	1	1	1	1	1	1	1	1	1	1
Leptotrichia shahii DSM 19757	1	1	1	1	1	1	1	1	1	1	1	1	1	1	1	1	1	1	1	1	1	1	1	1	1	1	1	1	1	1	1	1	1	1
Leptotrichia sp oral taxon 215 str W9775	1	1	1	1	1	1	1	1	1	1	1	1	1	1	1	1	1	1	1	1	1	1	1	1	1	1	1	1	1	1	1	1	1	1
Leptotrichia sp oral taxon 225 str F0581	1	1	1	1	1	1	1	1	1	1	1	1	1	1	1	1	1	1	1	1	1	1	1	1	1	1	1	1	1	1	1	1	1	1
Leptotrichia sp oral taxon 879 str F0557	1	1	1	1	1	1	1	1	1	1	1	1	1	1	1	1	1	1	1	1	1	1	1	1	1	1	1	1	1	1	1	1	1	1
Leptotrichia trevisanii DSM 22070	1	1	1	1	1	1	1	1	1	1	1	1	1	1	1	1	1	1	1	1	1	1	1	1	1	1	1	1	1	1	1	1	1	1
Morococcus cerebrosus strain CIP 81 93	1	1	1	1	1	1	1	1	1	1	1	1	1	1	1	1	1	1	1	1	1	1	1	1	1	1	1	1	1	1	1	1	1	1
Neisseria elongata subsp glycolytica ATCC 29315	1	1	1	1	1	1	1	1	1	1	1	1	1	1	1	1	1	1	1	1	1	1	1	1	1	1	1	1	1	1	1	1	1	1
Neisseria macacae ATCC 33926	1	1	1	1	1	1	1	1	1	1	1	1	1	1	1	1	1	1	1	1	1	1	1	1	1	1	1	1	1	1	1	1	1	1
Neisseria sp GT4A CT1	1	1	1	1	1	1	1	1	1	1	1	1	1	1	1	1	1	1	1	1	1	1	1	1	1	1	1	1	1	1	1	1	1	1
Oribacterium sp oral taxon 078 str F0263	1	1	1	1	1	1	1	1	1	1	1	1	1	1	1	1	1	1	1	1	1	1	1	1	1	1	1	1	1	1	1	1	1	1
Porphyromonas sp KLE 1280	1	1	1	1	1	1	1	1	1	1	1	1	1	1	1	1	1	1	1	1	1	1	1	1	1	1	1	1	1	1	1	1	1	1
Porphyromonas sp oral taxon 279 str F0450	1	1	1	1	1	1	1	1	1	1	1	1	1	1	1	1	1	1	1	1	1	1	1	1	1	1	1	1	1	1	1	1	1	1
Prevotella loescheii DSM 19665 JCM 12249 ATCC 15930	1	1	1	1	1	1	1	1	1	1	1	1	1	1	1	1	1	1	1	1	1	1	1	1	1	1	1	1	1	1	1	1	1	1
Prevotella sp oral taxon 317 str F0108	1	1	1	1	1	1	1	1	1	1	1	1	1	1	1	1	1	1	1	1	1	1	1	1	1	1	1	1	1	1	1	1	1	1
Prevotella sp oral taxon 472 str F0295	1	1	1	1	1	1	1	1	1	1	1	1	1	1	1	1	1	1	1	1	1	1	1	1	1	1	1	1	1	1	1	1	1	1
Propionibacterium propionicum F0230a	1	1	1	1	1	1	1	1	1	1	1	1	1	1	1	1	1	1	1	1	1	1	1	1	1	1	1	1	1	1	1	1	1	1
Selenomonas infelix ATCC 43532	1	1	1	1	1	1	1	1	1	1	1	1	1	1	1	1	1	1	1	1	1	1	1	1	1	1	1	1	1	1	1	1	1	1
Selenomonas sp CM52	1	1	1	1	1	1	1	1	1	1	1	1	1	1	1	1	1	1	1	1	1	1	1	1	1	1	1	1	1	1	1	1	1	1
Selenomonas sp FOBRC6	1	1	1	1	1	1	1	1	1	1	1	1	1	1	1	1	1	1	1	1	1	1	1	1	1	1	1	1	1	1	1	1	1	1
Selenomonas sp oral taxon 892 str F0426	1	1	1	1	1	1	1	1	1	1	1	1	1	1	1	1	1	1	1	1	1	1	1	1	1	1	1	1	1	1	1	1	1	1
Selenomonas sputigena ATCC 35185	1	1	1	1	1	1	1	1	1	1	1	1	1	1	1	1	1	1	1	1	1	1	1	1	1	1	1	1	1	1	1	1	1	1
Streptococcus cristatus ATCC 51100	1	1	1	1	1	1	1	1	1	1	1	1	1	1	1	1	1	1	1	1	1	1	1	1	1	1	1	1	1	1	1	1	1	1
Streptococcus gordonii str Challis substr CH1	1	1	1	1	1	1	1	1	1	1	1	1	1	1	1	1	1	1	1	1	1	1	1	1	1	1	1	1	1	1	1	1	1	1
Streptococcus sinensis	1	1	1	1	1	1	1	1	1	1	1	1	1	1	1	1	1	1	1	1	1	1	1	1	1	1	1	1	1	1	1	1	1	1
Streptococcus sp 2 1 36FAA	1	1	1	1	1	1	1	1	1	1	1	1	1	1	1	1	1	1	1	1	1	1	1	1	1	1	1	1	1	1	1	1	1	1
Streptococcus sp C300	1	1	1	1	1	1	1	1	1	1	1	1	1	1	1	1	1	1	1	1	1	1	1	1	1	1	1	1	1	1	1	1	1	1
Streptococcus sp CM6	1	1	1	1	1	1	1	1	1	1	1	1	1	1	1	1	1	1	1	1	1	1	1	1	1	1	1	1	1	1	1	1	1	1
Streptococcus sp DBCMS	1	1	1	1	1	1	1	1	1	1	1	1	1	1	1	1	1	1	1	1	1	1	1	1	1	1	1	1	1	1	1	1	1	1
Streptococcus sp F0441	1	1	1	1	1	1	1	1	1	1	1	1	1	1	1	1	1	1	1	1	1	1	1	1	1	1	1	1	1	1	1	1	1	1
Streptococcus sp GMD3S	1	1	1	1	1	1	1	1	1	1	1	1	1	1	1	1	1	1	1	1	1	1	1	1	1	1	1	1	1	1	1	1	1	1
Streptococcus sp GMD5S	1	1	1	1	1	1	1	1	1	1	1	1	1	1	1	1	1	1	1	1	1	1	1	1	1	1	1	1	1	1	1	1	1	1
Streptococcus sp M143	1	1	1	1	1	1	1	1	1	1	1	1	1	1	1	1	1	1	1	1	1	1	1	1	1	1	1	1	1	1	1	1	1	1
Streptococcus sp SR1	1	1	1	1	1	1	1	1	1	1	1	1	1	1	1	1	1	1	1	1	1	1	1	1	1	1	1	1	1	1	1	1	1	1
Streptococcus sp VT 162	1	1	1	1	1	1	1	1	1	1	1	1	1	1	1	1	1	1	1	1	1	1	1	1	1	1	1	1	1	1	1	1	1	1
Streptococcus sp oral taxon 056 str F0418	1	1	1	1	1	1	1	1	1	1	1	1	1	1	1	1	1	1	1	1	1	1	1	1	1	1	1	1	1	1	1	1	1	1
Streptococcus sp oral taxon 058 str F0407	1	1	1	1	1	1	1	1	1	1	1	1	1	1	1	1	1	1	1	1	1	1	1	1	1	1	1	1	1	1	1	1	1	1
Streptococcus sp oral taxon 071 str 73H25AP	1	1	1	1	1	1	1	1	1	1	1	1	1	1	1	1	1	1	1	1	1	1	1	1	1	1	1	1	1	1	1	1	1	1
Veillonella dispar DORA 11	1	1	1	1	1	1	1	1	1	1	1	1	1	1	1	1	1	1	1	1	1	1	1	1	1	1	1	1	1	1	1	1	1	1
Veillonella sp 3 1 44	1	1	1	1	1	1	1	1	1	1	1	1	1	1	1	1	1	1	1	1	1	1	1	1	1	1	1	1	1	1	1	1	1	1
Veillonella sp 6 1 27	1	1	1	1	1	1	1	1	1	1	1	1	1	1	1	1	1	1	1	1	1	1	1	1	1	1	1	1	1	1	1	1	1	1
Veillonella sp DORA B 18 19 23	1	1	1	1	1	1	1	1	1	1	1	1	1	1	1	1	1	1	1	1	1	1	1	1	1	1	1	1	1	1	1	1	1	1
Veillonella sp oral taxon 158 str F0412	1	1	1	1	1	1	1	1	1	1	1	1	1	1	1	1	1	1	1	1	1	1	1	1	1	1	1	1	1	1	1	1	1	1
candidate division TM7 single cell isolate TM7a	1	1	1	1	1	1	1	1	1	1	1	1	1	1	1	1	1	1	1	1	1	1	1	1	1	1	1	1	1	1	1	1	1	1
candidate division TM7 single cell isolate TM7b	1	1	1	1	1	1	1	1	1	1	1	1	1	1	1	1	1	1	1	1	1	1	1	1	1	1	1	1	1	1	1	1	1	1
candidate division TM7 single cell isolate TM7c	1	1	1	1	1	1	1	1	1	1	1	1	1	1	1	1	1	1	1	1	1	1	1	1	1	1	1	1	1	1	1	1	1	1
Actinomyces georgiae DSM 6843	1	1	1	1	1	1	1	1	1	1	1	1	1	1	1	1	1	1	1	1	1	1	1	1	1	1	1	0	1	1	1	1	0.9	0.966667
Actinomyces odontolyticus ATCC 17982	1	1	1	1	1	1	1	0	1	1	1	1	1	1	1	1	1	1	1	1	1	1	1	1	1	1	1	1	1	1	0.9	1	1	0.966667
Actinomyces slackii ATCC 49928	1	1	1	1	1	1	1	0	1	1	1	1	1	1	1	1	1	1	1	1	1	1	1	1	1	1	1	1	1	1	0.9	1	1	0.966667
Actinomyces sp oral taxon 448 str F0400	1	1	1	1	1	1	1	1	1	1	1	1	1	1	1	1	1	1	1	1	1	1	1	1	1	1	1	0	1	1	1	1	0.9	0.966667
Aggregatibacter segnis ATCC 33393	1	1	0	1	1	1	1	1	1	1	1	1	1	1	1	1	1	1	1	1	1	1	1	1	1	1	1	1	1	1	0.9	1	1	0.966667
Capnocytophaga sp oral taxon 332 str F0381	1	1	1	1	1	1	1	1	1	1	1	1	1	1	1	1	1	1	0	1	1	1	1	1	1	1	1	1	1	1	1	0.9	1	0.966667
Eubacterium brachy ATCC 33089	1	1	1	1	1	1	1	1	1	1	1	1	1	1	1	1	1	1	1	1	1	1	1	1	0	1	1	1	1	1	1	1	0.9	0.966667
Haemophilus parainfluenzae ATCC 33392	1	1	1	1	1	1	1	1	1	1	1	1	1	1	1	1	1	1	0	1	1	1	1	1	1	1	1	1	1	1	1	0.9	1	0.966667
Neisseria flavescens SK114	1	1	1	1	1	1	1	1	1	1	1	1	1	1	1	1	1	1	1	1	1	0	1	1	1	1	1	1	1	1	1	1	0.9	0.966667
Neisseria sp oral taxon 014 str F0314	1	1	1	1	1	1	1	1	1	1	1	0	1	1	1	1	1	1	1	1	1	1	1	1	1	1	1	1	1	1	1	0.9	1	0.966667
Prevotella sp ICM33	1	1	1	1	1	1	1	1	1	1	1	0	1	1	1	1	1	1	1	1	1	1	1	1	1	1	1	1	1	1	1	0.9	1	0.966667
Selenomonas sp FOBRC9	1	1	1	1	1	1	1	1	1	1	1	1	1	1	1	1	1	1	1	1	1	1	1	1	1	1	1	0	1	1	1	1	0.9	0.966667
Selenomonas sp oral taxon 137 str F0430	1	1	1	1	1	1	1	1	1	1	1	1	1	1	1	1	1	1	1	1	1	1	1	1	1	1	1	0	1	1	1	1	0.9	0.966667
Selenomonas sp oral taxon 138 str F0429	1	1	1	1	1	1	1	1	1	1	1	1	1	1	1	1	1	1	1	1	0	1	1	1	1	1	1	1	1	1	1	1	0.9	0.966667
Selenomonas sp oral taxon 149 str 67H29BP	1	1	1	1	1	1	1	1	1	1	1	1	1	1	1	1	1	1	1	1	1	1	1	1	1	1	0	1	1	1	1	1	0.9	0.966667
Solobacterium moorei F0204	1	1	1	1	1	1	1	1	1	1	1	1	1	1	1	1	1	1	1	1	1	1	1	1	0	1	1	1	1	1	1	1	0.9	0.966667
Streptococcus sp AS14	1	1	1	1	1	1	1	1	1	1	1	1	1	1	1	0	1	1	1	1	1	1	1	1	1	1	1	1	1	1	1	0.9	1	0.966667
Actinomyces johnsonii F0510	1	1	1	1	1	1	1	1	1	1	1	1	1	1	1	1	1	1	1	1	1	1	0	1	1	1	1	0	1	1	1	1	0.8	0.933333
Actinomyces sp oral taxon 848 str F0332	1	1	1	1	1	1	1	1	1	1	1	1	1	1	0	1	1	1	1	1	1	1	1	1	1	1	1	0	1	1	1	0.9	0.9	0.933333
Actinomyces urogenitalis 21176 Branch	1	1	1	0	1	1	1	1	1	1	1	1	1	1	1	1	0	1	1	1	1	1	1	1	1	1	1	1	1	1	0.9	0.9	1	0.933333
Catonella morbi ATCC 51271	1	0	1	1	1	1	1	1	1	1	1	1	1	1	1	1	1	1	1	1	1	0	1	1	1	1	1	1	1	1	0.9	1	0.9	0.933333
Centipeda periodontii DSM 2778	1	1	1	1	1	1	1	1	1	1	1	1	1	1	1	0	1	1	1	1	0	1	1	1	1	1	1	1	1	1	1	0.9	0.9	0.933333
Neisseria subflava NJ9703	1	1	1	1	1	1	1	1	1	1	1	1	1	1	1	1	1	0	1	1	1	0	1	1	1	1	1	1	1	1	1	0.9	0.9	0.933333
Porphyromonas sp oral taxon 278 str W7784	1	1	1	1	1	1	1	1	1	1	1	0	1	1	1	1	1	1	1	1	1	1	1	0	1	1	1	1	1	1	1	0.9	0.9	0.933333
Prevotella shahii DSM 15611 JCM 12083	1	1	1	1	1	1	1	1	1	1	1	1	1	1	1	1	0	1	1	1	1	1	1	1	1	1	0	1	1	1	1	0.9	0.9	0.933333
Stomatobaculum longum	1	1	1	1	1	1	1	1	1	1	1	1	1	1	1	1	1	1	1	1	1	1	1	1	0	0	1	1	1	1	1	1	0.8	0.933333
Actinomyces sp ICM54	1	1	1	1	1	1	1	1	1	1	1	1	1	1	1	1	1	0	1	1	1	1	1	1	1	0	1	1	1	0	1	0.9	0.8	0.9
Actinomyces sp oral taxon 180 str F0310	1	1	1	1	1	1	1	1	1	1	1	1	1	1	1	1	1	1	1	1	1	0	1	1	1	0	1	1	1	0	1	1	0.7	0.9
Campylobacter rectus RM3267	1	1	0	1	1	1	1	1	1	1	1	1	1	1	1	1	0	1	0	1	1	1	1	1	1	1	1	1	1	1	0.9	0.8	1	0.9
Dialister invisus DSM 15470	1	1	1	1	0	1	1	1	1	1	1	1	1	1	1	1	1	1	1	1	1	1	1	1	0	1	0	1	1	1	0.9	1	0.8	0.9
Johnsonella ignava ATCC 51276	1	1	1	1	1	1	1	0	1	1	1	1	1	1	1	1	1	1	1	1	1	0	1	1	0	1	1	1	1	1	0.9	1	0.8	0.9
Prevotella melaninogenica D18	1	1	1	1	1	1	1	1	1	1	1	0	1	1	1	1	1	1	1	1	1	1	1	1	0	1	1	0	1	1	1	0.9	0.8	0.9
Prevotella sp F0091	1	1	1	1	1	1	1	1	1	1	1	1	1	1	1	1	1	1	1	1	1	1	1	1	0	1	0	0	1	1	1	1	0.7	0.9
Prevotella tannerae ATCC 51259	1	1	1	1	1	1	1	1	1	1	1	1	1	1	1	1	0	1	1	1	1	1	1	1	0	1	0	1	1	1	1	0.9	0.8	0.9
Selenomonas flueggei ATCC 43531	1	1	1	1	1	1	1	1	1	1	1	1	1	1	1	1	1	1	1	0	1	1	1	1	0	1	1	1	1	0	1	0.9	0.8	0.9
Treponema medium ATCC 700293	1	1	1	1	1	1	1	1	1	1	1	1	1	1	1	0	1	1	1	1	1	0	1	1	0	1	1	1	1	1	1	0.9	0.8	0.9
Treponema sp OMZ 838	1	1	1	1	1	1	1	1	1	1	1	1	1	1	1	0	1	1	1	1	1	0	1	1	0	1	1	1	1	1	1	0.9	0.8	0.9
candidate division SR1 bacterium MGEHA	1	1	0	1	1	1	1	1	1	1	1	1	1	1	1	1	1	0	1	1	1	0	1	1	1	1	1	1	1	1	0.9	0.9	0.9	0.9
Actinomyces sp ICM39	1	1	1	1	1	1	1	1	1	1	1	1	1	1	1	1	1	0	1	1	1	0	1	1	1	0	1	1	1	0	1	0.9	0.7	0.866667
Eikenella corrodens ATCC 23834	1	1	0	1	1	1	1	1	1	1	1	1	1	1	1	1	1	1	1	1	1	0	1	1	0	1	1	1	1	0	0.9	1	0.7	0.866667
Lachnospiraceae bacterium oral taxon 082 str F0431	1	1	1	1	1	1	1	1	0	1	1	1	1	1	1	1	1	1	1	1	1	1	1	1	0	0	0	1	1	1	0.9	1	0.7	0.866667
Prevotella micans F0438	1	1	1	1	0	1	1	1	1	1	1	1	1	1	1	1	1	1	1	0	1	0	1	1	1	1	1	1	1	0	0.9	0.9	0.8	0.866667
Fusobacterium sp CM21	1	0	0	1	1	1	1	1	1	1	1	1	1	1	1	1	1	1	1	1	1	0	1	1	0	1	0	1	1	1	0.8	1	0.7	0.833333
Parvimonas sp oral taxon 110 str F0139	1	1	0	1	1	1	1	1	0	1	1	1	1	1	1	1	1	1	1	1	1	1	1	1	0	1	0	0	1	1	0.8	1	0.7	0.833333
Streptococcus sp SK140	1	1	1	1	1	1	1	1	0	1	1	1	1	1	1	1	0	1	1	1	1	0	0	1	1	0	1	1	1	1	0.9	0.9	0.7	0.833333
Treponema maltophilum ATCC 51939	1	1	1	1	1	1	1	1	1	0	1	1	1	1	1	0	1	1	1	1	0	0	1	0	1	1	1	1	1	1	0.9	0.9	0.7	0.833333
Aggregatibacter aphrophilus ATCC 33389	1	1	0	1	0	1	1	0	1	1	0	1	1	1	1	0	1	0	1	1	1	1	1	1	1	1	1	1	1	1	0.7	0.7	1	0.8
Eubacterium yurii subsp margaretiae ATCC 43715	1	0	1	1	1	1	1	1	1	1	1	1	1	1	1	1	1	0	0	1	0	0	1	1	1	1	1	0	1	1	0.9	0.8	0.7	0.8
Fusobacterium sp oral taxon 370 str F0437	1	1	0	1	1	1	1	0	1	1	1	1	1	1	1	1	0	0	1	1	1	1	1	0	1	1	0	1	1	1	0.8	0.8	0.8	0.8
Lachnoanaerobaculum saburreum F0468	1	0	1	0	1	1	1	1	1	1	0	1	0	1	1	1	1	0	1	1	0	1	1	1	1	1	1	1	1	1	0.8	0.7	0.9	0.8
Peptostreptococcaceae bacterium AS15	1	0	1	1	1	1	1	1	1	1	1	1	1	1	1	1	1	0	0	1	0	0	1	1	1	1	1	0	1	1	0.9	0.8	0.7	0.8
Porphyromonas catoniae ATCC 51270	1	1	1	1	1	1	0	0	1	1	1	1	1	1	0	1	0	0	1	1	1	1	1	1	0	1	1	1	1	1	0.8	0.7	0.9	0.8
Selenomonas noxia F0398	1	1	1	1	1	1	0	1	1	1	1	1	0	1	0	1	1	1	0	1	1	1	0	1	0	1	1	1	1	1	0.9	0.7	0.8	0.8
Actinomyces sp HPA0247	1	1	1	1	1	1	1	1	1	1	1	1	1	1	1	1	1	0	1	1	0	0	1	0	1	0	1	0	1	0	1	0.9	0.4	0.766667
Prevotella pallens ATCC 700821	1	1	1	1	1	1	1	1	1	1	1	0	1	1	1	0	0	1	1	0	1	1	1	0	0	1	0	1	1	1	1	0.6	0.7	0.766667
Prevotella saccharolytica JCM 17484	0	1	1	1	1	1	1	1	1	1	1	0	0	0	1	1	1	1	1	0	1	1	1	1	1	0	1	1	1	0	0.9	0.6	0.8	0.766667
Prevotella sp C561	1	1	1	1	1	1	1	1	1	1	1	0	1	1	1	1	1	1	1	1	1	1	1	1	0	0	0	0	0	0	1	0.9	0.4	0.766667
Prevotella sp HJM029	1	1	1	1	0	1	1	1	0	1	1	1	1	1	1	1	1	1	1	0	1	1	1	1	1	0	0	0	1	0	0.8	0.9	0.6	0.766667
Prevotella sp oral taxon 306 str F0472	1	1	1	1	1	1	1	1	0	1	1	0	1	1	1	1	1	1	1	1	1	1	1	1	0	0	0	0	1	0	0.9	0.9	0.5	0.766667
Rothia aeria F0184	1	1	0	1	0	1	0	1	0	1	1	1	1	0	1	1	1	1	1	0	1	1	1	1	1	0	1	1	1	1	0.6	0.8	0.9	0.766667
Treponema socranskii subsp paredis ATCC 35535	1	1	1	1	0	1	1	1	1	1	1	1	1	1	0	1	1	0	0	1	1	0	1	1	1	1	1	0	1	0	0.9	0.7	0.7	0.766667
Parvimonas sp oral taxon 393 str F0440	1	1	0	1	1	1	1	0	0	0	1	1	1	1	1	0	1	1	1	1	1	0	1	1	0	1	1	0	1	1	0.6	0.9	0.7	0.733333
Peptostreptococcus stomatis DSM 17678	1	1	1	1	0	1	1	1	1	1	0	1	1	1	0	1	0	1	1	0	0	0	1	1	0	1	1	1	1	1	0.9	0.6	0.7	0.733333
Prevotella maculosa OT 289	0	1	0	1	1	1	1	0	1	1	1	1	1	1	1	1	0	1	1	1	1	0	0	1	1	1	1	0	0	1	0.7	0.9	0.6	0.733333
Prevotella veroralis DSM 19559 JCM 6290	1	1	1	1	1	1	1	1	1	1	1	1	1	1	1	1	0	1	1	0	0	1	1	1	0	0	0	0	1	0	1	0.8	0.4	0.733333
Streptococcus sp AS20	0	1	1	1	0	1	1	1	0	1	1	1	1	1	1	1	1	1	1	0	1	1	1	0	0	0	1	0	1	1	0.7	0.9	0.6	0.733333
Streptococcus sp DORA 10	1	1	0	0	1	1	1	1	0	1	1	1	1	0	1	1	1	1	1	1	0	1	0	1	1	0	1	0	1	1	0.7	0.9	0.6	0.733333
Veillonella sp ACP1	1	1	1	1	0	1	1	1	0	1	1	0	1	1	1	1	1	1	1	1	1	1	0	0	1	0	0	1	1	0	0.8	0.9	0.5	0.733333
Actinomyces massiliensis F0489	0	1	1	1	1	1	1	1	1	1	1	1	1	0	0	0	0	0	1	1	1	1	1	0	1	0	1	1	1	0	0.9	0.5	0.7	0.7
Campylobacter concisus ATCC 51562	1	1	0	0	1	0	0	1	0	1	0	1	1	0	1	1	1	0	1	1	1	1	1	1	1	1	0	1	1	1	0.5	0.7	0.9	0.7
Eubacterium infirmum F0142	1	0	1	1	0	1	1	0	1	1	1	0	1	1	1	1	1	1	0	0	0	1	1	1	0	0	1	1	1	1	0.7	0.7	0.7	0.7
Leptotrichia goodfellowii F0264	1	0	0	1	1	0	1	0	1	1	1	1	1	1	1	0	0	0	0	1	1	0	1	1	1	1	1	1	1	1	0.6	0.6	0.9	0.7
Neisseria mucosa ATCC 25996	1	1	0	1	0	1	0	1	0	0	1	0	1	0	1	1	1	1	1	1	1	1	0	0	1	1	1	1	1	1	0.5	0.8	0.8	0.7
Neisseria sicca VK64	1	0	1	0	1	0	1	1	1	1	0	1	1	1	1	1	1	1	1	0	1	1	0	1	1	1	0	0	0	1	0.7	0.8	0.6	0.7
Peptoniphilus lacrimalis DNF00528	1	1	0	1	0	1	1	1	1	1	1	1	1	0	1	1	1	0	0	1	0	0	0	1	1	0	1	1	1	1	0.8	0.7	0.6	0.7
Prevotella oris DSM 18711 JCM 12252	1	1	0	1	1	1	0	1	0	0	1	1	1	1	1	1	1	0	0	0	1	0	1	1	1	0	1	1	1	1	0.6	0.7	0.8	0.7
Prevotella scopos JCM 17725	1	1	1	1	1	1	1	1	1	1	1	0	1	1	1	1	1	1	1	0	1	1	0	1	0	0	0	0	0	0	1	0.8	0.3	0.7
Streptococcus australis ATCC 700641	0	1	0	1	1	1	1	1	0	1	1	1	1	0	1	1	1	0	1	1	1	0	0	0	1	1	1	1	1	0	0.7	0.8	0.6	0.7
Streptococcus constellatus subsp constellatus SK53	1	1	1	0	1	0	0	1	1	1	1	0	1	1	0	1	1	0	1	1	1	1	0	1	0	0	1	1	1	1	0.7	0.7	0.7	0.7
Actinomyces sp ICM47	1	1	1	0	1	1	1	1	1	1	1	0	1	0	1	1	1	1	1	1	0	0	1	0	1	0	0	1	0	0	0.9	0.8	0.3	0.666667
Corynebacterium matruchotii ATCC 14266	1	1	0	1	1	0	1	1	1	1	1	1	0	1	0	0	1	1	0	1	0	1	0	1	1	0	1	0	1	1	0.8	0.6	0.6	0.666667
Granulicatella elegans ATCC 700633	1	1	1	0	1	0	1	1	0	1	1	1	1	1	0	1	1	1	1	1	0	0	0	0	1	0	1	0	1	1	0.7	0.9	0.4	0.666667
Oribacterium sinus F0268	1	1	1	1	0	1	1	1	0	1	1	1	0	0	1	0	1	1	1	1	1	1	0	1	0	0	1	1	0	0	0.8	0.7	0.5	0.666667
Streptococcus sp M334	1	1	0	1	0	1	0	1	0	1	1	1	1	0	1	1	1	0	1	1	0	1	0	1	1	0	1	1	1	0	0.6	0.8	0.6	0.666667
Atopobium rimae ATCC 49626	1	0	1	1	0	1	1	1	1	1	0	0	1	0	1	1	1	1	1	0	1	1	1	1	0	0	1	0	0	0	0.8	0.6	0.5	0.633333
Campylobacter sp 10 1 50	1	1	1	1	0	1	1	1	0	1	1	1	1	1	1	0	0	1	1	0	1	0	0	1	0	0	0	1	1	0	0.8	0.7	0.4	0.633333
Porphyromonas sp COT 1360 Branch	0	1	0	0	1	1	1	0	1	1	1	1	1	1	1	1	0	0	0	1	1	0	0	0	1	1	1	0	1	1	0.6	0.7	0.6	0.633333
Prevotella intermedia ATCC 25611 DSM 20706	1	0	1	1	1	1	1	1	0	0	1	1	0	1	1	1	1	1	1	0	1	0	1	0	0	0	0	1	1	0	0.7	0.8	0.4	0.633333
Tannerella sp oral taxon BU063 isolate Cell 6 7 9	1	0	1	1	0	1	0	1	1	0	0	1	0	1	0	0	1	1	1	0	1	1	0	0	1	1	1	1	1	1	0.6	0.5	0.8	0.633333
Veillonella sp ICM51a	1	0	1	1	0	1	1	1	0	1	1	1	1	1	0	1	1	1	1	0	1	1	0	0	0	0	0	1	1	0	0.7	0.8	0.4	0.633333
Veillonella sp oral taxon 780 str F0422	0	1	0	1	1	1	1	1	0	1	1	1	1	1	0	1	1	1	1	1	1	0	0	0	1	0	0	0	1	0	0.7	0.9	0.3	0.633333
Atopobium parvulum DSM 20469	1	1	1	0	0	0	1	1	1	1	0	0	1	0	1	1	1	1	0	1	1	1	1	1	0	0	0	0	0	1	0.7	0.6	0.5	0.6
Gemella haemolysans M341	0	0	0	1	1	1	1	1	1	1	0	1	1	0	1	1	0	1	1	1	0	0	0	1	1	0	1	1	0	0	0.7	0.7	0.4	0.6
Leptotrichia hofstadii F0254	1	0	0	1	1	0	0	1	1	0	1	1	1	1	1	0	1	0	0	1	0	1	0	1	1	1	1	1	0	0	0.5	0.7	0.6	0.6
Prevotella oulorum JCM 14966	0	1	0	0	1	0	1	1	1	0	0	1	1	1	1	1	0	1	1	1	0	1	1	0	0	1	0	0	1	1	0.5	0.8	0.5	0.6
Selenomonas artemidis DSM 19719	0	1	1	1	0	1	0	0	1	1	1	1	1	1	0	0	0	1	0	1	0	1	1	0	1	1	0	0	1	1	0.6	0.6	0.6	0.6
Streptococcus sp HPH0090	1	1	1	1	0	1	1	1	0	1	1	1	0	0	0	1	0	0	0	1	1	0	0	1	1	0	0	1	1	1	0.8	0.4	0.6	0.6
Veillonella sp HPA0037	1	1	1	1	0	1	1	1	0	1	1	0	1	1	0	1	1	1	1	0	1	1	0	0	0	0	0	1	0	0	0.8	0.7	0.3	0.6
Campylobacter showae RM3277	1	0	0	0	1	0	1	1	1	1	0	0	1	0	1	1	0	0	1	1	0	1	1	1	0	1	1	0	1	0	0.6	0.5	0.6	0.566667
Neisseria cinerea ATCC 14685	0	1	0	1	1	0	0	1	1	1	0	0	1	1	1	1	0	0	0	1	1	0	0	1	1	0	0	1	1	1	0.6	0.5	0.6	0.566667
Actinomyces sp oral taxon 172 str F0311	1	1	1	1	1	1	1	1	1	1	1	0	1	0	1	0	0	0	1	1	0	0	0	0	0	0	1	0	0	0	1	0.5	0.1	0.533333
Leptotrichia wadei F0279	0	1	0	1	1	1	0	1	1	0	0	0	1	0	1	0	0	0	0	0	1	0	1	0	1	1	1	1	1	1	0.6	0.2	0.8	0.533333
Streptococcus dentisani 7746	0	0	0	0	1	0	1	0	0	1	1	1	0	0	0	1	1	0	1	1	0	1	1	1	1	1	1	0	0	1	0.3	0.6	0.7	0.533333
Streptococcus intermedius B196	0	0	1	0	0	1	0	1	0	1	0	1	1	1	0	0	1	0	1	0	1	1	0	1	1	1	0	1	1	0	0.4	0.5	0.7	0.533333
Veillonella parvula ATCC 17745	0	0	0	0	1	0	1	0	1	1	1	0	0	1	0	0	1	0	0	1	1	0	1	0	1	1	1	1	1	1	0.4	0.4	0.8	0.533333
Atopobium sp ICM58	1	1	1	0	1	1	1	1	1	1	1	0	1	0	1	0	1	0	1	1	0	0	0	0	0	0	0	0	0	0	0.9	0.6	0	0.5
Fusobacterium periodonticum ATCC 33693	1	0	1	1	0	0	0	1	0	0	1	0	1	1	1	0	0	1	0	1	1	0	1	0	0	1	0	0	1	1	0.4	0.6	0.5	0.5
Megasphaera micronuciformis F0359	1	1	1	1	0	1	0	1	1	1	1	0	0	0	0	1	1	1	1	0	0	1	0	0	0	0	0	1	0	0	0.8	0.5	0.2	0.5
Paraprevotella clara YIT 11840	0	1	0	1	1	0	0	0	0	1	0	1	1	1	1	1	1	0	0	1	1	0	0	1	0	1	0	0	1	0	0.4	0.7	0.4	0.5
Prevotella multiformis DSM 16608	1	1	1	1	0	1	1	1	0	0	0	0	1	0	1	0	1	1	1	0	1	1	1	0	0	0	0	0	0	0	0.7	0.5	0.3	0.5
Prevotella nanceiensis DSM 19126 JCM 15639	0	1	0	1	1	0	1	0	1	1	1	0	1	0	1	1	0	0	0	1	0	0	0	0	0	0	1	1	1	1	0.6	0.5	0.4	0.5
Streptococcus mitis bv 2 str SK95	0	0	0	0	0	1	0	0	0	1	0	1	1	1	0	0	0	1	0	1	1	1	1	1	1	1	1	0	1	0	0.2	0.5	0.8	0.5
Streptococcus sp BS29a	1	1	1	0	0	1	0	1	0	0	1	0	0	1	0	1	0	1	1	0	1	1	0	1	0	0	0	1	1	0	0.5	0.5	0.5	0.5
Campylobacter sp FOBRC14	0	1	0	1	1	1	1	0	1	0	1	0	1	0	1	0	0	0	1	0	0	0	0	1	0	1	1	0	1	0	0.6	0.4	0.4	0.466667
Fusobacterium nucleatum 13 3C	0	1	1	1	1	0	1	0	1	0	1	0	0	0	1	1	0	0	0	0	1	0	0	1	1	0	1	0	1	0	0.6	0.3	0.5	0.466667
Fusobacterium nucleatum ChDC F128	1	0	0	0	0	1	0	0	1	1	1	0	0	1	1	1	1	1	0	0	0	1	0	1	0	1	1	0	0	0	0.4	0.6	0.4	0.466667
Leptotrichia wadei DSM 19758	1	0	1	0	0	0	1	0	0	1	1	1	0	1	0	1	1	1	1	1	0	1	0	1	0	0	0	0	0	0	0.4	0.8	0.2	0.466667
Mogibacterium 27064 Branch	0	1	0	1	1	0	0	1	1	0	0	0	1	1	1	1	1	1	0	1	0	0	0	1	0	0	1	0	0	0	0.5	0.7	0.2	0.466667
Prevotella aurantiaca JCM 15754	1	0	1	1	0	1	1	1	0	0	1	0	1	1	1	0	1	1	1	0	0	0	0	0	0	0	0	0	1	0	0.6	0.7	0.1	0.466667
Slackia sp CM382	0	0	1	1	1	1	1	0	0	0	1	0	0	1	1	0	0	1	1	0	0	0	1	1	0	0	0	1	0	1	0.5	0.5	0.4	0.466667
Streptococcus sp I G2	0	1	0	1	1	1	1	1	0	0	0	1	1	0	0	1	0	0	1	1	0	0	0	0	1	0	1	1	0	0	0.6	0.5	0.3	0.466667
Treponema lecithinolyticum ATCC 700332	0	1	0	0	1	0	1	0	1	0	0	0	1	0	0	0	0	1	0	1	1	0	1	1	0	1	0	1	1	1	0.4	0.3	0.7	0.466667
Veillonella parvula ACS 068 V Sch12	1	1	1	1	0	1	0	1	0	0	0	1	1	0	1	1	0	1	1	0	0	1	0	1	0	0	0	0	0	0	0.6	0.6	0.2	0.466667
Eubacterium sulci ATCC 35585	1	0	1	0	0	1	1	0	0	1	1	0	1	1	0	0	0	1	1	1	0	0	1	0	0	0	0	1	0	0	0.5	0.6	0.2	0.433333
Olsenella 36956 Branch	1	1	0	0	1	0	0	1	1	0	0	0	1	1	1	0	1	0	0	1	0	0	0	1	0	0	1	1	0	0	0.5	0.5	0.3	0.433333
Oribacterium asaccharolyticum ACB7	1	1	1	1	0	1	1	0	0	1	1	0	1	0	1	0	1	1	1	0	0	0	0	0	0	0	0	0	0	0	0.7	0.6	0	0.433333
Oribacterium sp oral taxon 108 str F0425	1	1	1	1	0	1	1	0	0	1	1	1	1	0	1	0	0	1	1	0	0	0	0	0	0	0	0	0	0	0	0.7	0.6	0	0.433333
Parvimonas micra ATCC 33270	1	0	0	0	0	0	0	1	0	0	0	0	1	1	1	1	1	0	1	0	1	0	0	1	0	1	0	1	0	1	0.2	0.6	0.5	0.433333
Rothia mucilaginosa 20589 Branch	1	1	0	0	1	1	1	0	1	0	0	0	0	0	1	1	1	0	1	1	0	0	0	0	1	0	0	0	1	0	0.6	0.5	0.2	0.433333
Slackia exigua ATCC 700122	0	0	1	1	1	1	1	0	0	0	1	0	0	0	1	0	0	1	1	0	0	0	1	1	0	0	0	1	0	1	0.5	0.4	0.4	0.433333
Streptococcus infantis ATCC 700779	0	1	0	1	0	0	0	1	1	0	0	1	0	0	0	1	0	1	0	1	0	0	0	0	1	0	1	1	1	1	0.4	0.4	0.5	0.433333
Streptococcus sp BS21	1	0	1	1	0	1	0	1	0	1	1	0	0	1	1	0	0	1	1	0	0	0	0	0	0	0	1	0	1	0	0.6	0.5	0.2	0.433333
Streptococcus sp SK643	1	0	0	1	0	0	0	1	0	1	1	1	1	0	0	1	0	0	1	1	0	0	0	1	1	0	0	0	1	0	0.4	0.6	0.3	0.433333
Atopobium sp BS2	1	0	1	0	0	1	1	1	0	1	1	0	0	0	1	0	1	1	1	0	1	0	0	0	0	0	0	0	0	0	0.6	0.5	0.1	0.4
Gemella sanguinis M325	0	0	0	0	0	1	0	1	0	1	1	0	0	0	1	1	0	0	1	0	0	1	0	1	1	1	0	1	0	0	0.3	0.4	0.5	0.4
Leptotrichia hofstadii DSM 21651	0	1	1	0	0	1	1	0	0	1	0	0	0	0	0	1	0	1	1	0	1	0	1	0	0	0	0	0	1	1	0.5	0.3	0.4	0.4
Prevotella fusca JCM 17724	1	1	1	1	0	1	1	0	0	0	1	0	1	0	0	1	0	1	1	0	1	0	0	0	0	0	0	0	0	0	0.6	0.5	0.1	0.4
Prevotella histicola JCM 15637 DNF00424	0	1	1	0	0	1	1	0	0	0	1	0	1	1	1	0	1	1	1	0	0	0	0	0	0	0	0	0	1	0	0.4	0.7	0.1	0.4
Prevotella salivae F0493	1	1	1	1	0	0	0	1	0	1	0	1	0	1	0	0	1	1	1	0	0	1	0	0	0	0	0	0	0	0	0.6	0.5	0.1	0.4
Prevotella sp oral taxon 299 str F0039	0	1	1	1	1	0	1	0	0	0	0	0	1	1	1	1	0	0	1	0	0	0	0	0	0	0	0	0	1	1	0.5	0.5	0.2	0.4
Selenomonas artemidis F0399	1	0	0	0	1	0	1	1	0	0	0	0	0	0	1	1	1	0	1	0	1	0	0	1	0	0	1	1	0	0	0.4	0.4	0.4	0.4
Stenotrophomonas maltophilia 13997 Branch	1	0	1	0	0	1	1	1	1	0	0	1	0	0	0	1	1	0	0	0	0	0	1	0	1	0	0	1	0	0	0.6	0.3	0.3	0.4
Streptococcus mitis bv 2 str F0392	1	1	1	1	1	0	0	1	1	0	1	0	0	0	1	0	1	0	1	0	0	0	0	0	0	0	0	0	0	1	0.7	0.4	0.1	0.4
Streptococcus sp CM7	0	1	1	1	0	1	0	1	0	1	1	0	1	0	1	0	0	0	1	0	0	0	1	0	0	0	0	0	1	0	0.6	0.4	0.2	0.4
Actinomyces graevenitzii 21173 Branch	1	0	0	0	0	1	0	1	0	0	0	0	1	0	1	0	1	0	1	0	0	1	0	1	1	0	0	0	0	1	0.3	0.4	0.4	0.366667
Fusobacterium nucleatum ChDC F174	0	1	1	1	1	0	1	1	0	0	0	0	1	0	0	0	0	0	0	0	0	0	1	0	1	0	0	0	1	1	0.6	0.1	0.4	0.366667
Mycoplasma salivarium ATCC 23064	1	0	0	0	1	0	1	0	0	0	0	0	1	0	1	1	1	0	1	0	0	0	1	0	0	1	0	0	1	0	0.3	0.5	0.3	0.366667
Prevotella oulorum F0390	1	0	1	1	0	1	0	0	0	1	1	0	0	0	0	0	1	0	0	0	1	0	0	1	1	0	1	0	0	0	0.5	0.2	0.4	0.366667
Prevotella salivae DSM 15606	0	0	0	0	1	1	1	0	1	0	1	0	1	0	1	1	0	0	0	0	1	0	0	1	0	0	0	0	1	0	0.4	0.4	0.3	0.366667
Rothia dentocariosa M567	1	1	0	0	0	1	0	1	1	1	0	0	0	0	0	0	0	0	1	1	0	0	0	1	1	0	1	0	0	0	0.6	0.2	0.3	0.366667
Selenomonas sp F0473	0	0	1	0	1	0	1	0	0	0	1	0	1	0	1	0	0	1	1	0	0	0	1	0	0	0	1	0	0	1	0.3	0.5	0.3	0.366667
Streptococcus parasanguinis F0449	1	1	1	1	1	1	0	0	0	0	1	0	1	0	1	0	0	1	1	0	0	0	0	0	0	0	0	0	0	0	0.6	0.5	0	0.366667
Streptococcus sp AC 2206 Branch	0	1	1	1	0	1	0	0	0	1	1	0	1	0	0	1	0	1	0	0	0	0	1	0	0	0	0	1	0	0	0.5	0.4	0.2	0.366667
Streptococcus sp ACS2	1	0	0	0	0	1	0	1	0	1	1	0	1	0	0	0	1	1	1	0	1	0	0	0	0	0	0	1	0	0	0.4	0.5	0.2	0.366667
Streptococcus sp F0442	1	0	0	0	0	1	1	1	0	1	1	0	1	0	0	1	0	0	0	0	0	0	0	1	1	0	0	1	0	0	0.5	0.3	0.3	0.366667
Streptococcus sp OBRC6	0	1	1	1	0	1	0	0	0	1	1	0	1	0	1	0	0	1	0	0	0	0	1	0	0	0	0	0	1	0	0.5	0.4	0.2	0.366667
Tannerella forsythia ATCC 43037	0	0	0	0	1	0	1	0	1	0	1	0	1	0	0	0	1	0	0	1	1	0	1	1	0	0	0	0	1	0	0.3	0.4	0.4	0.366667
Treponema vincentii ATCC 35580	0	1	1	0	0	0	1	1	1	0	0	0	0	0	0	0	1	1	0	0	0	0	0	0	1	0	1	0	1	1	0.5	0.2	0.4	0.366667
Atopobium sp ICM42b	1	0	1	0	0	1	1	0	0	1	1	0	0	0	1	0	1	1	1	0	0	0	0	0	0	0	0	0	0	0	0.5	0.5	0	0.333333
Campylobacter showae CSUNSWCD	0	1	0	1	0	1	0	0	0	0	1	0	0	1	0	0	0	1	0	0	1	0	0	0	1	0	0	1	0	1	0.3	0.3	0.4	0.333333
Corynebacterium matruchotii ATCC 33806	0	0	1	0	0	1	0	0	0	0	0	0	1	0	1	1	0	0	1	0	1	0	1	0	0	1	0	1	0	0	0.2	0.4	0.4	0.333333
Escherichia coli DORA A 5 14 21	1	0	0	0	0	1	1	1	0	1	0	0	0	0	0	1	1	1	0	1	0	0	0	0	0	0	0	1	0	0	0.5	0.4	0.1	0.333333
Haemophilus sputorum 38065 Branch	0	1	0	1	1	1	0	0	0	0	0	0	1	1	0	0	0	0	0	1	0	0	0	0	1	0	0	1	1	0	0.4	0.3	0.3	0.333333
Neisseria bacilliformis ATCC BAA 1200	0	1	0	0	1	0	0	1	0	1	0	1	0	1	0	1	0	0	0	1	0	0	0	1	1	0	0	0	0	0	0.4	0.4	0.2	0.333333
Neisseria gonorrhoeae 15063 Branch	1	0	0	0	1	1	1	1	1	0	0	0	1	0	1	0	0	0	0	0	0	0	0	0	0	0	1	0	1	0	0.6	0.2	0.2	0.333333
Neisseria polysaccharea NS342	0	0	0	0	0	0	0	0	1	1	0	0	1	1	0	1	0	0	0	1	1	0	0	0	1	0	0	1	1	0	0.2	0.4	0.4	0.333333
Oribacterium parvum ACB 27622 Branch	1	0	0	1	0	0	0	0	0	1	0	0	1	0	1	0	1	0	0	1	1	0	1	0	0	0	0	1	0	0	0.3	0.4	0.3	0.333333
Porphyromonas endodontalis ATCC 35406	0	0	0	0	1	1	1	0	0	0	1	0	1	0	0	0	0	0	0	0	0	0	1	0	0	1	0	1	1	1	0.3	0.2	0.5	0.333333
Prevotella marshii DSM 16973 JCM 13450	1	0	0	0	1	0	1	0	1	0	1	0	1	0	0	0	0	0	1	0	0	0	1	0	0	0	0	0	1	1	0.4	0.3	0.3	0.333333
Prevotella nigrescens ATCC 33563	0	0	0	0	1	0	1	1	0	0	0	0	0	1	1	1	0	0	1	1	0	0	0	0	0	0	1	1	0	0	0.3	0.5	0.2	0.333333
Prevotella nigrescens F0103	1	1	0	1	0	1	0	0	0	0	1	0	0	0	0	0	0	1	0	0	0	0	0	0	1	1	0	0	1	1	0.4	0.2	0.4	0.333333
Prevotella sp oral taxon 473 str F0040	0	0	0	1	0	0	1	1	1	0	1	0	0	0	0	0	0	0	0	1	1	0	1	1	0	0	0	0	1	0	0.4	0.2	0.4	0.333333
Streptococcus agalactiae 2364 Branch	0	1	0	1	1	0	0	1	1	0	1	0	0	1	0	0	0	0	0	1	0	0	1	0	0	0	1	0	0	0	0.5	0.3	0.2	0.333333
Streptococcus infantis SK1302	1	0	1	0	0	1	1	0	0	0	1	0	1	1	0	0	1	0	1	0	1	0	0	0	0	0	0	0	0	0	0.4	0.5	0.1	0.333333
Streptococcus peroris ATCC 700780	1	0	1	1	0	1	0	1	0	1	1	0	0	0	0	1	0	0	0	0	0	0	0	0	0	0	0	1	1	0	0.6	0.2	0.2	0.333333
Streptococcus sanguinis SK150	0	0	0	0	1	0	1	0	0	0	1	1	0	1	1	0	0	0	0	1	0	1	0	0	0	1	0	1	0	0	0.2	0.5	0.3	0.333333
Streptococcus sp HSISM1	1	0	1	0	0	1	0	1	0	1	1	0	0	0	0	0	1	1	1	0	0	0	0	0	0	0	0	1	0	0	0.5	0.4	0.1	0.333333
Streptococcus sp I P16	0	1	0	1	0	1	1	1	0	0	0	0	0	0	0	1	0	0	0	0	0	0	0	0	1	0	1	1	1	0	0.5	0.1	0.4	0.333333
Treponema denticola 14077 Branch	0	0	1	0	1	0	0	1	0	0	0	1	1	1	1	0	0	0	1	0	1	0	0	0	0	0	0	0	0	1	0.3	0.5	0.2	0.333333
Treponema vincentii F0403	0	0	0	0	1	0	0	0	0	1	0	1	1	0	1	0	0	0	1	1	0	0	1	0	0	1	0	1	0	0	0.2	0.5	0.3	0.333333
Actinomyces massiliensis 4401292	1	0	0	0	0	0	0	0	0	0	0	0	0	1	1	1	1	1	0	0	0	0	0	1	0	1	0	0	0	1	0.1	0.5	0.3	0.3
Gemella sanguinis 16675 Branch	0	0	0	1	0	0	0	0	0	0	0	1	1	0	0	0	1	0	0	1	0	0	1	0	0	0	1	0	1	1	0.1	0.4	0.4	0.3
Haemophilus 38187 Branch	1	0	0	0	0	0	1	0	1	0	0	1	0	0	1	0	0	0	0	0	0	1	0	1	1	0	0	0	0	1	0.3	0.2	0.4	0.3
Haemophilus sp oral taxon 851 str F0397	0	1	0	1	0	0	0	1	0	1	0	0	1	0	0	1	1	0	0	1	1	0	0	0	0	0	0	0	0	0	0.4	0.4	0.1	0.3
Neisseria sp oral taxon 020 str F0370	0	0	0	1	0	0	0	0	0	1	0	0	0	0	0	1	0	0	0	1	1	0	0	1	0	1	0	1	1	0	0.2	0.2	0.5	0.3
Prevotella enoeca JCM 12259	1	0	1	1	0	1	1	0	1	0	0	0	0	0	0	0	0	0	1	0	1	0	1	0	0	0	0	0	0	0	0.6	0.1	0.2	0.3
Prevotella nigrescens CC14M	0	0	1	0	0	0	0	0	1	1	0	1	1	0	0	0	1	0	0	0	1	0	1	1	0	0	0	0	0	0	0.3	0.3	0.3	0.3
Tannerella sp oral taxon BU063 isolate Cell 5	0	1	0	0	1	0	1	0	0	1	1	0	1	0	0	1	0	0	0	1	0	0	1	0	0	0	0	0	0	0	0.4	0.4	0.1	0.3
Veillonella atypica ACS 134 V Col7a	0	0	0	0	0	1	1	1	0	1	0	1	0	1	0	0	0	0	0	0	0	1	0	0	1	0	0	1	0	0	0.4	0.2	0.3	0.3
Veillonella sp AS16	1	0	1	0	0	1	1	1	0	0	0	0	0	1	0	1	0	0	0	1	0	0	0	0	0	0	0	1	0	0	0.5	0.3	0.1	0.3
Aggregatibacter actinomycetemcomitans 38137 Branch	0	0	0	0	0	1	0	0	1	0	0	0	0	1	1	0	0	0	0	0	0	0	1	1	0	0	1	0	0	1	0.2	0.2	0.4	0.266667
Cryptobacterium curtum DSM 15641	1	0	1	1	0	0	0	1	0	0	0	0	0	0	0	0	1	0	1	0	1	1	0	0	0	0	0	0	0	0	0.4	0.2	0.2	0.266667
Haemophilus haemolyticus M21127	0	1	0	0	1	0	0	1	0	0	0	0	1	1	0	0	1	0	0	1	1	0	0	0	0	0	0	0	0	0	0.3	0.4	0.1	0.266667
Mogibacterium sp CM50	1	0	1	0	0	0	1	0	0	0	1	0	0	0	0	0	0	0	1	0	0	0	1	0	0	0	0	0	1	1	0.3	0.2	0.3	0.266667
Neisseria lactamica 14911 Branch	0	1	0	0	1	1	0	1	1	0	0	0	0	1	1	0	0	0	0	0	0	0	0	1	0	0	0	0	0	0	0.5	0.2	0.1	0.266667
Parvimonas micra A293	0	0	0	1	0	1	0	0	0	0	1	0	0	0	0	0	0	1	0	1	0	1	1	0	0	0	1	0	0	0	0.2	0.3	0.3	0.266667
Prevotella denticola CRIS 18C A	1	0	0	1	0	0	0	1	0	0	0	0	0	1	1	0	0	1	0	1	1	0	0	0	0	0	0	0	0	0	0.3	0.4	0.1	0.266667
Prevotella denticola DNF00960	0	1	1	0	0	1	0	0	1	0	0	0	1	0	0	0	1	0	1	0	0	1	0	0	0	0	0	0	0	0	0.4	0.3	0.1	0.266667
Prevotella maculosa DSM 19339 JCM 15638	1	0	1	0	0	0	0	1	0	0	0	0	0	0	0	0	1	0	0	0	0	1	1	0	0	0	0	1	1	0	0.3	0.1	0.4	0.266667
Propionibacterium sp oral taxon 192 str F0372	0	0	0	1	0	0	1	0	1	0	0	0	1	1	0	0	0	0	0	1	0	0	0	0	0	0	0	0	1	1	0.3	0.3	0.2	0.266667
Scardovia wiggsiae F0424	1	1	1	0	0	0	1	0	0	0	0	0	0	0	0	1	1	1	0	0	0	1	0	0	0	0	0	0	0	0	0.4	0.3	0.1	0.266667
Staphylococcus sp DORA 6 22	0	0	0	0	1	0	0	1	0	0	1	1	0	1	0	0	0	0	0	0	1	0	0	0	1	0	0	0	1	0	0.2	0.3	0.3	0.266667
Streptococcus anginosus C1051	1	0	0	0	0	1	1	0	0	0	1	0	0	0	0	0	1	1	1	0	0	0	0	0	0	0	0	0	0	1	0.3	0.4	0.1	0.266667
Streptococcus massiliensis 2018 Branch	0	1	0	0	0	1	1	1	0	0	0	0	1	0	0	0	0	0	0	0	1	0	0	1	0	0	0	0	1	0	0.4	0.1	0.3	0.266667
Streptococcus sp SR4	0	0	0	0	0	1	0	1	0	1	0	0	1	0	0	0	1	1	1	0	0	0	0	0	0	0	0	1	0	0	0.3	0.4	0.1	0.266667
Campylobacter curvus 525 92	0	1	0	1	1	1	0	0	0	0	0	0	0	0	0	0	0	1	1	0	0	0	0	0	0	0	0	0	1	0	0.4	0.2	0.1	0.233333
Haemophilus para 42064 Branch	0	0	0	1	0	0	0	1	0	1	0	0	1	1	0	0	0	0	0	0	0	0	0	0	0	0	0	1	1	0	0.3	0.2	0.2	0.233333
Neisseria mucosa	0	0	1	0	1	0	1	0	0	1	0	1	0	0	0	0	0	0	0	0	0	0	1	1	0	0	0	0	0	0	0.4	0.1	0.2	0.233333
Parvimonas micra strain KCOM 1535	0	1	1	0	1	0	1	0	0	1	0	1	0	0	0	0	0	0	0	0	0	0	0	0	0	0	0	0	1	0	0.5	0.1	0.1	0.233333
Prevotella pleuritidis 1337 Branch	1	0	1	1	0	0	0	0	1	0	1	0	1	0	0	0	0	1	0	0	0	0	0	0	0	0	0	0	0	0	0.4	0.3	0	0.233333
Prevotella pleuritidis F0068	0	0	0	0	0	0	1	0	0	0	0	0	0	0	0	0	0	0	0	0	1	0	1	1	0	0	0	1	1	1	0.1	0	0.6	0.233333
Prevotella saccharolytica F0055	1	0	0	0	0	0	0	0	0	0	0	1	1	1	0	0	0	0	0	1	0	0	0	0	0	1	0	0	0	1	0.1	0.4	0.2	0.233333
Rothia dentocariosa strain C6D	0	0	0	1	0	0	0	0	0	0	0	0	0	0	1	0	0	1	0	0	1	0	0	0	0	1	0	0	1	1	0.1	0.2	0.4	0.233333
Streptococcus intermedius 2180 Branch	1	1	0	1	0	0	0	0	0	0	1	0	0	0	1	1	0	0	0	1	0	0	0	0	0	0	0	0	0	0	0.3	0.4	0	0.233333
Streptococcus mutans 2662 Branch	0	0	0	1	1	0	0	0	0	0	0	0	0	0	0	0	0	0	0	1	0	0	0	0	1	0	1	1	1	0	0.2	0.1	0.4	0.233333
Streptococcus parasanguinis DORA 23 24	0	0	0	0	0	0	0	0	0	0	0	1	0	0	0	1	1	0	0	1	0	0	0	1	1	0	0	1	0	0	0	0.4	0.3	0.233333
Streptococcus pseudopneumoniae 3110 Branch	0	1	0	1	0	0	0	0	0	1	1	0	0	0	0	0	0	0	0	1	0	0	0	0	1	0	1	0	0	0	0.3	0.2	0.2	0.233333
Streptococcus pseudopneumoniae G42	0	0	0	0	0	0	0	1	0	0	0	1	1	0	0	0	1	0	1	0	0	0	0	1	0	0	0	0	1	0	0.1	0.4	0.2	0.233333
Streptococcus sanguinis SK49	0	0	0	0	0	1	0	0	1	1	0	0	1	0	0	0	0	1	0	0	0	0	0	0	1	0	0	0	0	1	0.3	0.2	0.2	0.233333
Streptococcus sp BS 2998 Branch	0	0	0	0	1	0	1	0	1	0	0	0	0	0	0	0	1	0	0	1	0	0	0	0	0	1	0	0	0	1	0.3	0.2	0.2	0.233333
Streptococcus sp HSISS1	1	0	0	0	0	0	0	1	0	1	0	0	1	0	0	0	1	1	1	0	0	0	0	0	0	0	0	0	0	0	0.3	0.4	0	0.233333
Streptococcus thermophilus 2097 Branch	0	0	0	0	0	0	0	0	0	0	0	0	1	0	0	0	1	1	1	0	0	1	0	0	1	0	0	1	0	0	0	0.4	0.3	0.233333
Synergistetes bacterium SGP1	0	0	0	0	1	0	1	0	1	0	0	0	1	0	0	0	0	0	0	0	0	0	1	0	0	1	0	0	1	0	0.3	0.1	0.3	0.233333
Treponema socranskii subsp socranskii VPI DR56BR1116 ATCC 35536	0	0	0	0	1	0	0	0	0	0	0	0	0	0	1	0	0	1	1	0	0	1	0	0	0	0	0	1	0	1	0.1	0.3	0.3	0.233333
Actinomyces graevenitzii F0530	0	0	0	0	1	0	1	0	0	1	0	0	0	0	0	0	0	1	0	0	0	0	1	0	0	0	0	1	0	0	0.3	0.1	0.2	0.2
Aggregatibacter actinomycetemcomitans 38138 Branch	0	0	0	0	0	0	0	0	0	0	0	1	1	0	0	1	0	0	0	0	0	1	0	0	1	0	0	1	0	0	0	0.3	0.3	0.2
Campylobacter concisus UNSW3	0	0	1	1	0	0	1	0	0	0	1	0	0	1	0	0	0	1	0	0	0	0	0	0	0	0	0	0	0	0	0.3	0.3	0	0.2
Fusobacterium periodonticum 2 1 31	0	1	0	0	0	0	0	0	0	1	0	1	0	0	0	1	0	0	0	0	0	1	0	0	0	0	1	0	0	0	0.2	0.2	0.2	0.2
Gemella haemolysans ATCC 10379	1	0	1	0	0	0	0	0	0	0	1	0	0	0	0	0	1	0	0	0	0	1	0	0	0	0	0	0	0	1	0.2	0.2	0.2	0.2
Haemophilus haemolyticus M21621	0	0	0	1	0	0	0	0	0	1	0	1	0	0	0	0	0	0	0	0	0	0	0	0	1	0	0	0	1	1	0.2	0.1	0.3	0.2
Lachnoanaerobaculum saburreum DSM 3986	0	1	0	1	0	0	0	0	0	0	1	0	1	0	0	0	0	1	0	0	1	0	0	0	0	0	0	0	0	0	0.2	0.3	0.1	0.2
Neisseria 14801 Branch	0	0	0	0	1	0	0	0	0	1	0	0	0	1	0	1	0	0	0	1	0	0	0	1	0	0	0	0	0	0	0.2	0.3	0.1	0.2
Neisseria lactamica NS19	0	0	0	1	0	0	0	0	0	0	0	0	1	0	0	0	0	0	0	0	1	0	0	0	1	0	0	1	1	0	0.1	0.1	0.4	0.2
Neisseria meningitidis 14964 Branch	0	0	1	0	0	0	0	0	0	0	0	0	0	0	0	0	1	0	1	0	0	0	1	0	0	1	0	0	0	1	0.1	0.2	0.3	0.2
Neisseria meningitidis strain NM3687	0	0	0	1	1	1	0	1	0	0	0	0	0	0	0	0	0	0	0	0	0	0	0	0	1	0	0	0	1	0	0.4	0	0.2	0.2
Oribacterium 27619 Branch	0	0	0	0	0	0	0	1	0	0	0	0	0	1	0	0	0	0	0	1	1	0	0	0	0	0	1	0	1	0	0.1	0.2	0.3	0.2
Peptostreptococcaceae bacterium oral taxon 113 str W5053	0	0	0	0	0	0	0	0	1	1	1	0	0	0	1	0	0	0	0	1	0	0	1	0	0	0	0	0	0	0	0.2	0.3	0.1	0.2
Porphyromonas gingivalis W 718 Branch	0	1	0	1	1	1	0	0	0	1	0	0	1	0	0	0	0	0	0	0	0	0	0	0	0	0	0	0	0	0	0.5	0.1	0	0.2
Prevotella histicola 1155 Branch	0	0	0	0	1	0	0	0	1	0	0	0	0	0	0	1	0	0	0	1	0	0	1	0	0	0	1	0	0	0	0.2	0.2	0.2	0.2
Prevotella histicola F0411	1	0	0	1	0	0	0	1	0	1	0	0	0	0	0	0	0	0	0	0	1	1	0	0	0	0	0	0	0	0	0.4	0	0.2	0.2
Prevotella oris C735	0	0	1	0	0	0	1	0	0	0	0	0	0	0	0	0	0	1	1	0	0	1	0	0	0	1	0	0	0	0	0.2	0.2	0.2	0.2
Rothia aeria F0474	0	0	1	0	1	0	0	0	1	0	0	0	0	1	0	0	0	0	0	1	0	0	0	0	0	1	0	0	0	0	0.3	0.2	0.1	0.2
Rothia dentocariosa strain C6B	0	0	1	0	1	0	0	0	0	0	0	1	1	1	0	0	0	0	0	0	0	0	0	0	0	0	0	1	0	0	0.2	0.3	0.1	0.2
Selenomonas noxia ATCC 43541	0	0	0	0	0	0	1	0	0	0	0	0	1	0	1	0	0	0	1	0	0	0	1	0	1	0	0	0	0	0	0.1	0.3	0.2	0.2
Stenotrophomonas maltophilia D457	0	0	0	0	1	0	0	0	0	1	0	0	0	0	0	0	0	1	0	1	0	1	0	1	0	0	0	0	0	0	0.2	0.2	0.2	0.2
Streptococcus 2167 Branch	0	0	0	0	1	0	0	0	0	0	0	1	0	0	0	0	0	0	0	1	0	1	0	0	1	0	0	1	0	0	0.1	0.2	0.3	0.2
Streptococcus oralis SK304	0	0	1	0	0	0	0	0	1	0	0	0	1	0	0	0	0	1	0	0	0	0	0	0	0	0	0	1	1	0	0.2	0.2	0.2	0.2
Streptococcus pseudopneumoniae 3109 Branch	0	0	0	0	1	0	1	0	0	0	0	0	0	0	0	0	0	1	0	0	0	0	0	0	0	1	0	1	0	1	0.2	0.1	0.3	0.2
Streptococcus sp GMD6S	0	0	0	0	0	0	0	0	0	0	0	1	0	1	0	1	1	0	0	1	0	0	0	0	0	0	1	0	0	0	0	0.5	0.1	0.2
Treponema vincentii 14103 Branch	1	0	0	1	0	1	0	0	0	0	0	0	0	1	0	0	0	0	0	0	0	1	0	1	0	0	0	0	0	0	0.3	0.1	0.2	0.2
Veillonella 14244 Branch	0	1	0	0	0	0	0	0	1	0	0	0	0	0	1	0	0	0	0	1	0	0	1	0	0	0	1	0	0	0	0.2	0.2	0.2	0.2
Actinomyces sp S6 Spd3	0	0	0	0	0	1	1	0	0	1	0	0	0	0	1	0	0	1	0	0	0	0	0	0	0	0	0	0	0	0	0.3	0.2	0	0.166667
Alloprevotella rava F0323	1	0	0	0	0	1	1	0	0	0	0	0	1	0	0	0	0	0	0	0	0	0	0	0	0	0	0	0	1	0	0.3	0.1	0.1	0.166667
Anaeroglobus geminatus F0357	0	0	0	0	1	0	1	0	0	0	0	0	0	0	0	0	0	0	0	0	0	0	1	1	0	0	0	0	1	0	0.2	0	0.3	0.166667
Atopobium sp oral taxon 199 str F0494	0	0	1	0	0	1	1	0	0	0	0	0	0	0	0	0	0	0	1	0	0	1	0	0	0	0	0	0	0	0	0.3	0.1	0.1	0.166667
Campylobacter 15458 Branch	0	0	0	0	0	0	0	0	0	0	0	1	0	1	0	0	0	0	0	0	0	0	1	0	0	0	0	1	0	1	0	0.2	0.3	0.166667
Conchiformibius 15050 Branch	0	0	0	0	1	0	0	0	0	1	0	0	0	1	0	1	0	0	0	1	0	0	0	0	0	0	0	0	0	0	0.2	0.3	0	0.166667
Filifactor alocis ATCC 35896	0	0	1	0	0	0	1	0	1	0	0	0	0	0	0	0	0	0	0	0	0	0	1	0	0	0	0	0	1	0	0.3	0	0.2	0.166667
Fusobacterium nucleatum subsp polymorphum ATCC 10953	0	0	0	0	0	0	0	0	0	1	0	0	0	1	0	0	1	0	0	0	0	1	0	0	0	1	0	0	0	0	0.1	0.2	0.2	0.166667
Fusobacterium periodonticum 1 1 41FAA	0	0	0	0	1	0	1	0	1	0	0	0	0	0	0	0	0	0	0	0	0	0	0	0	1	0	0	1	0	0	0.3	0	0.2	0.166667
Haemophilus 38183 Branch	0	0	1	0	0	0	0	0	0	0	0	0	0	0	0	0	0	1	1	0	0	0	0	0	0	1	1	0	0	0	0.1	0.2	0.2	0.166667
Neisseria 14835 Branch	1	0	1	0	0	0	1	0	0	0	0	0	0	0	0	0	0	0	0	0	0	0	0	0	0	1	1	0	0	0	0.3	0	0.2	0.166667
Neisseria gonorrhoeae 15062 Branch	0	0	1	0	0	0	0	0	0	0	0	0	0	0	0	0	0	0	1	0	0	0	0	1	0	0	0	1	0	1	0.1	0.1	0.3	0.166667
Neisseria sicca DS1	0	1	0	1	0	1	0	0	0	0	0	0	0	0	0	0	0	0	0	1	0	0	0	0	0	0	1	0	0	0	0.3	0.1	0.1	0.166667
Oribacterium parvum ACB1	0	1	0	0	0	0	1	0	0	0	1	0	0	0	0	0	0	1	1	0	0	0	0	0	0	0	0	0	0	0	0.2	0.3	0	0.166667
Porphyromonas catoniae F0037	0	0	0	0	0	0	1	1	0	0	0	0	0	0	1	0	1	0	0	0	0	0	0	0	1	0	0	0	0	0	0.2	0.2	0.1	0.166667
Prevotella denticola DSM 20614 JCM 13449	0	0	0	0	0	0	1	0	0	1	0	0	0	0	0	0	0	0	0	0	0	0	1	1	0	0	0	0	1	0	0.2	0	0.3	0.166667
Rothia dentocariosa ATCC 17931	0	0	0	0	0	0	0	0	0	0	1	0	0	0	0	1	1	0	0	0	0	1	1	0	0	0	0	0	0	0	0	0.3	0.2	0.166667
Shuttleworthia s 26592 Branch	0	0	0	0	0	0	1	0	0	0	0	0	0	0	0	0	1	0	0	0	1	0	1	1	0	0	0	0	0	0	0.1	0.1	0.3	0.166667
Streptococcus agalactiae CCUG 44104	1	0	0	0	0	0	0	0	0	0	0	0	0	0	0	0	1	1	1	0	0	0	0	0	0	0	0	0	0	1	0.1	0.3	0.1	0.166667
Streptococcus pneumoniae 2070035	0	0	0	0	0	1	0	0	0	0	0	1	1	1	0	0	0	0	0	1	0	0	0	0	0	0	0	0	0	0	0.1	0.4	0	0.166667
Streptococcus salivarius K12	0	0	0	0	0	1	0	1	0	1	0	0	1	0	0	0	1	0	0	0	0	0	0	0	0	0	0	0	0	0	0.3	0.2	0	0.166667
Streptococcus salivarius M18	1	1	0	0	0	0	0	0	0	0	0	0	0	0	1	1	0	0	0	0	0	0	0	0	0	0	0	0	0	1	0.2	0.2	0.1	0.166667
Veillonella atypica ACS 049 V Sch6	1	0	1	0	0	0	0	0	0	0	1	0	1	0	0	0	0	1	0	0	0	0	0	0	0	0	0	0	0	0	0.2	0.3	0	0.166667
Veillonella atypica KON	0	0	0	1	0	0	0	0	0	0	0	0	0	0	0	1	1	0	1	0	1	0	0	0	0	0	0	0	0	0	0.1	0.3	0.1	0.166667
Aggregatibacter actinomycetemcomitans 38156 Branch	0	1	0	0	0	0	0	0	0	1	0	0	0	0	0	0	0	0	0	1	0	0	0	0	0	0	0	0	1	0	0.2	0.1	0.1	0.133333
Bifidobacterium sp MSTE12	0	1	1	0	0	0	1	0	0	0	0	0	0	0	0	0	0	0	1	0	0	0	0	0	0	0	0	0	0	0	0.3	0.1	0	0.133333
Campylobacter 15305 Branch	0	0	0	0	0	0	0	0	0	0	0	0	0	0	0	1	0	0	0	1	0	1	0	0	0	1	0	0	0	0	0	0.2	0.2	0.133333
Clostridiales Order 18 4833 27660 Branch	0	1	0	0	0	0	0	0	0	0	0	0	0	0	0	0	0	1	0	0	1	0	0	0	0	0	0	1	0	0	0.1	0.1	0.2	0.133333
Eikenella corrodens CC92I	0	0	1	0	0	0	0	0	0	0	0	0	0	0	0	0	0	0	0	0	0	1	0	0	1	0	0	0	0	1	0.1	0	0.3	0.133333
Haemophilus haemolyticus 38184 Branch	1	0	0	0	0	0	1	0	0	0	0	0	0	0	1	0	0	0	0	0	0	0	0	1	0	0	0	0	0	0	0.2	0.1	0.1	0.133333
Haemophilus influenzae 42086 Branch	0	0	0	0	1	1	0	0	0	0	0	0	0	0	0	1	0	0	0	0	0	0	0	0	0	0	0	1	0	0	0.2	0.1	0.1	0.133333
Haemophilus pittmaniae HK 85	0	0	0	1	0	1	0	0	0	1	0	0	0	0	0	0	0	0	0	0	1	0	0	0	0	0	0	0	0	0	0.3	0	0.1	0.133333
Mogibacterium timidum ATCC 33093	0	0	0	0	0	0	1	0	0	0	0	0	0	0	0	0	0	0	0	0	0	0	1	0	0	0	0	0	1	1	0.1	0	0.3	0.133333
Moraxella 41809 Branch	0	0	0	1	0	0	0	0	0	1	0	0	0	0	0	0	0	0	0	1	1	0	0	0	0	0	0	0	0	0	0.2	0.1	0.1	0.133333
Neisseria gonorrhoeae SK 92 679	0	1	0	0	0	0	0	0	0	1	0	0	0	1	0	1	0	0	0	0	0	0	0	0	0	0	0	0	0	0	0.2	0.2	0	0.133333
Neisseria polysaccharea ATCC 43768	0	1	0	1	1	1	0	0	0	0	0	0	0	0	0	0	0	0	0	0	0	0	0	0	0	0	0	0	0	0	0.4	0	0	0.133333
Prevotella 1300 Branch	0	0	0	0	0	0	0	0	1	1	0	0	0	0	0	0	0	0	0	1	0	0	0	1	0	0	0	0	0	0	0.2	0.1	0.1	0.133333
Prevotella 797 Branch	0	0	0	0	0	0	0	1	0	0	0	1	0	0	0	0	0	1	0	0	0	0	1	0	0	0	0	0	0	0	0.1	0.2	0.1	0.133333
Prevotella bivia DNF00188	0	0	0	0	0	1	1	0	0	0	0	0	0	0	0	0	0	0	1	0	0	0	1	0	0	0	0	0	0	0	0.2	0.1	0.1	0.133333
Prevotella disiens DNF00882	1	0	0	0	0	0	0	0	0	0	1	0	0	0	1	0	0	0	1	0	0	0	0	0	0	0	0	0	0	0	0.1	0.3	0	0.133333
Prevotella intermedia 1386 Branch	0	1	0	0	0	0	0	0	0	1	0	0	1	0	0	0	0	0	0	0	0	0	0	1	0	0	0	0	0	0	0.2	0.1	0.1	0.133333
Prevotella oralis 1104 Branch	0	0	1	0	0	0	0	0	1	0	0	0	0	0	0	0	1	0	1	0	0	0	0	0	0	0	0	0	0	0	0.2	0.2	0	0.133333
Rothia mucilaginosa ATCC 25296	0	0	0	0	0	0	0	0	0	1	0	1	0	0	0	0	0	1	0	0	0	0	0	0	0	0	1	0	0	0	0.1	0.2	0.1	0.133333
Rothia mucilaginosa M508	0	0	0	0	0	0	0	1	0	0	1	0	0	0	0	0	0	0	0	0	0	0	0	0	0	1	0	1	0	0	0.1	0.1	0.2	0.133333
Streptococcus agalactiae 18RS21	0	0	0	0	0	0	0	0	0	0	0	1	0	0	1	1	0	0	0	0	0	0	0	0	0	1	0	0	0	0	0	0.3	0.1	0.133333
Streptococcus anginosus 2191 Branch	0	0	0	0	1	0	0	0	1	0	0	0	0	0	0	0	0	0	0	0	0	0	0	0	1	1	0	0	0	0	0.2	0	0.2	0.133333
Streptococcus anginosus SK1138	0	0	1	0	0	0	0	0	0	1	0	0	0	0	0	0	0	0	0	0	0	0	0	1	0	0	0	1	0	0	0.2	0	0.2	0.133333
Streptococcus parasanguinis F 3762 Branch	0	0	0	0	0	0	0	0	0	0	0	0	0	1	0	0	0	0	0	0	0	1	1	0	0	0	0	0	1	0	0	0.1	0.3	0.133333
Streptococcus sp GMD1S	0	0	0	0	0	0	0	1	0	0	0	0	0	0	0	1	0	0	0	0	0	0	0	0	0	0	0	1	1	0	0.1	0.1	0.2	0.133333
Streptococcus vestibularis 2094 Branch	1	0	0	0	0	1	0	0	0	1	0	0	0	0	0	0	1	0	0	0	0	0	0	0	0	0	0	0	0	0	0.3	0.1	0	0.133333
Veillonella 14241 Branch	0	0	0	0	1	0	0	0	0	0	0	1	0	0	0	0	0	0	0	0	0	0	0	0	1	0	0	0	1	0	0.1	0.1	0.2	0.133333
Actinomyces cardiffensis F0333	0	0	0	0	0	0	1	0	0	0	0	0	0	0	0	0	0	0	0	0	0	0	1	0	0	0	0	0	1	0	0.1	0	0.2	0.1
Actinomyces sp ph3	0	0	0	0	0	0	1	1	0	1	0	0	0	0	0	0	0	0	0	0	0	0	0	0	0	0	0	0	0	0	0.3	0	0	0.1
Aggregatibacter actinomycetemcomitans 38133 Branch	0	0	0	0	0	0	1	0	0	0	0	0	0	0	0	0	0	0	1	0	0	0	0	0	0	1	0	0	0	0	0.1	0.1	0.1	0.1
Atopobium parvulum DNF00906	0	0	0	0	0	1	0	0	0	0	1	0	0	0	0	0	0	0	1	0	0	0	0	0	0	0	0	0	0	0	0.1	0.2	0	0.1
Bacteroidales Order 27 5200 1336 Branch	0	0	0	0	0	0	0	0	0	0	0	0	0	1	0	0	0	0	0	0	0	0	0	0	0	1	1	0	0	0	0	0.1	0.2	0.1
Bifidobacterium dentium ATCC 27679	0	1	1	0	0	0	1	0	0	0	0	0	0	0	0	0	0	0	0	0	0	0	0	0	0	0	0	0	0	0	0.3	0	0	0.1
Bulleidia extructa W1219	0	0	0	0	0	0	1	0	0	0	0	0	0	0	0	0	0	0	0	0	0	0	1	0	0	0	0	0	0	1	0.1	0	0.2	0.1
Clostridiales Order 18 4879 26745 Branch	0	0	0	0	0	0	0	0	0	0	0	1	0	0	1	0	0	0	0	0	0	0	0	0	0	0	0	0	0	1	0	0.2	0.1	0.1
Corynebacterium argentoratense DSM 44202	0	0	0	0	0	0	0	0	1	0	0	0	1	0	0	0	0	0	0	0	0	0	0	0	0	0	0	0	1	0	0.1	0.1	0.1	0.1
Desulfobulbus sp 14381 Branch	0	0	0	0	0	0	0	0	0	0	0	1	0	0	0	0	0	0	0	0	0	0	1	0	0	0	0	0	1	0	0	0.1	0.2	0.1
Escherichia coli DORA B 14	0	0	0	0	0	0	0	0	0	0	0	1	0	0	0	0	0	0	1	0	0	1	0	0	0	0	0	0	0	0	0	0.2	0.1	0.1
Eubacterium saphenum ATCC 49989	0	0	0	0	0	0	1	0	0	0	0	0	0	0	0	0	0	0	0	0	0	0	1	0	0	0	0	0	1	0	0.1	0	0.2	0.1
Fusobacterium nucleatum CTI 5	0	0	0	0	0	0	0	1	0	0	0	0	0	0	0	0	0	0	1	0	0	0	1	0	0	0	0	0	0	0	0.1	0.1	0.1	0.1
Fusobacterium nucleatum ChDC F145	0	0	0	0	0	0	0	0	0	0	0	1	0	0	0	0	0	0	0	1	1	0	0	0	0	0	0	0	0	0	0	0.2	0.1	0.1
Fusobacterium periodonticum D10	0	0	0	0	0	1	0	0	0	0	0	0	0	0	0	0	1	0	1	0	0	0	0	0	0	0	0	0	0	0	0.1	0.2	0	0.1
Gemella sanguinis ATCC 700632	0	0	0	0	1	0	1	0	0	0	0	0	0	0	0	0	0	1	0	0	0	0	0	0	0	0	0	0	0	0	0.2	0.1	0	0.1
Haemophilus influenzae 38074 Branch	0	0	0	0	0	0	0	0	0	1	0	0	0	0	1	0	0	0	0	1	0	0	0	0	0	0	0	0	0	0	0.1	0.2	0	0.1
Haemophilus parahaemolyticus 42065 Branch	0	1	0	0	0	0	1	0	0	0	0	1	0	0	0	0	0	0	0	0	0	0	0	0	0	0	0	0	0	0	0.2	0.1	0	0.1
Kingella 14739 Branch	0	0	0	0	0	0	0	0	0	0	0	0	1	1	0	0	0	0	0	0	0	0	0	0	1	0	0	0	0	0	0	0.2	0.1	0.1
Kingella kingae 14740 Branch	0	0	0	0	1	0	0	0	0	1	0	0	0	0	0	1	0	0	0	0	0	0	0	0	0	0	0	0	0	0	0.2	0.1	0	0.1
Leptotrichia goodfellowii 14660 Branch	0	0	0	0	0	0	0	1	0	0	0	0	0	0	0	0	1	1	0	0	0	0	0	0	0	0	0	0	0	0	0.1	0.2	0	0.1
Leptotrichia goodfellowii DSM 19756	0	0	0	0	0	1	0	0	0	0	0	0	0	0	0	1	0	0	1	0	0	0	0	0	0	0	0	0	0	0	0.1	0.2	0	0.1
Neisseria gonorrhoeae strain 15083 Branch	0	0	0	1	0	0	0	0	0	0	0	0	0	0	0	0	0	0	0	1	1	0	0	0	0	0	0	0	0	0	0.1	0.1	0.1	0.1
Neisseria meningitidis 14914 Branch	0	0	0	0	0	0	0	0	0	0	0	0	1	0	0	0	0	1	0	0	0	1	0	0	0	0	0	0	0	0	0	0.2	0.1	0.1
Neisseria meningitidis 93003	0	1	0	0	0	0	0	0	0	1	0	0	0	1	0	0	0	0	0	0	0	0	0	0	0	0	0	0	0	0	0.2	0.1	0	0.1
Neisseria sicca ATCC 29256	0	0	0	0	0	0	0	0	0	0	1	0	0	0	0	0	0	0	0	0	0	0	1	0	0	0	0	0	1	0	0	0.1	0.2	0.1
Olsenella uli 36957 Branch	0	0	1	0	0	0	0	0	0	0	0	0	0	0	0	0	0	0	1	0	0	0	0	0	0	1	0	0	0	0	0.1	0.1	0.1	0.1
Olsenella uli MSTE5	0	0	0	0	0	0	0	0	0	0	0	0	0	0	0	0	0	1	0	0	0	0	1	0	0	0	0	0	1	0	0	0.1	0.2	0.1
Peptostreptococcus sp MV1	0	0	0	0	0	1	1	0	0	0	0	0	0	0	0	0	0	0	0	0	0	0	0	0	0	0	0	0	1	0	0.2	0	0.1	0.1
Porphyromonas gingivalis JCVI SC001	0	0	0	0	0	0	1	0	0	0	0	0	0	0	0	0	0	0	0	0	0	0	1	0	0	0	0	0	1	0	0.1	0	0.2	0.1
Prevotella 1330 Branch	0	0	0	0	1	0	0	0	0	0	0	0	0	0	0	0	0	0	0	0	0	0	0	0	0	1	0	0	0	1	0.1	0	0.2	0.1
Prevotella oralis 1105 Branch	0	1	0	0	0	0	0	0	0	0	0	0	0	0	0	0	0	0	0	0	0	0	1	0	0	0	0	0	1	0	0.1	0	0.2	0.1
Prevotella oris F0302	0	0	0	0	0	0	0	0	1	1	0	0	0	0	0	0	0	0	0	1	0	0	0	0	0	0	0	0	0	0	0.2	0.1	0	0.1
Prevotella s 1327 Branch	0	0	0	0	0	0	0	0	0	0	0	0	0	0	0	0	0	0	0	0	0	0	0	0	1	0	1	0	1	0	0	0	0.3	0.1
Prevotella veroralis 815 Branch	0	0	0	0	0	0	0	0	0	0	0	0	0	0	0	0	0	0	0	0	0	0	0	0	0	1	0	1	0	1	0	0	0.3	0.1
Pseudomonas 39930 Branch	0	1	0	0	0	0	0	0	0	0	1	0	0	0	0	0	0	0	0	0	0	1	0	0	0	0	0	0	0	0	0.1	0.1	0.1	0.1
Shuttleworthia satelles DSM 14600	0	0	1	0	0	0	0	0	0	0	0	0	0	0	0	0	0	1	1	0	0	0	0	0	0	0	0	0	0	0	0.1	0.2	0	0.1
Streptococcus agalactiae 2468 Branch	0	0	0	0	0	1	0	0	0	0	0	0	0	0	0	0	0	0	0	0	0	1	0	0	1	0	0	0	0	0	0.1	0	0.2	0.1
Streptococcus agalactiae CCUG 2521 Branch	0	0	0	0	0	0	1	0	0	1	0	0	1	0	0	0	0	0	0	0	0	0	0	0	0	0	0	0	0	0	0.2	0.1	0	0.1
Streptococcus anginosus 2192 Branch	0	0	0	0	0	0	0	0	0	0	0	1	0	1	0	0	0	0	0	0	1	0	0	0	0	0	0	0	0	0	0	0.2	0.1	0.1
Streptococcus constellatus strain KCOM 1650	0	0	0	1	0	0	0	0	0	0	0	0	0	0	0	0	0	1	0	0	0	0	1	0	0	0	0	0	0	0	0.1	0.1	0.1	0.1
Streptococcus infantis SK1076	0	0	0	0	1	0	0	0	0	1	0	0	0	0	0	0	0	0	0	0	0	1	0	0	0	0	0	0	0	0	0.2	0	0.1	0.1
Streptococcus intermedius BA1	0	0	0	0	1	0	0	0	0	0	0	0	0	0	0	0	0	0	0	0	0	0	1	0	0	0	1	0	0	0	0.1	0	0.2	0.1
Streptococcus intermedius F0395	0	0	0	0	0	0	1	0	1	0	0	0	0	0	0	0	0	1	0	0	0	0	0	0	0	0	0	0	0	0	0.2	0.1	0	0.1
Streptococcus massiliensis DSM 18628	0	0	0	0	0	0	0	0	0	0	0	0	0	0	1	0	0	0	1	0	0	0	0	0	0	0	1	0	0	0	0	0.2	0.1	0.1
Streptococcus mutans 2729 Branch	0	0	0	0	0	0	0	0	0	0	0	0	0	0	0	0	0	0	1	0	1	0	0	1	0	0	0	0	0	0	0	0.1	0.2	0.1
Streptococcus mutans 3SN1	0	0	0	0	0	0	1	0	0	0	0	0	0	0	0	0	0	0	0	0	0	0	1	0	0	0	0	0	0	1	0.1	0	0.2	0.1
Streptococcus pneumoniae 3379 Branch	0	0	0	0	0	0	0	0	0	1	0	0	0	0	0	0	0	0	0	0	0	0	0	0	1	0	1	0	0	0	0.1	0	0.2	0.1
Streptococcus salivarius 2081 Branch	0	0	0	0	0	0	0	0	0	0	0	0	0	0	0	0	0	0	0	0	0	0	0	1	1	0	0	0	1	0	0	0	0.3	0.1
Streptococcus salivarius strain 2067 Branch	0	0	0	1	0	0	0	0	0	0	1	0	0	0	0	0	0	0	0	0	0	0	0	0	0	0	0	1	0	0	0.1	0.1	0.1	0.1
Streptococcus sp BS 2999 Branch	0	0	0	0	0	0	0	0	0	0	0	1	0	0	0	0	0	0	0	0	1	0	0	1	0	0	0	0	0	0	0	0.1	0.2	0.1
Streptococcus sp HSISS3	0	0	0	0	0	0	0	1	0	0	0	0	0	0	0	0	0	1	0	0	1	0	0	0	0	0	0	0	0	0	0.1	0.1	0.1	0.1
Treponema denticola 14079 Branch	0	1	0	0	0	0	0	0	0	0	0	0	0	0	0	0	0	1	0	1	0	0	0	0	0	0	0	0	0	0	0.1	0.2	0	0.1
Treponema denticola 14091 Branch	0	0	0	0	0	0	0	0	1	0	0	0	0	0	0	0	0	0	0	0	0	0	1	0	0	0	0	0	1	0	0.1	0	0.2	0.1
Actinobacillus 38214 Branch	0	0	0	0	0	0	0	0	0	0	0	0	0	1	0	0	0	0	0	0	0	0	0	0	0	0	0	0	1	0	0	0.1	0.1	0.0666667
Actinomyces graevenitzii C83	0	0	0	0	0	0	0	0	0	0	1	0	0	0	0	0	0	0	0	1	0	0	0	0	0	0	0	0	0	0	0	0.2	0	0.0666667
Actinomyces johnsonii F0542	0	0	0	0	0	0	0	0	0	0	0	0	0	0	0	0	0	0	0	0	0	0	1	0	0	0	0	1	0	0	0	0	0.2	0.0666667
Actinomyces sp oral taxon 181 str F0379	0	0	0	0	0	0	0	1	0	1	0	0	0	0	0	0	0	0	0	0	0	0	0	0	0	0	0	0	0	0	0.2	0	0	0.0666667
Aggregatibacter aphrophilus 38126 Branch	0	0	0	0	0	0	0	1	0	0	1	0	0	0	0	0	0	0	0	0	0	0	0	0	0	0	0	0	0	0	0.1	0.1	0	0.0666667
Aggregatibacter aphrophilus F0387	0	0	0	0	1	0	0	0	0	0	0	0	0	0	0	1	0	0	0	0	0	0	0	0	0	0	0	0	0	0	0.1	0.1	0	0.0666667
Bacteroidetes bacterium oral taxon 272 str F0290	0	0	0	0	0	0	0	0	0	0	0	0	0	0	0	0	0	0	0	0	0	0	1	0	0	0	0	0	1	0	0	0	0.2	0.0666667
Bifidobacterium breve NCFB 2258	1	0	0	0	0	0	0	0	0	0	0	0	0	0	0	0	1	0	0	0	0	0	0	0	0	0	0	0	0	0	0.1	0.1	0	0.0666667
Bifidobacterium longum subsp longum KACC 91563	1	0	0	0	0	0	0	0	0	0	0	0	0	0	0	0	1	0	0	0	0	0	0	0	0	0	0	0	0	0	0.1	0.1	0	0.0666667
Campylobacter 15303 Branch	0	0	0	0	0	0	0	0	1	0	0	0	0	0	0	0	0	0	0	0	0	0	0	0	0	0	1	0	0	0	0.1	0	0.1	0.0666667
Campylobacter 15304 Branch	0	0	0	0	1	0	0	0	0	0	0	0	0	0	0	0	0	0	0	0	0	0	0	0	1	0	0	0	0	0	0.1	0	0.1	0.0666667
Campylobacter 15457 Branch	0	0	1	0	0	0	0	0	0	0	0	0	0	0	0	0	1	0	0	0	0	0	0	0	0	0	0	0	0	0	0.1	0.1	0	0.0666667
Campylobacter curvus DSM 6644	0	0	0	0	0	0	0	0	0	0	0	0	0	0	1	0	0	0	0	0	0	0	0	1	0	0	0	0	0	0	0	0.1	0.1	0.0666667
Campylobacter showae 15555 Branch	0	0	1	0	0	0	0	0	0	0	0	0	0	0	0	0	1	0	0	0	0	0	0	0	0	0	0	0	0	0	0.1	0.1	0	0.0666667
Clostridiales Order 18 4864 27010 Branch	0	0	0	0	0	0	0	0	0	0	0	0	0	0	1	0	0	0	0	0	0	0	0	0	0	0	0	0	0	1	0	0.1	0.1	0.0666667
Dialister microaerophilus UPII 345 E	1	0	0	0	0	0	0	0	0	0	1	0	0	0	0	0	0	0	0	0	0	0	0	0	0	0	0	0	0	0	0.1	0.1	0	0.0666667
Eubacterium nodatum ATCC 33099	0	0	0	0	0	0	0	0	0	0	0	0	0	0	0	0	0	0	0	0	0	0	1	0	0	0	0	0	1	0	0	0	0.2	0.0666667
Fusobacterium nucleatum ChDC F206	0	0	0	0	0	0	0	0	0	0	0	0	0	0	0	0	0	0	1	0	0	0	0	0	0	0	0	1	0	0	0	0.1	0.1	0.0666667
Fusobacterium nucleatum subsp animalis F0419	0	0	0	0	0	0	0	0	0	0	0	1	0	0	0	0	0	0	0	0	0	0	0	0	0	0	0	1	0	0	0	0.1	0.1	0.0666667
Gemella bergeriae ATCC 700627	0	0	0	0	0	0	0	0	0	0	1	0	0	0	0	0	0	0	0	0	0	0	0	0	0	0	0	0	1	0	0	0.1	0.1	0.0666667
Haemophilus haemolyticus M19107	0	0	0	0	0	1	0	0	0	0	0	0	0	0	0	0	0	0	0	0	0	0	0	0	0	0	0	1	0	0	0.1	0	0.1	0.0666667
Haemophilus paraphrohaemolyticus HK411	0	0	0	0	0	0	0	0	0	0	0	1	0	0	0	0	0	0	0	1	0	0	0	0	0	0	0	0	0	0	0	0.2	0	0.0666667
Mitsuokella 14338 Branch	0	0	0	0	0	0	1	0	0	0	0	0	0	0	0	0	0	0	0	0	0	0	0	0	0	0	0	0	0	1	0.1	0	0.1	0.0666667
Nakamurella 21917 Branch	0	0	0	0	0	0	1	0	0	0	0	0	0	0	0	0	0	0	0	0	0	0	0	0	0	1	0	0	0	0	0.1	0	0.1	0.0666667
Neisseria 14834 Branch	0	0	0	0	0	0	0	0	0	0	0	0	0	0	0	0	0	1	0	0	0	1	0	0	0	0	0	0	0	0	0	0.1	0.1	0.0666667
Neisseria lactamica 020 06	0	0	0	0	0	0	0	0	0	1	0	0	0	0	0	1	0	0	0	0	0	0	0	0	0	0	0	0	0	0	0.1	0.1	0	0.0666667
Neisseria meningitidis strain NM 14845 Branch	0	0	0	0	0	0	1	0	0	0	0	0	0	0	0	0	0	0	0	0	0	0	0	0	0	0	1	0	0	0	0.1	0	0.1	0.0666667
Neisseria meningitidis strain NM 14846 Branch	1	0	0	0	0	0	0	0	0	0	1	0	0	0	0	0	0	0	0	0	0	0	0	0	0	0	0	0	0	0	0.1	0.1	0	0.0666667
Neisseria mucosa C102	0	0	0	0	0	0	0	0	1	0	0	0	0	1	0	0	0	0	0	0	0	0	0	0	0	0	0	0	0	0	0.1	0.1	0	0.0666667
Olsenella uli DSM 7084	0	0	0	0	0	0	1	0	0	0	0	0	0	0	0	0	0	0	0	0	0	0	0	0	0	0	0	0	0	1	0.1	0	0.1	0.0666667
Oribacterium 27618 Branch	0	0	0	0	0	0	0	0	0	0	0	0	0	0	0	1	0	0	0	0	0	0	0	1	0	0	0	0	0	0	0	0.1	0.1	0.0666667
Oribacterium parvum ACB8	0	0	1	0	0	1	0	0	0	0	0	0	0	0	0	0	0	0	0	0	0	0	0	0	0	0	0	0	0	0	0.2	0	0	0.0666667
Parascardovia denticolens 21479 Branch	1	0	0	0	0	0	0	0	0	1	0	0	0	0	0	0	0	0	0	0	0	0	0	0	0	0	0	0	0	0	0.2	0	0	0.0666667
Peptoclostridium difficile 27146 Branch	0	0	0	0	0	0	0	0	0	0	0	0	0	0	1	0	0	0	0	0	0	0	0	1	0	0	0	0	0	0	0	0.1	0.1	0.0666667
Peptostreptococcaceae bacterium ACC19a	0	0	0	0	0	0	0	0	0	0	0	0	1	0	0	0	0	0	0	0	0	0	0	0	0	1	0	0	0	0	0	0.1	0.1	0.0666667
Peptostreptococcaceae bacterium OBRC8	0	0	0	0	0	0	1	0	1	0	0	0	0	0	0	0	0	0	0	0	0	0	0	0	0	0	0	0	0	0	0.2	0	0	0.0666667
Peptostreptococcus anaerobius 26810 Branch	0	0	0	0	0	1	1	0	0	0	0	0	0	0	0	0	0	0	0	0	0	0	0	0	0	0	0	0	0	0	0.2	0	0	0.0666667
Phocaeicola abscessus CCUG 55929	0	0	0	0	0	0	0	0	0	0	0	0	0	0	0	0	0	0	0	0	0	0	1	0	0	0	0	0	1	0	0	0	0.2	0.0666667
Prevotella 1365 Branch	0	0	0	0	0	0	0	0	0	0	0	0	0	0	0	0	1	0	0	0	0	1	0	0	0	0	0	0	0	0	0	0.1	0.1	0.0666667
Prevotella 847 Branch	0	0	1	0	0	0	0	0	0	0	0	0	0	0	0	0	0	0	0	0	0	0	0	0	0	0	0	1	0	0	0.1	0	0.1	0.0666667
Prevotella 978 Branch	0	0	0	0	0	0	0	0	0	0	0	0	1	1	0	0	0	0	0	0	0	0	0	0	0	0	0	0	0	0	0	0.2	0	0.0666667
Prevotella amnii D 849 Branch	0	0	0	1	0	0	0	0	0	0	0	0	0	0	0	0	0	1	0	0	0	0	0	0	0	0	0	0	0	0	0.1	0.1	0	0.0666667
Prevotella baroniae DSM 16972 JCM 13447	0	0	0	0	0	0	1	0	0	0	0	0	0	0	0	0	0	0	0	0	0	0	1	0	0	0	0	0	0	0	0.1	0	0.1	0.0666667
Prevotella buccae ATCC 33574	0	0	0	0	0	0	1	0	0	0	0	0	0	0	0	0	0	1	0	0	0	0	0	0	0	0	0	0	0	0	0.1	0.1	0	0.0666667
Prevotella denticola 1013 Branch	0	0	0	0	0	0	0	0	0	0	0	1	0	0	0	0	0	0	0	0	0	0	0	0	0	0	0	0	0	1	0	0.1	0.1	0.0666667
Prevotella disiens FB035 09AN	0	0	0	1	0	0	1	0	0	0	0	0	0	0	0	0	0	0	0	0	0	0	0	0	0	0	0	0	0	0	0.2	0	0	0.0666667
Prevotella intermedia 17	0	0	0	0	0	0	0	0	1	0	0	0	0	0	0	0	0	0	0	1	0	0	0	0	0	0	0	0	0	0	0.1	0.1	0	0.0666667
Prevotella melaninogenica ATCC 25845	0	0	0	0	0	0	0	0	0	0	0	0	0	0	0	0	0	0	0	0	0	0	0	0	1	0	0	1	0	0	0	0	0.2	0.0666667
Prevotella veroralis F0319	0	0	0	0	0	0	0	0	0	0	0	0	0	0	0	0	1	0	0	0	1	0	0	0	0	0	0	0	0	0	0	0.1	0.1	0.0666667
Propionibacterium acidifaciens DSM 21887	0	0	0	0	0	1	0	0	0	0	0	0	0	0	0	0	0	0	1	0	0	0	0	0	0	0	0	0	0	0	0.1	0.1	0	0.0666667
Rothia mucilaginosa DY 18	0	0	0	0	0	0	0	0	0	0	0	0	0	0	0	0	0	0	0	0	0	1	0	1	0	0	0	0	0	0	0	0	0.2	0.0666667
Streptococcus agalactiae 2270 Branch	0	0	1	0	0	0	0	0	0	0	0	0	0	0	0	0	0	0	0	0	0	0	0	0	0	0	0	0	1	0	0.1	0	0.1	0.0666667
Streptococcus anginosus F0211	0	0	0	0	0	0	0	0	0	0	0	0	0	0	0	0	0	0	0	0	0	0	1	0	0	0	0	0	1	0	0	0	0.2	0.0666667
Streptococcus anginosus T5	0	1	0	1	0	0	0	0	0	0	0	0	0	0	0	0	0	0	0	0	0	0	0	0	0	0	0	0	0	0	0.2	0	0	0.0666667
Streptococcus anginosus strain SA1	0	0	0	0	0	0	0	1	0	0	0	0	1	0	0	0	0	0	0	0	0	0	0	0	0	0	0	0	0	0	0.1	0.1	0	0.0666667
Streptococcus constellatus subsp pharyngis C 2159 Branch	0	0	0	0	0	0	1	0	0	0	0	0	0	0	1	0	0	0	0	0	0	0	0	0	0	0	0	0	0	0	0.1	0.1	0	0.0666667
Streptococcus constellatus subsp pharyngis SK1060 CCUG 46377	0	0	0	0	0	0	0	0	0	0	0	1	0	0	0	0	0	0	0	0	0	0	0	0	0	1	0	0	0	0	0	0.1	0.1	0.0666667
Streptococcus dentisani 7747	1	0	0	0	0	0	0	0	0	0	0	0	0	1	0	0	0	0	0	0	0	0	0	0	0	0	0	0	0	0	0.1	0.1	0	0.0666667
Streptococcus infantis SK970	0	0	0	0	0	0	0	0	0	0	0	0	0	0	1	0	0	0	0	0	0	0	1	0	0	0	0	0	0	0	0	0.1	0.1	0.0666667
Streptococcus mitis ATCC 6249	0	0	0	0	0	0	1	0	0	0	0	0	0	0	0	0	0	0	0	0	0	0	0	0	0	0	0	1	0	0	0.1	0	0.1	0.0666667
Streptococcus mutans B09Sm1	0	0	0	0	0	0	0	0	0	0	0	0	0	0	0	1	0	0	0	0	0	1	0	0	0	0	0	0	0	0	0	0.1	0.1	0.0666667
Streptococcus mutans TCI 163	1	0	0	0	0	0	0	0	0	1	0	0	0	0	0	0	0	0	0	0	0	0	0	0	0	0	0	0	0	0	0.2	0	0	0.0666667
Streptococcus oralis SK255	0	0	0	1	0	0	0	0	0	0	0	0	0	0	1	0	0	0	0	0	0	0	0	0	0	0	0	0	0	0	0.1	0.1	0	0.0666667
Streptococcus oralis strain SK143	0	0	0	0	0	1	0	1	0	0	0	0	0	0	0	0	0	0	0	0	0	0	0	0	0	0	0	0	0	0	0.2	0	0	0.0666667
Streptococcus pneumoniae 3393 Branch	0	0	1	0	0	0	0	0	0	0	0	0	0	0	0	0	0	0	0	0	0	0	0	0	0	1	0	0	0	0	0.1	0	0.1	0.0666667
Streptococcus pneumoniae GA17328	1	0	0	0	0	0	0	0	0	0	0	0	0	0	0	1	0	0	0	0	0	0	0	0	0	0	0	0	0	0	0.1	0.1	0	0.0666667
Streptococcus pneumoniae GA56113	0	0	0	0	1	0	0	0	0	0	0	0	0	0	0	0	0	0	0	0	0	1	0	0	0	0	0	0	0	0	0.1	0	0.1	0.0666667
Streptococcus pneumoniae SP14 BS69	0	0	0	0	0	0	0	0	0	0	0	0	0	0	0	0	0	1	0	0	0	0	0	0	0	0	0	1	0	0	0	0.1	0.1	0.0666667
Streptococcus pseudopneumoniae 3108 Branch	0	0	0	0	0	0	0	0	0	0	0	0	0	1	1	0	0	0	0	0	0	0	0	0	0	0	0	0	0	0	0	0.2	0	0.0666667
Streptococcus pseudopneumoniae 5247	0	0	0	0	0	0	0	0	0	0	0	0	0	0	0	1	0	0	0	0	0	1	0	0	0	0	0	0	0	0	0	0.1	0.1	0.0666667
Streptococcus s 2073 Branch	1	0	0	0	0	0	0	0	0	0	0	0	0	0	0	0	0	0	0	0	0	0	0	0	1	0	0	0	0	0	0.1	0	0.1	0.0666667
Streptococcus sanguinis CC94A	0	0	0	0	0	0	0	0	0	0	0	0	0	0	0	0	0	0	0	0	0	0	1	0	0	0	0	0	1	0	0	0	0.2	0.0666667
Streptococcus sanguinis SK1057	1	0	0	0	0	0	0	0	0	0	0	0	0	0	0	0	0	0	0	0	0	0	0	1	0	0	0	0	0	0	0.1	0	0.1	0.0666667
Streptococcus sanguinis SK160	0	0	1	0	0	0	0	0	0	0	0	0	0	0	0	0	0	0	1	0	0	0	0	0	0	0	0	0	0	0	0.1	0.1	0	0.0666667
Streptococcus sanguinis SK355	0	0	0	1	0	0	0	0	0	0	0	0	0	0	0	0	0	0	0	0	1	0	0	0	0	0	0	0	0	0	0.1	0	0.1	0.0666667
Streptococcus sanguinis SK36	0	0	0	0	0	0	0	0	0	0	0	0	0	0	0	0	1	0	0	0	0	0	0	0	0	0	1	0	0	0	0	0.1	0.1	0.0666667
Streptococcus sp C150	0	0	0	0	0	0	0	1	0	0	0	0	0	0	0	0	0	1	0	0	0	0	0	0	0	0	0	0	0	0	0.1	0.1	0	0.0666667
Streptococcus thermophilus 2101 Branch	0	0	0	0	0	1	0	0	0	1	0	0	0	0	0	0	0	0	0	0	0	0	0	0	0	0	0	0	0	0	0.2	0	0	0.0666667
Streptococcus vestibularis ATCC 49124	0	0	0	0	0	0	0	0	0	0	0	0	0	0	0	1	0	0	1	0	0	0	0	0	0	0	0	0	0	0	0	0.2	0	0.0666667
Streptococcus vestibularis F0396	0	0	0	0	0	0	0	1	0	0	0	0	0	0	0	0	0	1	0	0	0	0	0	0	0	0	0	0	0	0	0.1	0.1	0	0.0666667
Treponema 14072 Branch	0	0	0	0	0	0	1	0	0	0	0	0	0	0	0	0	0	0	0	0	0	0	0	0	0	1	0	0	0	0	0.1	0	0.1	0.0666667
Treponema denticola ATCC 33520	0	0	0	0	0	0	0	0	0	0	1	0	0	0	0	0	1	0	0	0	0	0	0	0	0	0	0	0	0	0	0	0.2	0	0.0666667
Acinetobacter 41878 Branch	0	0	0	0	0	0	0	0	0	0	0	0	0	0	0	0	0	0	0	0	0	0	0	0	0	1	0	0	0	0	0	0	0.1	0.0333333
Acinetobacter 41884 Branch	0	0	0	0	0	0	0	0	0	0	0	0	0	0	0	0	0	0	0	0	0	0	0	1	0	0	0	0	0	0	0	0	0.1	0.0333333
Acinetobacter baumannii Naval 21	0	0	0	0	0	0	0	0	0	0	0	0	0	0	0	0	0	0	0	0	0	1	0	0	0	0	0	0	0	0	0	0	0.1	0.0333333
Actinomyces georgiae F0490	0	0	0	0	0	0	0	0	0	0	0	0	0	0	0	0	0	0	0	0	0	0	0	0	0	0	0	1	0	0	0	0	0.1	0.0333333
Actinomyces odontolyticus F0309	0	0	0	0	0	0	0	1	0	0	0	0	0	0	0	0	0	0	0	0	0	0	0	0	0	0	0	0	0	0	0.1	0	0	0.0333333
Actinomyces urogenitalis DORA 12	0	0	0	1	0	0	0	0	0	0	0	0	0	0	0	0	0	0	0	0	0	0	0	0	0	0	0	0	0	0	0.1	0	0	0.0333333
Actinomyces urogenitalis S6 C4	0	0	0	0	0	0	0	0	0	0	0	0	0	0	0	0	1	0	0	0	0	0	0	0	0	0	0	0	0	0	0	0.1	0	0.0333333
Aggregatibacter actinomycetemcomitans 38134 Branch	0	0	0	0	0	0	0	0	0	0	0	0	0	0	0	0	0	0	0	0	1	0	0	0	0	0	0	0	0	0	0	0	0.1	0.0333333
Aggregatibacter actinomycetemcomitans 38158 Branch	0	0	0	1	0	0	0	0	0	0	0	0	0	0	0	0	0	0	0	0	0	0	0	0	0	0	0	0	0	0	0.1	0	0	0.0333333
Aggregatibacter actinomycetemcomitans D7S 1	0	0	0	0	1	0	0	0	0	0	0	0	0	0	0	0	0	0	0	0	0	0	0	0	0	0	0	0	0	0	0.1	0	0	0.0333333
Aggregatibacter aphrophilus 38125 Branch	0	0	1	0	0	0	0	0	0	0	0	0	0	0	0	0	0	0	0	0	0	0	0	0	0	0	0	0	0	0	0.1	0	0	0.0333333
Atopobium parvulum D 36944 Branch	0	0	0	0	0	0	0	0	0	0	0	0	0	0	0	0	0	0	0	0	0	0	0	0	0	0	1	0	0	0	0	0	0.1	0.0333333
Bacteroides pyogenes 892 Branch	0	0	0	0	1	0	0	0	0	0	0	0	0	0	0	0	0	0	0	0	0	0	0	0	0	0	0	0	0	0	0.1	0	0	0.0333333
Bifidobacterium dentium ATCC 27678	0	0	0	0	0	0	0	0	0	0	0	0	0	0	0	0	0	0	1	0	0	0	0	0	0	0	0	0	0	0	0	0.1	0	0.0333333
Bifidobacterium moukalabense DSM 27321	0	0	0	0	0	0	1	0	0	0	0	0	0	0	0	0	0	0	0	0	0	0	0	0	0	0	0	0	0	0	0.1	0	0	0.0333333
Bifidobacterium sp 12 1 47BFAA	0	0	0	0	0	0	0	0	0	0	0	0	0	0	0	0	1	0	0	0	0	0	0	0	0	0	0	0	0	0	0	0.1	0	0.0333333
Bilophila 36891 Branch	0	0	0	0	0	0	0	0	0	0	0	0	0	0	0	0	0	0	0	0	0	0	0	0	0	0	0	0	1	0	0	0	0.1	0.0333333
Campylobacter concisus UNSWCD	0	0	0	0	0	1	0	0	0	0	0	0	0	0	0	0	0	0	0	0	0	0	0	0	0	0	0	0	0	0	0.1	0	0	0.0333333
Campylobacter showae CC57C	0	0	0	0	0	0	0	0	0	0	0	1	0	0	0	0	0	0	0	0	0	0	0	0	0	0	0	0	0	0	0	0.1	0	0.0333333
Capnocytophaga c 93 Branch	0	0	0	0	0	0	0	0	0	0	0	0	0	0	0	0	0	0	0	0	0	0	0	0	0	0	0	0	1	0	0	0	0.1	0.0333333
Carnobacterium maltaromaticum 5850 Branch	0	0	0	0	0	0	0	0	0	0	0	0	0	0	0	0	1	0	0	0	0	0	0	0	0	0	0	0	0	0	0	0.1	0	0.0333333
Chlamydia psittaci 10 743 SC13	0	0	0	0	0	0	0	0	0	0	0	0	0	0	0	0	0	0	0	0	0	1	0	0	0	0	0	0	0	0	0	0	0.1	0.0333333
Clostridiales Order 18 3366 26526 Branch	0	0	0	0	0	1	0	0	0	0	0	0	0	0	0	0	0	0	0	0	0	0	0	0	0	0	0	0	0	0	0.1	0	0	0.0333333
Clostridiales Order 18 6377 26994 Branch	0	1	0	0	0	0	0	0	0	0	0	0	0	0	0	0	0	0	0	0	0	0	0	0	0	0	0	0	0	0	0.1	0	0	0.0333333
Cupriavidus 24752 Branch	0	0	0	0	0	0	0	0	0	0	0	0	0	0	0	0	0	0	0	0	0	0	0	0	0	0	0	0	0	1	0	0	0.1	0.0333333
Desulfobulbus sp oral taxon 041 str Dsb4	0	0	0	0	0	0	0	0	0	0	0	0	0	0	0	0	0	0	0	0	0	0	1	0	0	0	0	0	0	0	0	0	0.1	0.0333333
Dialister 14287 Branch	0	0	0	0	1	0	0	0	0	0	0	0	0	0	0	0	0	0	0	0	0	0	0	0	0	0	0	0	0	0	0.1	0	0	0.0333333
Eggerthia catenaformis OT 569 DSM 20559	0	0	0	0	0	0	0	0	0	0	0	0	0	0	0	0	0	0	0	0	0	0	1	0	0	0	0	0	0	0	0	0	0.1	0.0333333
Eubacterium 26611 Branch	0	0	0	0	0	0	0	0	0	0	0	0	0	0	0	0	0	0	0	0	0	0	0	0	1	0	0	0	0	0	0	0	0.1	0.0333333
Fusobacterium 13303 Branch	0	0	1	0	0	0	0	0	0	0	0	0	0	0	0	0	0	0	0	0	0	0	0	0	0	0	0	0	0	0	0.1	0	0	0.0333333
Fusobacterium nucleatum CTI 1	1	0	0	0	0	0	0	0	0	0	0	0	0	0	0	0	0	0	0	0	0	0	0	0	0	0	0	0	0	0	0.1	0	0	0.0333333
Fusobacterium nucleatum subsp animalis 11 3 2	0	0	0	0	0	0	0	0	0	0	0	0	0	0	0	0	0	0	0	1	0	0	0	0	0	0	0	0	0	0	0	0.1	0	0.0333333
Fusobacterium nucleatum subsp animalis 13324 Branch	0	0	0	0	0	0	0	0	0	0	0	0	0	0	0	0	0	1	0	0	0	0	0	0	0	0	0	0	0	0	0	0.1	0	0.0333333
Fusobacterium nucleatum subsp animalis 3 1 33	0	0	0	0	0	1	0	0	0	0	0	0	0	0	0	0	0	0	0	0	0	0	0	0	0	0	0	0	0	0	0.1	0	0	0.0333333
Fusobacterium nucleatum subsp animalis D11	0	0	0	0	0	0	0	0	0	0	0	0	1	0	0	0	0	0	0	0	0	0	0	0	0	0	0	0	0	0	0	0.1	0	0.0333333
Fusobacterium nucleatum subsp fusiforme ATCC 51190	0	0	0	0	0	0	0	0	0	0	0	0	0	0	0	0	0	0	0	0	0	0	0	0	0	0	0	0	0	1	0	0	0.1	0.0333333
Fusobacterium periodonticum 13315 Branch	0	0	0	0	0	0	0	0	0	0	0	0	0	0	0	0	0	0	0	0	0	0	0	1	0	0	0	0	0	0	0	0	0.1	0.0333333
GlobalTree 4600 Node 38177	0	0	0	1	0	0	0	0	0	0	0	0	0	0	0	0	0	0	0	0	0	0	0	0	0	0	0	0	0	0	0.1	0	0	0.0333333
GlobalTree 983 Node 14608	0	0	0	0	0	0	0	0	0	0	0	0	1	0	0	0	0	0	0	0	0	0	0	0	0	0	0	0	0	0	0	0.1	0	0.0333333
Haemophilus haemolyticus M21639	0	0	0	0	0	0	0	0	0	0	0	0	0	0	0	1	0	0	0	0	0	0	0	0	0	0	0	0	0	0	0	0.1	0	0.0333333
Haemophilus influenzae 10810	0	0	0	0	0	0	0	0	0	0	0	0	0	0	0	0	0	0	0	0	1	0	0	0	0	0	0	0	0	0	0	0	0.1	0.0333333
Haemophilus influenzae 38073 Branch	0	0	0	0	0	0	0	0	0	0	0	0	0	1	0	0	0	0	0	0	0	0	0	0	0	0	0	0	0	0	0	0.1	0	0.0333333
Haemophilus influenzae 38194 Branch	0	0	0	0	0	0	0	0	0	0	0	0	0	0	0	0	0	0	0	0	0	0	0	0	1	0	0	0	0	0	0	0	0.1	0.0333333
Haemophilus influenzae 38294 Branch	0	1	0	0	0	0	0	0	0	0	0	0	0	0	0	0	0	0	0	0	0	0	0	0	0	0	0	0	0	0	0.1	0	0	0.0333333
Haemophilus influenzae PittGG	0	0	0	0	0	0	0	0	0	0	0	0	1	0	0	0	0	0	0	0	0	0	0	0	0	0	0	0	0	0	0	0.1	0	0.0333333
Haemophilus influenzae strain 42087 Branch	0	0	0	1	0	0	0	0	0	0	0	0	0	0	0	0	0	0	0	0	0	0	0	0	0	0	0	0	0	0	0.1	0	0	0.0333333
Haemophilus influenzae strain MiHi64	0	0	0	0	0	0	0	0	0	0	0	0	0	0	0	0	1	0	0	0	0	0	0	0	0	0	0	0	0	0	0	0.1	0	0.0333333
Haemophilus parainfluenzae HK 42093 Branch	0	0	0	0	0	0	0	0	0	0	0	0	0	0	0	0	0	0	1	0	0	0	0	0	0	0	0	0	0	0	0	0.1	0	0.0333333
Hallella seregens ATCC 51272	0	0	0	0	0	0	0	0	0	0	0	0	0	0	0	0	0	0	0	0	0	0	0	0	0	0	0	0	1	0	0	0	0.1	0.0333333
Lactobacillus 5779 Branch	0	0	0	0	0	0	0	1	0	0	0	0	0	0	0	0	0	0	0	0	0	0	0	0	0	0	0	0	0	0	0.1	0	0	0.0333333
Lactobacillus salivarius 5435 Branch	0	0	0	0	0	0	0	0	0	0	0	0	0	0	0	0	0	0	0	0	0	0	0	1	0	0	0	0	0	0	0	0	0.1	0.0333333
Lactobacillus salivarius ACS 116 V Col5a	0	0	0	0	0	0	0	0	0	1	0	0	0	0	0	0	0	0	0	0	0	0	0	0	0	0	0	0	0	0	0.1	0	0	0.0333333
Leucobacter chironomi DSM 19883	0	0	0	0	0	1	0	0	0	0	0	0	0	0	0	0	0	0	0	0	0	0	0	0	0	0	0	0	0	0	0.1	0	0	0.0333333
Megasphaera 14254 Branch	0	0	0	0	1	0	0	0	0	0	0	0	0	0	0	0	0	0	0	0	0	0	0	0	0	0	0	0	0	0	0.1	0	0	0.0333333
Mitsuokella sp oral taxon 131 str W9106	1	0	0	0	0	0	0	0	0	0	0	0	0	0	0	0	0	0	0	0	0	0	0	0	0	0	0	0	0	0	0.1	0	0	0.0333333
Mobiluncus 21135 Branch	0	0	0	0	0	1	0	0	0	0	0	0	0	0	0	0	0	0	0	0	0	0	0	0	0	0	0	0	0	0	0.1	0	0	0.0333333
Mobiluncus curtisii ATCC 21140 Branch	0	0	1	0	0	0	0	0	0	0	0	0	0	0	0	0	0	0	0	0	0	0	0	0	0	0	0	0	0	0	0.1	0	0	0.0333333
Neisseria flavescens 15096 Branch	0	0	0	0	0	0	0	0	0	0	0	0	0	0	0	0	0	0	0	0	0	1	0	0	0	0	0	0	0	0	0	0	0.1	0.0333333
Neisseria gonorrhoeae 15070 Branch	0	0	0	0	0	0	0	0	0	0	0	0	0	0	0	0	0	0	0	0	0	0	0	0	1	0	0	0	0	0	0	0	0.1	0.0333333
Neisseria lactamica 15092 Branch	0	0	0	0	0	0	1	0	0	0	0	0	0	0	0	0	0	0	0	0	0	0	0	0	0	0	0	0	0	0	0.1	0	0	0.0333333
Neisseria lactamica ATCC 23970	0	0	0	0	0	0	0	0	0	0	0	0	0	0	0	0	0	0	0	1	0	0	0	0	0	0	0	0	0	0	0	0.1	0	0.0333333
Neisseria meningitidis 14861 Branch	0	0	0	0	0	0	0	0	0	0	0	0	0	0	0	0	0	0	0	0	0	0	0	1	0	0	0	0	0	0	0	0	0.1	0.0333333
Neisseria meningitidis 15015 Branch	0	0	0	0	0	0	0	0	0	0	0	0	0	0	0	0	0	0	0	0	1	0	0	0	0	0	0	0	0	0	0	0	0.1	0.0333333
Neisseria meningitidis 15104 Branch	0	0	0	0	0	0	0	0	0	0	0	1	0	0	0	0	0	0	0	0	0	0	0	0	0	0	0	0	0	0	0	0.1	0	0.0333333
Neisseria meningitidis 93004	0	0	0	0	0	0	0	0	0	0	0	0	0	0	0	0	0	0	0	0	0	0	0	0	0	0	0	1	0	0	0	0	0.1	0.0333333
Neisseria meningitidis 97008	0	0	0	0	0	0	0	0	0	0	0	0	0	0	0	0	0	0	0	1	0	0	0	0	0	0	0	0	0	0	0	0.1	0	0.0333333
Neisseria meningitidis Nm 15106 Branch	0	0	0	0	0	0	0	0	1	0	0	0	0	0	0	0	0	0	0	0	0	0	0	0	0	0	0	0	0	0	0.1	0	0	0.0333333
Neisseria meningitidis alpha14	0	0	0	0	0	0	0	0	0	0	0	0	0	0	0	1	0	0	0	0	0	0	0	0	0	0	0	0	0	0	0	0.1	0	0.0333333
Neisseria meningitidis strain NM3684	0	0	0	0	0	0	0	0	0	0	0	0	0	0	1	0	0	0	0	0	0	0	0	0	0	0	0	0	0	0	0	0.1	0	0.0333333
Neisseria sicca 4320	0	0	0	0	0	0	0	0	0	0	0	0	0	0	0	0	0	0	0	0	0	0	0	0	0	0	0	1	0	0	0	0	0.1	0.0333333
Olsenella profusa F0195	0	0	0	0	0	1	0	0	0	0	0	0	0	0	0	0	0	0	0	0	0	0	0	0	0	0	0	0	0	0	0.1	0	0	0.0333333
Parvimonas micra A 42702 Branch	0	0	0	0	0	0	0	0	1	0	0	0	0	0	0	0	0	0	0	0	0	0	0	0	0	0	0	0	0	0	0.1	0	0	0.0333333
Pasteurella pneumotropica	0	0	0	1	0	0	0	0	0	0	0	0	0	0	0	0	0	0	0	0	0	0	0	0	0	0	0	0	0	0	0.1	0	0	0.0333333
Peptoniphilus 42669 Branch	0	0	0	0	0	0	0	0	1	0	0	0	0	0	0	0	0	0	0	0	0	0	0	0	0	0	0	0	0	0	0.1	0	0	0.0333333
Peptostreptococcaceae bacterium CM5	0	0	0	0	0	0	0	0	0	0	0	0	0	0	0	0	0	0	0	0	0	0	1	0	0	0	0	0	0	0	0	0	0.1	0.0333333
Porphyromonas asaccharolytica 780 Branch	0	0	0	0	0	0	1	0	0	0	0	0	0	0	0	0	0	0	0	0	0	0	0	0	0	0	0	0	0	0	0.1	0	0	0.0333333
Porphyromonas catoniae 971 Branch	0	0	0	0	0	0	0	0	0	0	0	0	0	0	0	0	0	1	0	0	0	0	0	0	0	0	0	0	0	0	0	0.1	0	0.0333333
Porphyromonas gingivalis F0569	0	0	0	0	0	0	0	0	0	0	0	1	0	0	0	0	0	0	0	0	0	0	0	0	0	0	0	0	0	0	0	0.1	0	0.0333333
Porphyromonas gingivalis SJD2	0	0	0	0	0	0	0	0	0	0	0	0	0	0	1	0	0	0	0	0	0	0	0	0	0	0	0	0	0	0	0	0.1	0	0.0333333
Porphyromonas gulae strain COT 052 OH1451	0	0	0	0	0	0	0	0	0	0	0	0	0	0	0	0	0	0	0	0	0	0	0	0	0	0	0	0	1	0	0	0	0.1	0.0333333
Porphyromonas uenonis 60 3	0	0	0	0	0	0	1	0	0	0	0	0	0	0	0	0	0	0	0	0	0	0	0	0	0	0	0	0	0	0	0.1	0	0	0.0333333
Prevotella 1094 Branch	0	0	0	0	0	0	0	0	0	0	1	0	0	0	0	0	0	0	0	0	0	0	0	0	0	0	0	0	0	0	0	0.1	0	0.0333333
Prevotella 1133 Branch	1	0	0	0	0	0	0	0	0	0	0	0	0	0	0	0	0	0	0	0	0	0	0	0	0	0	0	0	0	0	0.1	0	0	0.0333333
Prevotella 1369 Branch	0	1	0	0	0	0	0	0	0	0	0	0	0	0	0	0	0	0	0	0	0	0	0	0	0	0	0	0	0	0	0.1	0	0	0.0333333
Prevotella 1370 Branch	0	0	0	1	0	0	0	0	0	0	0	0	0	0	0	0	0	0	0	0	0	0	0	0	0	0	0	0	0	0	0.1	0	0	0.0333333
Prevotella 842 Branch	0	0	0	0	0	1	0	0	0	0	0	0	0	0	0	0	0	0	0	0	0	0	0	0	0	0	0	0	0	0	0.1	0	0	0.0333333
Prevotella 987 Branch	0	0	0	0	0	0	1	0	0	0	0	0	0	0	0	0	0	0	0	0	0	0	0	0	0	0	0	0	0	0	0.1	0	0	0.0333333
Prevotella amnii DSM 23384 JCM 14753	0	0	0	0	0	0	1	0	0	0	0	0	0	0	0	0	0	0	0	0	0	0	0	0	0	0	0	0	0	0	0.1	0	0	0.0333333
Prevotella baroniae F0067	0	0	0	0	0	0	0	0	0	0	0	0	0	0	0	0	0	0	0	0	0	0	0	0	0	0	0	0	0	1	0	0	0.1	0.0333333
Prevotella bivia 853 Branch	0	0	0	0	0	0	0	0	0	0	0	0	0	0	1	0	0	0	0	0	0	0	0	0	0	0	0	0	0	0	0	0.1	0	0.0333333
Prevotella bivia DNF 857 Branch	1	0	0	0	0	0	0	0	0	0	0	0	0	0	0	0	0	0	0	0	0	0	0	0	0	0	0	0	0	0	0.1	0	0	0.0333333
Prevotella bivia DNF00320	0	0	0	0	0	0	0	0	0	0	0	0	1	0	0	0	0	0	0	0	0	0	0	0	0	0	0	0	0	0	0	0.1	0	0.0333333
Prevotella buccae D17	0	0	0	0	0	0	0	0	0	0	0	0	0	0	0	0	0	0	0	0	0	0	0	0	0	0	0	0	1	0	0	0	0.1	0.0333333
Prevotella dentalis DSM 3688	0	0	0	0	0	0	0	0	0	0	0	0	0	0	0	0	0	0	0	0	0	0	0	0	0	0	0	0	1	0	0	0	0.1	0.0333333
Prevotella disiens JCM 6334 ATCC 29426	0	0	0	0	0	1	0	0	0	0	0	0	0	0	0	0	0	0	0	0	0	0	0	0	0	0	0	0	0	0	0.1	0	0	0.0333333
Prevotella micans 838 Branch	0	0	0	0	0	0	0	0	0	0	0	0	0	0	0	0	0	0	0	0	0	0	0	0	0	0	0	0	0	1	0	0	0.1	0.0333333
Prevotella micans DSM 21469 JCM 16134	0	0	0	0	0	0	0	0	0	0	0	0	0	0	0	0	0	0	0	1	0	0	0	0	0	0	0	0	0	0	0	0.1	0	0.0333333
Prevotella nigrescens 1390 Branch	0	0	0	0	0	0	0	0	0	0	0	0	0	0	0	0	0	0	0	0	0	1	0	0	0	0	0	0	0	0	0	0	0.1	0.0333333
Prevotella oralis ATCC 33269	0	0	0	0	0	0	0	0	0	0	0	0	0	0	0	0	0	0	0	0	0	0	0	0	0	0	0	0	0	1	0	0	0.1	0.0333333
Prevotella oralis CC98A	0	0	0	0	0	0	1	0	0	0	0	0	0	0	0	0	0	0	0	0	0	0	0	0	0	0	0	0	0	0	0.1	0	0	0.0333333
Prevotella oralis HGA0225	0	0	0	0	0	0	0	0	0	0	0	0	0	0	0	0	0	1	0	0	0	0	0	0	0	0	0	0	0	0	0	0.1	0	0.0333333
Prevotella sp MSX73	0	0	0	0	0	0	1	0	0	0	0	0	0	0	0	0	0	0	0	0	0	0	0	0	0	0	0	0	0	0	0.1	0	0	0.0333333
Prevotella timonensis S9 PR14	0	0	0	0	0	0	1	0	0	0	0	0	0	0	0	0	0	0	0	0	0	0	0	0	0	0	0	0	0	0	0.1	0	0	0.0333333
Propionibacterium 20941 Branch	0	0	0	0	0	0	1	0	0	0	0	0	0	0	0	0	0	0	0	0	0	0	0	0	0	0	0	0	0	0	0.1	0	0	0.0333333
Propionibacterium 20956 Branch	0	0	0	0	0	0	0	0	0	0	0	0	0	0	0	0	0	0	0	0	0	1	0	0	0	0	0	0	0	0	0	0	0.1	0.0333333
Propionibacterium acidifaciens 20918 Branch	0	0	0	1	0	0	0	0	0	0	0	0	0	0	0	0	0	0	0	0	0	0	0	0	0	0	0	0	0	0	0.1	0	0	0.0333333
Propionibacterium acidifaciens F0233	0	0	0	0	0	0	0	0	0	0	0	0	0	0	0	0	0	0	0	0	1	0	0	0	0	0	0	0	0	0	0	0	0.1	0.0333333
Propionibacterium sp DORA 15	0	0	0	0	0	0	0	1	0	0	0	0	0	0	0	0	0	0	0	0	0	0	0	0	0	0	0	0	0	0	0.1	0	0	0.0333333
Pseudomonas 39931 Branch	1	0	0	0	0	0	0	0	0	0	0	0	0	0	0	0	0	0	0	0	0	0	0	0	0	0	0	0	0	0	0.1	0	0	0.0333333
Pseudoramibacter alactolyticus ATCC 23263	0	0	0	0	0	0	0	0	0	0	0	0	0	0	0	0	0	0	0	0	0	0	0	0	0	0	0	0	1	0	0	0	0.1	0.0333333
Rothia aeria F 20580 Branch	0	0	0	0	0	0	1	0	0	0	0	0	0	0	0	0	0	0	0	0	0	0	0	0	0	0	0	0	0	0	0.1	0	0	0.0333333
Rothia dentocariosa 20586 Branch	0	0	0	0	0	0	1	0	0	0	0	0	0	0	0	0	0	0	0	0	0	0	0	0	0	0	0	0	0	0	0.1	0	0	0.0333333
Selenomonas sp 14312 Branch	0	0	0	0	0	0	0	0	0	0	0	0	0	0	0	0	0	0	0	0	0	0	0	0	0	0	0	1	0	0	0	0	0.1	0.0333333
Shuttleworthia sp MSX8B	0	0	1	0	0	0	0	0	0	0	0	0	0	0	0	0	0	0	0	0	0	0	0	0	0	0	0	0	0	0	0.1	0	0	0.0333333
Staphylococcus aureus subsp aureus strain MV8	0	0	0	0	0	0	0	0	0	0	0	0	0	0	0	0	0	0	1	0	0	0	0	0	0	0	0	0	0	0	0	0.1	0	0.0333333
Streptococcus 2202 Branch	0	0	0	0	0	0	0	0	0	0	0	0	0	1	0	0	0	0	0	0	0	0	0	0	0	0	0	0	0	0	0	0.1	0	0.0333333
Streptococcus 2203 Branch	0	0	0	0	0	0	0	0	0	0	0	0	0	0	0	0	0	0	0	0	0	0	0	0	0	0	1	0	0	0	0	0	0.1	0.0333333
Streptococcus 2204 Branch	0	0	0	0	0	0	0	0	0	0	0	0	0	0	1	0	0	0	0	0	0	0	0	0	0	0	0	0	0	0	0	0.1	0	0.0333333
Streptococcus 2219 Branch	0	0	0	0	0	0	0	1	0	0	0	0	0	0	0	0	0	0	0	0	0	0	0	0	0	0	0	0	0	0	0.1	0	0	0.0333333
Streptococcus 3718 Branch	0	0	0	0	0	0	0	0	0	0	0	0	0	0	0	0	0	0	0	0	0	0	0	0	0	0	0	0	1	0	0	0	0.1	0.0333333
Streptococcus agalactiae CCUG 2520 Branch	0	0	0	0	0	0	0	0	0	0	0	0	0	0	0	0	0	0	0	0	0	0	0	0	0	0	0	1	0	0	0	0	0.1	0.0333333
Streptococcus anginosus 2197 Branch	0	0	0	0	0	0	0	0	0	0	0	0	0	0	0	0	0	0	0	0	0	0	0	0	0	0	1	0	0	0	0	0	0.1	0.0333333
Streptococcus anginosus C238	0	0	0	0	0	0	0	0	0	0	0	0	0	0	0	0	0	0	0	1	0	0	0	0	0	0	0	0	0	0	0	0.1	0	0.0333333
Streptococcus anginosus SK52 DSM 20563	0	0	0	0	0	0	0	0	0	0	0	0	0	0	0	1	0	0	0	0	0	0	0	0	0	0	0	0	0	0	0	0.1	0	0.0333333
Streptococcus anginosus subsp whileyi CCUG 39159	0	0	0	0	0	0	0	0	0	0	0	0	0	0	1	0	0	0	0	0	0	0	0	0	0	0	0	0	0	0	0	0.1	0	0.0333333
Streptococcus constellatus subsp pharyngis 2158 Branch	0	0	0	0	0	0	0	0	0	0	0	0	0	0	0	0	0	0	0	0	0	0	0	0	1	0	0	0	0	0	0	0	0.1	0.0333333
Streptococcus constellatus subsp pharyngis C 2160 Branch	0	0	0	0	0	1	0	0	0	0	0	0	0	0	0	0	0	0	0	0	0	0	0	0	0	0	0	0	0	0	0.1	0	0	0.0333333
Streptococcus dysgalactiae subsp equisimilis RE378	0	0	1	0	0	0	0	0	0	0	0	0	0	0	0	0	0	0	0	0	0	0	0	0	0	0	0	0	0	0	0.1	0	0	0.0333333
Streptococcus dysgalactiae subsp equisimilis SK1250	0	0	0	0	0	0	0	0	0	0	0	0	0	0	0	0	0	0	0	0	0	0	0	0	0	0	0	0	0	1	0	0	0.1	0.0333333
Streptococcus equi subsp 3656 Branch	0	0	0	0	0	0	0	1	0	0	0	0	0	0	0	0	0	0	0	0	0	0	0	0	0	0	0	0	0	0	0.1	0	0	0.0333333
Streptococcus infantis X	0	0	0	0	0	0	0	0	0	0	0	0	0	0	0	0	0	0	0	0	0	0	0	1	0	0	0	0	0	0	0	0	0.1	0.0333333
Streptococcus intermedius 2181 Branch	0	0	0	0	0	0	0	0	0	0	0	0	0	0	0	0	0	0	0	0	0	0	0	0	0	0	0	0	0	1	0	0	0.1	0.0333333
Streptococcus mitis 13 39	0	0	0	0	0	0	0	0	0	0	0	0	0	0	0	1	0	0	0	0	0	0	0	0	0	0	0	0	0	0	0	0.1	0	0.0333333
Streptococcus mutans 2828 Branch	0	0	0	0	0	0	0	0	0	0	0	0	0	0	1	0	0	0	0	0	0	0	0	0	0	0	0	0	0	0	0	0.1	0	0.0333333
Streptococcus mutans 66 2A	0	0	0	0	0	0	0	0	0	0	1	0	0	0	0	0	0	0	0	0	0	0	0	0	0	0	0	0	0	0	0	0.1	0	0.0333333
Streptococcus mutans B112SM A	0	1	0	0	0	0	0	0	0	0	0	0	0	0	0	0	0	0	0	0	0	0	0	0	0	0	0	0	0	0	0.1	0	0	0.0333333
Streptococcus mutans B115SM A	0	0	0	0	0	0	0	0	1	0	0	0	0	0	0	0	0	0	0	0	0	0	0	0	0	0	0	0	0	0	0.1	0	0	0.0333333
Streptococcus mutans GS 5	0	0	0	0	0	0	0	0	0	0	0	1	0	0	0	0	0	0	0	0	0	0	0	0	0	0	0	0	0	0	0	0.1	0	0.0333333
Streptococcus mutans N 2774 Branch	0	0	0	0	0	0	0	0	0	0	0	0	0	0	0	0	0	1	0	0	0	0	0	0	0	0	0	0	0	0	0	0.1	0	0.0333333
Streptococcus mutans N34	0	0	0	0	0	0	0	0	0	0	0	0	0	0	0	0	1	0	0	0	0	0	0	0	0	0	0	0	0	0	0	0.1	0	0.0333333
Streptococcus mutans NV1996	0	0	0	0	0	1	0	0	0	0	0	0	0	0	0	0	0	0	0	0	0	0	0	0	0	0	0	0	0	0	0.1	0	0	0.0333333
Streptococcus mutans TCI 149	0	0	1	0	0	0	0	0	0	0	0	0	0	0	0	0	0	0	0	0	0	0	0	0	0	0	0	0	0	0	0.1	0	0	0.0333333
Streptococcus mutans TCI 212	0	0	0	0	0	0	0	1	0	0	0	0	0	0	0	0	0	0	0	0	0	0	0	0	0	0	0	0	0	0	0.1	0	0	0.0333333
Streptococcus oralis SK10	0	0	0	0	0	0	0	0	0	0	0	0	0	0	0	0	0	0	0	0	1	0	0	0	0	0	0	0	0	0	0	0	0.1	0.0333333
Streptococcus oralis strain SK141	0	1	0	0	0	0	0	0	0	0	0	0	0	0	0	0	0	0	0	0	0	0	0	0	0	0	0	0	0	0	0.1	0	0	0.0333333
Streptococcus parasanguinis 3752 Branch	0	0	0	0	0	0	0	0	0	0	0	0	0	0	0	0	0	0	0	0	0	0	0	0	0	0	0	0	0	1	0	0	0.1	0.0333333
Streptococcus parasanguinis 3753 Branch	0	0	0	0	0	0	0	0	0	0	0	0	0	0	0	0	0	0	0	0	0	0	0	0	0	0	1	0	0	0	0	0	0.1	0.0333333
Streptococcus parasanguinis CC87K	0	0	0	0	0	0	0	0	0	1	0	0	0	0	0	0	0	0	0	0	0	0	0	0	0	0	0	0	0	0	0.1	0	0	0.0333333
Streptococcus parasanguinis F0405	0	0	0	0	0	0	0	1	0	0	0	0	0	0	0	0	0	0	0	0	0	0	0	0	0	0	0	0	0	0	0.1	0	0	0.0333333
Streptococcus parasanguinis SK236	0	0	0	0	0	0	1	0	0	0	0	0	0	0	0	0	0	0	0	0	0	0	0	0	0	0	0	0	0	0	0.1	0	0	0.0333333
Streptococcus pneumoniae 1488	0	0	0	0	0	0	0	0	0	0	0	0	0	0	0	0	0	0	0	0	0	0	0	1	0	0	0	0	0	0	0	0	0.1	0.0333333
Streptococcus pneumoniae 2070335	0	0	0	0	0	0	0	0	0	0	0	0	0	0	0	0	1	0	0	0	0	0	0	0	0	0	0	0	0	0	0	0.1	0	0.0333333
Streptococcus pneumoniae 2070768	0	0	0	0	0	0	0	0	0	0	0	0	0	0	0	0	0	0	0	0	1	0	0	0	0	0	0	0	0	0	0	0	0.1	0.0333333
Streptococcus pneumoniae 3353 Branch	0	0	0	0	0	0	0	0	0	0	1	0	0	0	0	0	0	0	0	0	0	0	0	0	0	0	0	0	0	0	0	0.1	0	0.0333333
Streptococcus pneumoniae 3360 Branch	0	0	0	0	0	0	0	0	0	0	0	0	0	0	0	0	0	0	1	0	0	0	0	0	0	0	0	0	0	0	0	0.1	0	0.0333333
Streptococcus pneumoniae 3397 Branch	0	0	0	0	0	0	0	0	0	0	0	0	0	0	0	0	0	0	0	0	0	0	0	0	0	0	0	0	0	1	0	0	0.1	0.0333333
Streptococcus pneumoniae 3431 Branch	0	0	0	0	0	0	0	0	0	0	0	0	0	0	0	0	0	0	0	0	0	0	1	0	0	0	0	0	0	0	0	0	0.1	0.0333333
Streptococcus pneumoniae 845	0	1	0	0	0	0	0	0	0	0	0	0	0	0	0	0	0	0	0	0	0	0	0	0	0	0	0	0	0	0	0.1	0	0	0.0333333
Streptococcus pneumoniae DAR 3432 Branch	0	0	0	1	0	0	0	0	0	0	0	0	0	0	0	0	0	0	0	0	0	0	0	0	0	0	0	0	0	0	0.1	0	0	0.0333333
Streptococcus pneumoniae GA02254	0	0	0	0	0	0	0	0	0	0	0	0	0	0	0	0	0	0	0	0	0	0	0	0	0	0	0	0	1	0	0	0	0.1	0.0333333
Streptococcus pneumoniae GA17570	0	0	0	0	0	0	0	1	0	0	0	0	0	0	0	0	0	0	0	0	0	0	0	0	0	0	0	0	0	0	0.1	0	0	0.0333333
Streptococcus pneumoniae GA17719	0	0	0	0	0	0	0	0	1	0	0	0	0	0	0	0	0	0	0	0	0	0	0	0	0	0	0	0	0	0	0.1	0	0	0.0333333
Streptococcus pneumoniae GA47760	0	0	0	0	0	0	1	0	0	0	0	0	0	0	0	0	0	0	0	0	0	0	0	0	0	0	0	0	0	0	0.1	0	0	0.0333333
Streptococcus pneumoniae WL677	0	0	0	0	0	0	0	0	0	0	0	0	0	0	1	0	0	0	0	0	0	0	0	0	0	0	0	0	0	0	0	0.1	0	0.0333333
Streptococcus pseudopneumoniae 3106 Branch	0	0	1	0	0	0	0	0	0	0	0	0	0	0	0	0	0	0	0	0	0	0	0	0	0	0	0	0	0	0	0.1	0	0	0.0333333
Streptococcus pseudopneumoniae 3107 Branch	0	0	0	0	0	0	0	0	1	0	0	0	0	0	0	0	0	0	0	0	0	0	0	0	0	0	0	0	0	0	0.1	0	0	0.0333333
Streptococcus pseudopneumoniae IS7493	1	0	0	0	0	0	0	0	0	0	0	0	0	0	0	0	0	0	0	0	0	0	0	0	0	0	0	0	0	0	0.1	0	0	0.0333333
Streptococcus pyogenes AA216	0	0	0	0	0	0	0	1	0	0	0	0	0	0	0	0	0	0	0	0	0	0	0	0	0	0	0	0	0	0	0.1	0	0	0.0333333
Streptococcus s 2087 Branch	0	0	0	0	0	0	0	0	0	0	0	0	0	0	0	0	0	0	1	0	0	0	0	0	0	0	0	0	0	0	0	0.1	0	0.0333333
Streptococcus salivarius 2065 Branch	0	0	0	0	0	0	0	0	0	0	0	1	0	0	0	0	0	0	0	0	0	0	0	0	0	0	0	0	0	0	0	0.1	0	0.0333333
Streptococcus salivarius 2066 Branch	0	0	0	0	0	0	0	0	0	0	0	0	0	0	0	0	0	0	0	0	0	0	1	0	0	0	0	0	0	0	0	0	0.1	0.0333333
Streptococcus salivarius CCHSS3	0	0	0	0	0	0	0	0	0	0	0	0	0	0	0	0	0	0	1	0	0	0	0	0	0	0	0	0	0	0	0	0.1	0	0.0333333
Streptococcus salivarius JIM8777	0	0	0	0	0	0	0	0	0	0	0	0	0	0	0	0	0	1	0	0	0	0	0	0	0	0	0	0	0	0	0	0.1	0	0.0333333
Streptococcus sanguinis ATCC 29667	0	0	0	0	0	0	0	1	0	0	0	0	0	0	0	0	0	0	0	0	0	0	0	0	0	0	0	0	0	0	0.1	0	0	0.0333333
Streptococcus sanguinis SK 2933 Branch	0	0	0	0	0	0	0	0	0	0	0	0	0	0	0	1	0	0	0	0	0	0	0	0	0	0	0	0	0	0	0	0.1	0	0.0333333
Streptococcus sanguinis SK1	0	1	0	0	0	0	0	0	0	0	0	0	0	0	0	0	0	0	0	0	0	0	0	0	0	0	0	0	0	0	0.1	0	0	0.0333333
Streptococcus sp AC15	0	0	0	0	0	0	0	0	0	0	0	0	0	0	0	0	0	0	0	0	0	0	0	0	0	0	0	0	1	0	0	0	0.1	0.0333333
Streptococcus sp GMD2S	0	0	0	0	0	0	0	1	0	0	0	0	0	0	0	0	0	0	0	0	0	0	0	0	0	0	0	0	0	0	0.1	0	0	0.0333333
Streptococcus sp HSISS2	0	0	0	0	0	0	0	1	0	0	0	0	0	0	0	0	0	0	0	0	0	0	0	0	0	0	0	0	0	0	0.1	0	0	0.0333333
Streptococcus suis YS3	0	0	0	0	0	1	0	0	0	0	0	0	0	0	0	0	0	0	0	0	0	0	0	0	0	0	0	0	0	0	0.1	0	0	0.0333333
Streptococcus thermophilus JIM 8232	0	0	0	0	0	0	0	1	0	0	0	0	0	0	0	0	0	0	0	0	0	0	0	0	0	0	0	0	0	0	0.1	0	0	0.0333333
Tannerella sp oral taxon BU063 isolate Cell 2	0	0	0	0	0	0	0	0	0	0	0	0	0	0	1	0	0	0	0	0	0	0	0	0	0	0	0	0	0	0	0	0.1	0	0.0333333
Tannerella sp oral taxon BU063 isolate Cell 8 11	0	0	0	0	0	0	0	0	0	0	0	0	0	0	0	0	0	0	0	0	0	0	0	1	0	0	0	0	0	0	0	0	0.1	0.0333333
Treponema 14071 Branch	0	0	0	0	0	1	0	0	0	0	0	0	0	0	0	0	0	0	0	0	0	0	0	0	0	0	0	0	0	0	0.1	0	0	0.0333333
Treponema 14100 Branch	0	0	0	0	0	0	0	0	0	0	0	0	0	0	0	1	0	0	0	0	0	0	0	0	0	0	0	0	0	0	0	0.1	0	0.0333333
Treponema denticola 14078 Branch	0	0	0	0	0	0	0	0	0	0	0	0	0	0	0	0	0	0	0	0	0	0	0	0	0	0	1	0	0	0	0	0	0.1	0.0333333
Treponema denticola 14087 Branch	0	0	0	0	0	0	0	0	0	0	0	0	0	0	0	0	0	0	0	0	0	0	0	0	0	1	0	0	0	0	0	0	0.1	0.0333333
Treponema denticola H 22	0	0	0	0	0	0	0	0	0	0	0	0	0	0	0	0	0	0	0	0	0	0	0	0	0	0	0	1	0	0	0	0	0.1	0.0333333
Treponema denticola OTK	0	0	0	0	0	0	1	0	0	0	0	0	0	0	0	0	0	0	0	0	0	0	0	0	0	0	0	0	0	0	0.1	0	0	0.0333333
Treponema putidum	0	0	0	0	0	0	0	0	0	0	0	0	0	0	0	0	0	0	0	0	0	0	1	0	0	0	0	0	0	0	0	0	0.1	0.0333333
Veillonella 14239 Branch	0	0	0	0	0	0	0	0	0	0	0	0	0	0	0	0	0	0	0	0	0	0	0	0	0	0	0	0	0	1	0	0	0.1	0.0333333
Veillonella 14240 Branch	0	0	0	0	0	0	0	0	0	0	0	0	0	0	0	0	0	0	0	0	0	0	0	1	0	0	0	0	0	0	0	0	0.1	0.0333333
No. of strains detected	266	257	253	266	249	282	301	269	233	272	260	231	274	242	258	249	251	253	267	250	235	214	250	241	215	206	217	239	279	231	556	517	520	726
