# Supplementary material for: Metagenome sequencing-based strain-level and functional characterization of supragingival microbiome associated with dental caries in children
Source: J Oral Microbiol. 2018 Dec 28;11(1):1557986. doi: 10.1080/20002297.2018.1557986 (PMC6327923; doi:10.1080/20002297.2018.1557986)
Supplement: Supplemental Material [file ZJOM_A_1557986_SM3789.zip › Supplemental data/Suppl. file6. Core supragingival microbiome - genus level.xlsx]

## Sheet: Sheet1
Species	Average abundance
Actinomyces	0.36053
Streptococcus	0.0840567
Capnocytophaga	0.06067
Prevotella	0.05272
Veillonella	0.05109
Leptotrichia	0.0415533
Candidatus Saccharibacteria_u_g	0.0402533
Actinobaculum	0.03957
Selenomonas	0.02753
Pseudopropionibacterium	0.0265067
Corynebacterium	0.0247
Neisseria	0.01976
Fusobacterium	0.0168167
Porphyromonas	0.0125133
Tannerella	0.0114033
Lautropia	0.00935667				Abundance >= 1%
Cardiobacterium	0.00841
Clostridiales Family XIII. Incertae Sedis_u_g	0.00798667
Lachnoanaerobaculum	0.00764667
Rothia	0.00742
Gemella	0.00678
Granulicatella	0.00623333
Treponema	0.00538
Abiotrophia	0.00473
Bacteroidetes_u_g	0.00458
Campylobacter	0.0044
Kingella	0.00392
Aggregatibacter	0.00390667
Haemophilus	0.00388333
Lachnospiraceae_u_g	0.00345667
Morococcus	0.00310333
Oribacterium	0.0025
Eikenella	0.00163333
Christensenella	0.00120667
