# Supplementary material for: Metagenome sequencing-based strain-level and functional characterization of supragingival microbiome associated with dental caries in children
Source: J Oral Microbiol. 2018 Dec 28;11(1):1557986. doi: 10.1080/20002297.2018.1557986 (PMC6327923; doi:10.1080/20002297.2018.1557986)
Supplement: Supplemental Material [file ZJOM_A_1557986_SM3789.zip › Supplemental data/Suppl. file7. Core supragingival microbiome - species level.xlsx]

## Sheet: Sheet1
Species	Average abundance
Actinomyces dentalis	6.97267
Actinobaculum sp. oral taxon 183	3.957
Actinomyces gerencseriae	3.45667
Actinomyces naeslundii	3.45567
Actinomyces johnsonii	2.89267
Pseudopropionibacterium propionicum	2.65067
Actinomyces sp. oral taxon 175	2.36333
Actinomyces oris	2.11067
Actinomyces massiliensis	2.08633
Actinomyces viscosus	2.07667
Actinomyces sp. oral taxon 178	1.884
Corynebacterium matruchotii	1.866
Actinomyces sp. oral taxon 877	1.853
Actinomyces sp. oral taxon 849	1.83
candidate division TM7 single-cell isolate TM7c	1.801
Veillonella parvula	1.21167
Streptococcus sp. 2_1_36FAA	1.112
Veillonella dispar	1.09033
Tannerella sp. oral taxon HOT-286	1.079
Veillonella sp. 6_1_27	1.07833
Streptococcus gordonii	1.07333
candidate division TM7 single-cell isolate TM7b	1.05433
Veillonella sp. 3_1_44	1.042				Abundance >= 0.5%
Streptococcus sanguinis	1.00333
Leptotrichia buccalis	0.970333
Lautropia mirabilis	0.935667
candidate division TM7 single-cell isolate TM7a	0.877333
Leptotrichia wadei	0.801667
Leptotrichia shahii	0.726
Actinomyces israelii	0.725
Cardiobacterium hominis	0.673333
Actinomyces sp. oral taxon 171	0.673
Capnocytophaga sp. CM59	0.635667
Selenomonas noxia	0.629
Capnocytophaga granulosa	0.606667
Corynebacterium durum	0.603
Granulicatella adiacens	0.596667
Capnocytophaga sp. oral taxon 329	0.594
Actinomyces sp. oral taxon 170	0.557667
Gemella morbillorum	0.53
Streptococcus cristatus	0.521
Rothia dentocariosa	0.511333
Fusobacterium nucleatum	0.482667
Abiotrophia defectiva	0.473
Leptotrichia hofstadii	0.464667
Leptotrichia sp. oral taxon 225	0.454333
Bacteroidetes oral taxon 274	0.451667
Streptococcus oralis	0.437333
Capnocytophaga ochracea	0.421333
Capnocytophaga sp. oral taxon 412	0.416333
Capnocytophaga sp. oral taxon 326	0.415
Capnocytophaga sputigena	0.413333
Capnocytophaga gingivalis	0.410667
Selenomonas sp. CM52	0.408667
Capnocytophaga sp. oral taxon 380	0.403333
Prevotella sp. oral taxon 472	0.402667
Capnocytophaga sp. oral taxon 336	0.385
Prevotella loescheii	0.382333
Capnocytophaga sp. oral taxon 335	0.382
Selenomonas sputigena	0.378333
Porphyromonas sp. oral taxon 279	0.377333
Actinomyces odontolyticus	0.376667
Capnocytophaga sp. oral taxon 324	0.362333
Haemophilus parainfluenzae	0.356333
Prevotella sp. oral taxon 317	0.354667
Actinomyces georgiae	0.34
Lachnoanaerobaculum saburreum	0.333
Fusobacterium sp. CM22	0.326667
Actinomyces timonensis	0.324667
Neisseria sicca	0.320667
Prevotella conceptionensis	0.314
Morococcus cerebrosus	0.310333
Fusobacterium sp. OBRC1	0.307667
Neisseria sp. GT4A_CT1	0.302333
Prevotella maculosa	0.297
Candidatus Saccharibacteria oral taxon TM7x	0.292667
Neisseria elongata	0.291333
Porphyromonas sp. KLE 1280	0.288
Streptococcus mitis	0.28
Streptococcus sinensis	0.267333
Veillonella sp. DORA_B_18_19_23	0.264667
Leptotrichia sp. oral taxon 879	0.262667
Kingella oralis	0.255667
Fusobacterium sp. CM1	0.254333
Streptococcus intermedius	0.246
Capnocytophaga sp. oral taxon 863	0.244
Lachnospiraceae bacterium oral taxon 500	0.240333
Neisseria macacae	0.238667
Treponema socranskii	0.238
Streptococcus sp. GMD3S	0.237
Prevotella saccharolytica	0.226667
Leptotrichia sp. oral taxon 215	0.226333
Selenomonas artemidis	0.225667
Aggregatibacter sp. oral taxon 458	0.218667
Neisseria flavescens	0.216
Rothia aeria	0.201667
Prevotella oris	0.200333
Streptococcus sp. F0441	0.196667
Lachnoanaerobaculum sp. MSX33	0.193
Campylobacter gracilis	0.188
Selenomonas infelix	0.183333
Oribacterium sp. oral taxon 078	0.182667
Leptotrichia trevisanii	0.182333
Streptococcus sp. M143	0.178667
Cardiobacterium valvarum	0.167667
Eikenella corrodens	0.163333
Streptococcus sp. VT 162	0.160667
Streptococcus sp. C300	0.149
Fusobacterium periodonticum	0.148
Selenomonas sp. oral taxon 892	0.145667
Streptococcus sp. oral taxon 071	0.144667
Porphyromonas catoniae	0.141667
Streptococcus sp. DBCMS	0.140333
Kingella denitrificans	0.134333
Prevotella nigrescens	0.131333
Neisseria mucosa	0.126
Lachnoanaerobaculum sp. OBRC5-5	0.124
Streptococcus sp. oral taxon 056	0.121333
Christensenella_u_s	0.120667
Streptococcus sp. GMD5S	0.118333
Lachnoanaerobaculum sp. ICM7	0.114667
Capnocytophaga sp. oral taxon 338	0.112667
Campylobacter showae	0.0983333
Fusobacterium hwasookii	0.0963333
Streptococcus sp. oral taxon 058	0.0933333
Streptococcus sp. SR1	0.0886667
Selenomonas sp. FOBRC6	0.0873333
Streptococcus sp. CM6	0.0626667
Streptococcus constellatus	0.0526667
Veillonella sp. oral taxon 158	0.0436667
Neisseria meningitidis	0.0316667
Streptococcus pneumoniae	0.0296667
Actinomyces urogenitalis	0.0143333
