# Supplementary material for: Metagenome sequencing-based strain-level and functional characterization of supragingival microbiome associated with dental caries in children
Source: J Oral Microbiol. 2018 Dec 28;11(1):1557986. doi: 10.1080/20002297.2018.1557986 (PMC6327923; doi:10.1080/20002297.2018.1557986)
Supplement: Supplemental Material [file ZJOM_A_1557986_SM3789.zip › Supplemental data/Suppl. file8. Core supragingival microbiome - Strain level.xlsx]

## Sheet: Sheet1
Strain	Relative abundance
Actinomyces dentalis DSM 19115	6.97267
Actinobaculum sp oral taxon 183 str F0552	3.957
Actinomyces gerencseriae DSM 6844	3.45667
Actinomyces naeslundii str Howell 279	3.45567
Propionibacterium propionicum F0230a	2.65067
Actinomyces sp oral taxon 175 str F0384	2.36333
Actinomyces oris K20	2.11067
Actinomyces viscosus C505	2.07667
Actinomyces sp oral taxon 178 str F0338	1.884
Actinomyces sp oral taxon 877 str F0543	1.853
Actinomyces sp oral taxon 849 str F0330	1.83
candidate division TM7 single cell isolate TM7c	1.801
Streptococcus sp 2 1 36FAA	1.112
Veillonella dispar DORA 11	1.09033
Veillonella sp 6 1 27	1.07833
Streptococcus gordonii str Challis substr CH1	1.07333
candidate division TM7 single cell isolate TM7b	1.05433
Veillonella sp 3 1 44	1.042
Leptotrichia buccalis C 1013 b	0.970333
Lautropia mirabilis ATCC 51599	0.935667
candidate division TM7 single cell isolate TM7a	0.877333
Leptotrichia shahii DSM 19757	0.726
Actinomyces israelii DSM 43320	0.725			Abundance >= 0.5%
Cardiobacterium hominis ATCC 15826	0.673333
Actinomyces sp oral taxon 171 str F0337	0.673
Capnocytophaga sp CM59	0.635667
Capnocytophaga granulosa ATCC 51502	0.606667
Corynebacterium durum F0235	0.603
Granulicatella adiacens ATCC 49175	0.596667
Capnocytophaga sp oral taxon 329 str F0087	0.594
Actinomyces sp oral taxon 170 str F0386	0.557667
Gemella morbillorum M424	0.53
Streptococcus cristatus ATCC 51100	0.521
Abiotrophia defectiva ATCC 49176	0.473
Leptotrichia sp oral taxon 225 str F0581	0.454333
Bacteroidetes oral taxon 274 str F0058	0.451667
Capnocytophaga ochracea DSM 7271	0.421333
Capnocytophaga sp oral taxon 412 str F0487	0.416333
Capnocytophaga sp oral taxon 326 str F0382	0.415
Capnocytophaga sputigena ATCC 33612	0.413333
Capnocytophaga gingivalis ATCC 33624	0.410667
Selenomonas sp CM52	0.408667
Capnocytophaga sp oral taxon 380 str F0488	0.403333
Prevotella sp oral taxon 472 str F0295	0.402667
Capnocytophaga sp oral taxon 336 str F0502	0.385
Prevotella loescheii DSM 19665 JCM 12249 ATCC 15930	0.382333
Capnocytophaga sp oral taxon 335 str F0486	0.382
Selenomonas sputigena ATCC 35185	0.378333
Porphyromonas sp oral taxon 279 str F0450	0.377333
Capnocytophaga sp oral taxon 324 str F0483	0.362333
Prevotella sp oral taxon 317 str F0108	0.354667
Fusobacterium sp CM22	0.326667
Actinomyces timonensis DSM 23838	0.324667
Candidatus Prevotella conceptionensis 9403948	0.314
Morococcus cerebrosus strain CIP 81 93	0.310333
Fusobacterium sp OBRC1	0.307667
Neisseria sp GT4A CT1	0.302333
Candidatus Saccharibacteria oral taxon TM7x	0.292667
Neisseria elongata subsp glycolytica ATCC 29315	0.291333
Porphyromonas sp KLE 1280	0.288
Streptococcus sinensis	0.267333
Veillonella sp DORA B 18 19 23	0.264667
Leptotrichia sp oral taxon 879 str F0557	0.262667
Kingella oralis ATCC 51147	0.255667
Fusobacterium sp CM1	0.254333
Capnocytophaga sp oral taxon 863 str F0517	0.244
Lachnospiraceae oral taxon 107 str F0167	0.240333
Neisseria macacae ATCC 33926	0.238667
Streptococcus sp GMD3S	0.237
Leptotrichia sp oral taxon 215 str W9775	0.226333
Aggregatibacter sp oral taxon 458 str W10330	0.218667
Streptococcus sp F0441	0.196667
Lachnoanaerobaculum sp MSX33	0.193
Campylobacter gracilis RM3268	0.188
Selenomonas infelix ATCC 43532	0.183333
Oribacterium sp oral taxon 078 str F0263	0.182667
Leptotrichia trevisanii DSM 22070	0.182333
Streptococcus sp M143	0.178667
Cardiobacterium valvarum F0432	0.167667
Streptococcus sp VT 162	0.160667
Streptococcus sp C300	0.149
Selenomonas sp oral taxon 892 str F0426	0.145667
Streptococcus sp oral taxon 071 str 73H25AP	0.144667
Streptococcus sp DBCMS	0.140333
Kingella denitrificans ATCC 33394	0.134333
Lachnoanaerobaculum sp OBRC5 5	0.124
Streptococcus sp oral taxon 056 str F0418	0.121333
Christensenella Family Node 1	0.120667
Streptococcus sp GMD5S	0.118333
Lachnoanaerobaculum sp ICM7	0.114667
Capnocytophaga sp oral taxon 338 str F0234	0.112667
Streptococcus sp oral taxon 058 str F0407	0.0933333
Streptococcus sp SR1	0.0886667
Selenomonas sp FOBRC6	0.0873333
Streptococcus sp CM6	0.0626667
Veillonella sp oral taxon 158 str F0412	0.0436667
