# Supplementary material for: Metagenome sequencing-based strain-level and functional characterization of supragingival microbiome associated with dental caries in children
Source: J Oral Microbiol. 2018 Dec 28;11(1):1557986. doi: 10.1080/20002297.2018.1557986 (PMC6327923; doi:10.1080/20002297.2018.1557986)
Supplement: Supplemental Material [file ZJOM_A_1557986_SM3789.zip › Supplemental data/Suppl. file9. Phage abundances and detection frequencies.xlsx]

## Sheet: Relative abundances
Class	Caries	Caries	Caries	Caries	Caries	Caries	Caries	Caries	Caries	Caries	Caries	Caries	Caries	Caries	Caries	Caries	Caries	Caries	Caries	Caries	Free	Free	Free	Free	Free	Free	Free	Free	Free	Free
Sub_class	Advanced_caries	Advanced_caries	Advanced_caries	Advanced_caries	Advanced_caries	Advanced_caries	Advanced_caries	Advanced_caries	Advanced_caries	Advanced_caries	Early_caries	Early_caries	Early_caries	Early_caries	Early_caries	Early_caries	Early_caries	Early_caries	Early_caries	Early_caries	Caries_free	Caries_free	Caries_free	Caries_free	Caries_free	Caries_free	Caries_free	Caries_free	Caries_free	Caries_free
Subject_ID	AC1	AC2	AC3	AC4	AC5	AC6	AC7	AC8	AC9	AC10	EC1	EC2	EC3	EC4	EC5	EC6	EC7	EC8	EC9	EC10	CF1	CF2	CF3	CF4	CF5	CF6	CF7	CF8	CF9	CF10	Average AC	Average EC	Average CF	Overall
Streptococcus phage PH10	11.95	38.97	63.91	30.58	3.34	5.61	5.51	17.27	47.73	24.46	32.54	2.27	7.04	45.86	22.24	33.17	61.73	68.27	27.54	7.43	49.12	22.9	37.62	17.11	9.63	12.56	20.08	20.09	13.88	61.9	24.933	30.809	26.489	27.4103
Streptococcus phage SM1	15.7	20.51	2.25	59.19	1.13	5.06	45.2	26.12	10.31	17.21	28.79	2.81	6.47	3.82	8.37	44.51	27.69	4.7	10.78	8.48	14.51	0	13.96	4.28	12.75	9.67	13.84	44.14	14.31	3.97	20.268	14.642	13.143	16.0177
Streptococcus phage PH15	19.33	0	14.1	0	75.92	48.28	1.52	9.58	0.49	3.34	9.59	5.65	47.98	2.32	2.06	0	0	13.58	0	20.34	0	0	28.41	0	59.2	0	0.28	0	7.96	0.38	17.256	10.152	9.623	12.3437
Streptococcus phage 20617	10.01	7.38	0	0	3.25	7.02	13.57	13.76	9.33	10.46	5.16	27.06	12.46	6.16	9.96	0	5.64	8.3	29.48	0	0	0	8.77	12.52	7.05	39.92	9.26	12.16	24.59	8.95	7.478	10.422	12.322	10.074
Streptococcus phage phiBHN167	4.34	7.13	0	0	1.21	6.73	0	4.76	1.34	3.41	1.18	1.77	5.66	13.22	12.85	2.48	0	1.3	5.29	3.93	0	42.77	0	27.64	0.48	4.48	26.56	0	4	11.84	2.892	4.768	11.777	6.479
Streptococcus phage K13	8.22	8.13	0	0	1.67	3.41	5.42	4.23	4.11	8.07	4.77	3.45	5.12	2.13	1.11	5.64	1.55	0	12.31	2.4	0	10.83	0	9.85	2.26	19.58	1.46	0	1.5	1.1	4.326	3.848	4.658	4.27733
Streptococcus phage MM1	0	5.76	0	0	0.8	10.46	0.45	9.12	1.09	13	3.36	1.52	0	6.32	13.12	4.98	0	0	0	3.07	0	0	0	19	0.66	1.79	11.81	0	16.1	1.14	4.068	3.237	5.05	4.11833
Streptococcus phage EJ 1	3.03	2.38	0	0	4.01	0.92	6.69	3.55	9.42	0.49	6.28	38.74	7.36	1.97	1.03	5.38	1.06	0	0	16.51	0	0	0	0	1.25	5.04	2.81	0	1.92	3.61	3.049	7.833	1.463	4.115
Streptococcus phage IC1	12.73	6.1	4.5	0	3.09	1.95	4.43	4.95	5.21	6.37	3.85	0.87	1.94	3.45	19.27	0	0	0	8.07	7.97	7.34	0	3.63	0	0.57	0	3.03	3.83	5.18	2.04	4.933	4.542	2.562	4.01233
Streptococcus phage DCC1738	9.4	2.55	0	0	0.65	0.91	4.12	5.07	1.88	3.48	4.47	4.51	2.3	1.71	6.58	2.53	1.74	0	6.54	8.98	0	11.36	0	2.45	1.23	0	5.73	9.77	3.67	1.99	2.806	3.936	3.62	3.454
Haemophilus phage HP 2909 Branch	0	0	0	0	1.97	2.26	4.79	0	5.99	0	0	0	0	8.75	2.19	0	0	0	0	0	0	0	0	0	0	0	0	10.02	3.82	0	1.501	1.094	1.384	1.32633
Actinomyces phage Av 1	0	0	10.95	0	0	5.58	5.54	1.16	0	0	0	1.24	2.51	2.44	0.37	0	0.6	0	0	0	0	0	0	1.83	3.84	1.19	0.4	0	0	0	2.323	0.716	0.726	1.255
Haemophilus phage HP1	0	0	0	0	0	0	0	0	0	3.26	0	5.75	0.06	0	0	0	0	0	0	8.52	0	0	7.61	2.68	0.3	2.16	0.72	0	0	0.74	0.326	1.433	1.421	1.06
Stenotrophomonas phage Smp131	0	0	0	0	1.64	0.35	1.91	0	0.3	1.71	0	0	0	0	0.41	0	0	3.86	0	8.64	0	4.76	0	0.53	0.33	0	0.48	0	0.37	0.46	0.591	1.291	0.693	0.858333
Stenotrophomonas phage phiSHP2	0	0	0	0	1.03	0	0	0	0	0	0	2.57	0	0.73	0	0	0	0	0	0	12.59	0	0	0.96	0	0	0	0	0	0	0.103	0.33	1.355	0.596
Haemophilus phage Aaphi23	0	0	0	0	0.16	0.09	0.4	0	1.94	3.16	0	0.61	1.11	0.84	0.18	1.31	0	0	0	0	0	0	0	0	0.14	2.31	1.06	0	1.55	0.27	0.575	0.405	0.533	0.504333
Streptococcus phage DT1	0	0	0	0	0	0	0	0	0	0	0	0	0	0	0	0	0	0	0	0	13.35	0	0	0	0	0	0	0	0	0	0	0	1.335	0.445
Haemophilus phage HP2	0	0	0	0	0	0	0	0	0	0.58	0	0.47	0	0	0	0	0	0	0	3.72	0	0	0	1.15	0.13	0	1.93	0	0	0.82	0.058	0.419	0.403	0.293333
Streptococcus phage 2174 Branch	0	0	0	7.98	0	0	0	0	0	0	0	0	0	0	0	0	0	0	0	0	0	0	0	0	0	0	0	0	0	0	0.798	0	0	0.266
Avian endogenous retrovirus EAV HP	0	0	0	0	0	0	0	0	0	0	0	0	0	0	0	0	0	0	0	0	0	7.38	0	0	0	0	0	0	0	0	0	0	0.738	0.246
Streptococcus phage M102	5.3	0	0	0	0	0.77	0	0	0.33	0.27	0	0.46	0	0	0	0	0	0	0	0	0	0	0	0	0	0	0	0	0	0	0.667	0.046	0	0.237667
Streptococcus phage Cp 1	0	1.09	4.29	0	0	0	0	0	0	0	0	0	0	0	0	0	0	0	0	0	0	0	0	0	0	0	0	0	0	0	0.538	0	0	0.179333
Lactococcus phage 2304 Branch	0	0	0	0	0	0	0	0	0	0	0	0	0	0	0	0	0	0	0	0	3.1	0	0	0	0	0	0	0	0	0	0	0	0.31	0.103333
Enterococcus phage phiFL 2639 Branch	0	0	0	0	0.13	0	0.45	0	0.35	0	0	0	0	0	0.06	0	0	0	0	0	0	0	0	0	0.05	1.31	0	0	0.1	0.12	0.093	0.006	0.158	0.0856667
Streptococcus phage phiNJ2	0	0	0	0	0	0	0	0	0.19	0.18	0	0	0	0.29	0.21	0	0	0	0	0	0	0	0	0	0	0	0.41	0	0.52	0.67	0.037	0.05	0.16	0.0823333
Streptococcus phage 2144 Branch	0	0	0	2.25	0	0	0	0	0	0	0	0	0	0	0	0	0	0	0	0	0	0	0	0	0	0	0	0	0	0	0.225	0	0	0.075
Streptococcus phage 5093	0	0	0	0	0	0.03	0	0.43	0	0.45	0	0	0	0	0	0	0	0	0	0	0	0	0	0	0	0	0	0	0.53	0	0.091	0	0.053	0.048
Streptococcus phage SMP	0	0	0	0	0	0	0	0	0	0	0	0.25	0	0	0	0	0	0	0	0	0	0	0	0	0	0	0.14	0	0	0	0	0.025	0.014	0.013
Streptococcus phage 2246 Branch	0	0	0	0	0	0.31	0	0	0	0	0	0	0	0	0	0	0	0	0	0	0	0	0	0	0	0	0	0	0	0	0.031	0	0	0.0103333
Streptococcus pyogenes phage 315 1	0	0	0	0	0	0.23	0	0	0	0	0	0	0	0	0	0	0	0	0	0	0	0	0	0	0	0	0	0	0	0	0.023	0	0	0.00766667
Human papillomavirus 2	0	0	0	0	0	0	0	0	0	0	0	0	0	0	0	0	0	0	0	0	0	0	0	0	0.12	0	0	0	0	0	0	0	0.012	0.004
Lactobacillus phage phiadh	0	0	0	0	0	0	0	0	0	0.11	0	0	0	0	0	0	0	0	0	0	0	0	0	0	0	0	0	0	0	0	0.011	0	0	0.00366667
Streptococcus phage 2407 Branch	0	0	0	0	0	0.03	0	0	0	0	0	0	0	0	0	0	0	0	0	0	0	0	0	0	0	0	0	0	0	0	0.003	0	0	0.001
Streptococcus phage Sfi19	0	0	0	0	0	0.03	0	0	0	0	0	0	0	0	0	0	0	0	0	0	0	0	0	0	0	0	0	0	0	0	0.003	0	0	0.001

## Sheet: Prevalence
Class	Caries	Caries	Caries	Caries	Caries	Caries	Caries	Caries	Caries	Caries	Caries	Caries	Caries	Caries	Caries	Caries	Caries	Caries	Caries	Caries	Free	Free	Free	Free	Free	Free	Free	Free	Free	Free
Sub_class	Advanced_caries	Advanced_caries	Advanced_caries	Advanced_caries	Advanced_caries	Advanced_caries	Advanced_caries	Advanced_caries	Advanced_caries	Advanced_caries	Early_caries	Early_caries	Early_caries	Early_caries	Early_caries	Early_caries	Early_caries	Early_caries	Early_caries	Early_caries	Caries_free	Caries_free	Caries_free	Caries_free	Caries_free	Caries_free	Caries_free	Caries_free	Caries_free	Caries_free
Subject_ID	AC1	AC2	AC3	AC4	AC5	AC6	AC7	AC8	AC9	AC10	EC1	EC2	EC3	EC4	EC5	EC6	EC7	EC8	EC9	EC10	CF1	CF2	CF3	CF4	CF5	CF6	CF7	CF8	CF9	CF10	Prevalence AC	Prevalence EC	Prevalence CF	Overall
Streptococcus phage PH10	1	1	1	1	1	1	1	1	1	1	1	1	1	1	1	1	1	1	1	1	1	1	1	1	1	1	1	1	1	1	1	1	1	1
Streptococcus phage SM1	1	1	1	1	1	1	1	1	1	1	1	1	1	1	1	1	1	1	1	1	1	0	1	1	1	1	1	1	1	1	1	1	0.9	0.966667
Streptococcus phage 20617	1	1	0	0	1	1	1	1	1	1	1	1	1	1	1	0	1	1	1	0	0	0	1	1	1	1	1	1	1	1	0.8	0.8	0.8	0.8
Streptococcus phage DCC1738	1	1	0	0	1	1	1	1	1	1	1	1	1	1	1	1	1	0	1	1	0	1	0	1	1	0	1	1	1	1	0.8	0.9	0.7	0.8
Streptococcus phage K13	1	1	0	0	1	1	1	1	1	1	1	1	1	1	1	1	1	0	1	1	0	1	0	1	1	1	1	0	1	1	0.8	0.9	0.7	0.8
Streptococcus phage IC1	1	1	1	0	1	1	1	1	1	1	1	1	1	1	1	0	0	0	1	1	1	0	1	0	1	0	1	1	1	1	0.9	0.7	0.7	0.766667
Streptococcus phage phiBHN167	1	1	0	0	1	1	0	1	1	1	1	1	1	1	1	1	0	1	1	1	0	1	0	1	1	1	1	0	1	1	0.7	0.9	0.7	0.766667
Streptococcus phage EJ 1	1	1	0	0	1	1	1	1	1	1	1	1	1	1	1	1	1	0	0	1	0	0	0	0	1	1	1	0	1	1	0.8	0.8	0.5	0.7
Streptococcus phage PH15	1	0	1	0	1	1	1	1	1	1	1	1	1	1	1	0	0	1	0	1	0	0	1	0	1	0	1	0	1	1	0.8	0.7	0.5	0.666667
Streptococcus phage MM1	0	1	0	0	1	1	1	1	1	1	1	1	0	1	1	1	0	0	0	1	0	0	0	1	1	1	1	0	1	1	0.7	0.6	0.6	0.633333
Haemophilus phage Aaphi23	0	0	0	0	1	1	1	0	1	1	0	1	1	1	1	1	0	0	0	0	0	0	0	0	1	1	1	0	1	1	0.5	0.5	0.5	0.5
Stenotrophomonas phage Smp131	0	0	0	0	1	1	1	0	1	1	0	0	0	0	1	0	0	1	0	1	0	1	0	1	1	0	1	0	1	1	0.5	0.3	0.6	0.466667
Actinomyces phage Av 1	0	0	1	0	0	1	1	1	0	0	0	1	1	1	1	0	1	0	0	0	0	0	0	1	1	1	1	0	0	0	0.4	0.5	0.4	0.433333
Haemophilus phage HP1	0	0	0	0	0	0	0	0	0	1	0	1	1	0	0	0	0	0	0	1	0	0	1	1	1	1	1	0	0	1	0.1	0.3	0.6	0.333333
Enterococcus phage phiFL 2639 Branch	0	0	0	0	1	0	1	0	1	0	0	0	0	0	1	0	0	0	0	0	0	0	0	0	1	1	0	0	1	1	0.3	0.1	0.4	0.266667
Haemophilus phage HP 2909 Branch	0	0	0	0	1	1	1	0	1	0	0	0	0	1	1	0	0	0	0	0	0	0	0	0	0	0	0	1	1	0	0.4	0.2	0.2	0.266667
Haemophilus phage HP2	0	0	0	0	0	0	0	0	0	1	0	1	0	0	0	0	0	0	0	1	0	0	0	1	1	0	1	0	0	1	0.1	0.2	0.4	0.233333
Streptococcus phage phiNJ2	0	0	0	0	0	0	0	0	1	1	0	0	0	1	1	0	0	0	0	0	0	0	0	0	0	0	1	0	1	1	0.2	0.2	0.3	0.233333
Stenotrophomonas phage phiSHP2	0	0	0	0	1	0	0	0	0	0	0	1	0	1	0	0	0	0	0	0	1	0	0	1	0	0	0	0	0	0	0.1	0.2	0.2	0.166667
Streptococcus phage M102	1	0	0	0	0	1	0	0	1	1	0	1	0	0	0	0	0	0	0	0	0	0	0	0	0	0	0	0	0	0	0.4	0.1	0	0.166667
Streptococcus phage 5093	0	0	0	0	0	1	0	1	0	1	0	0	0	0	0	0	0	0	0	0	0	0	0	0	0	0	0	0	1	0	0.3	0	0.1	0.133333
Streptococcus phage Cp 1	0	1	1	0	0	0	0	0	0	0	0	0	0	0	0	0	0	0	0	0	0	0	0	0	0	0	0	0	0	0	0.2	0	0	0.0666667
Streptococcus phage SMP	0	0	0	0	0	0	0	0	0	0	0	1	0	0	0	0	0	0	0	0	0	0	0	0	0	0	1	0	0	0	0	0.1	0.1	0.0666667
Avian endogenous retrovirus EAV HP	0	0	0	0	0	0	0	0	0	0	0	0	0	0	0	0	0	0	0	0	0	1	0	0	0	0	0	0	0	0	0	0	0.1	0.0333333
Human papillomavirus 2	0	0	0	0	0	0	0	0	0	0	0	0	0	0	0	0	0	0	0	0	0	0	0	0	1	0	0	0	0	0	0	0	0.1	0.0333333
Lactobacillus phage phiadh	0	0	0	0	0	0	0	0	0	1	0	0	0	0	0	0	0	0	0	0	0	0	0	0	0	0	0	0	0	0	0.1	0	0	0.0333333
Lactococcus phage 2304 Branch	0	0	0	0	0	0	0	0	0	0	0	0	0	0	0	0	0	0	0	0	1	0	0	0	0	0	0	0	0	0	0	0	0.1	0.0333333
Streptococcus phage 2144 Branch	0	0	0	1	0	0	0	0	0	0	0	0	0	0	0	0	0	0	0	0	0	0	0	0	0	0	0	0	0	0	0.1	0	0	0.0333333
Streptococcus phage 2174 Branch	0	0	0	1	0	0	0	0	0	0	0	0	0	0	0	0	0	0	0	0	0	0	0	0	0	0	0	0	0	0	0.1	0	0	0.0333333
Streptococcus phage 2246 Branch	0	0	0	0	0	1	0	0	0	0	0	0	0	0	0	0	0	0	0	0	0	0	0	0	0	0	0	0	0	0	0.1	0	0	0.0333333
Streptococcus phage 2407 Branch	0	0	0	0	0	1	0	0	0	0	0	0	0	0	0	0	0	0	0	0	0	0	0	0	0	0	0	0	0	0	0.1	0	0	0.0333333
Streptococcus phage DT1	0	0	0	0	0	0	0	0	0	0	0	0	0	0	0	0	0	0	0	0	1	0	0	0	0	0	0	0	0	0	0	0	0.1	0.0333333
Streptococcus phage Sfi19	0	0	0	0	0	1	0	0	0	0	0	0	0	0	0	0	0	0	0	0	0	0	0	0	0	0	0	0	0	0	0.1	0	0	0.0333333
Streptococcus pyogenes phage 315 1	0	0	0	0	0	1	0	0	0	0	0	0	0	0	0	0	0	0	0	0	0	0	0	0	0	0	0	0	0	0	0.1	0	0	0.0333333
Number of strains detected	10	10	6	4	15	20	14	12	16	18	10	17	12	15	16	8	7	6	7	12	6	6	6	12	17	11	17	6	16	16	29	21	25	34
